# Supplementary material for: Bacteroidetes use thousands of enzyme combinations to break down glycans
Source: Nat Commun. 2019 May 3;10:2043. doi: 10.1038/s41467-019-10068-5 (PMC6499787; doi:10.1038/s41467-019-10068-5)
Supplement: Supplementary file 3 — Supplementary Data 1 [file 41467_2019_10068_MOESM3_ESM.xlsx]

## Sheet: Supplementary_information_1-dat
Legend: Raw data extracted from PULDB and analyzed here. For each locus, gene content, organism and category (Predicted PUL, Literature-derived PUL, CAZyme cluster) are given.
"PUL modularity"	NCBI taxID	Organism	Category
Sulf HTCS unk unk unk SusD SusC GH88 PL8 unk unk unk unk SusC SusD	717959	Alistipes shahii WAL 8301	Predicted PUL
GH97 GH13 GH13 CBM58 unk SusD SusC unk unk CBM20 CBM20 GH77	717959	Alistipes shahii WAL 8301	Predicted PUL
CBM48 GH13_8 GH88 PL12 SusC SusD PL13 PL12 PL12	717959	Alistipes shahii WAL 8301	Predicted PUL
SusD SusC SusC unk unk unk SusR	717959	Alistipes shahii WAL 8301	Predicted PUL
GH20 unk GH18 SusD SusC Anti ECF	717959	Alistipes shahii WAL 8301	Predicted PUL
ECF Anti SusC SusD unk unk unk MFS GH13_m52 ECF unk Anti	717959	Alistipes shahii WAL 8301	Predicted PUL
unk SusD SusC PL8 GH88 PL8 Sulf unk unk	717959	Alistipes shahii WAL 8301	Predicted PUL
ECF Anti SusC SusD unk unk unk GH18 GH18 GH18	717959	Alistipes shahii WAL 8301	Predicted PUL
unk SusC SusD	717959	Alistipes shahii WAL 8301	Predicted PUL
ECF Anti SusC SusD unk unk unk	717959	Alistipes shahii WAL 8301	Predicted PUL
GH3 HTCS GH20 GH3 GH3 GH20 unk GH97 GH65 unk unk unk SusC SusD unk GH5 GH28 unk unk GH20	717959	Alistipes shahii WAL 8301	Predicted PUL
unk unk SusC SusC SusD unk unk	717959	Alistipes shahii WAL 8301	Predicted PUL
HTCS SusC SusD unk unk unk GH36 GH2 GH88 CE15 GH2 unk GH3 GH43_33	717959	Alistipes shahii WAL 8301	Predicted PUL
SusC SusD	717959	Alistipes shahii WAL 8301	Predicted PUL
SusC SusD unk	717959	Alistipes shahii WAL 8301	Predicted PUL
unk unk SusD SusC HTCS	717959	Alistipes shahii WAL 8301	Predicted PUL
SusC SusD	717959	Alistipes shahii WAL 8301	Predicted PUL
unk SusD SusC unk Pept	717959	Alistipes shahii WAL 8301	Predicted PUL
unk unk unk SusD SusC unk unk	717959	Alistipes shahii WAL 8301	Predicted PUL
unk SusD SusC	717959	Alistipes shahii WAL 8301	Predicted PUL
Sulf SusD SusC unk ECF	717959	Alistipes shahii WAL 8301	Predicted PUL
unk unk unk SusD SusC Anti	717959	Alistipes shahii WAL 8301	Predicted PUL
SusC SusD unk ECF Anti	717959	Alistipes shahii WAL 8301	Predicted PUL
unk Pept unk unk SusD SusC unk HTCS	717959	Alistipes shahii WAL 8301	Predicted PUL
GH28 PL1 GH105 SusD unk	717959	Alistipes shahii WAL 8301	CAZyme cluster
ECF Anti SusC SusD Sulf	471870	Bacteroides intestinalis DSM 17393	Predicted PUL
SusR SusC SusD unk	471870	Bacteroides intestinalis DSM 17393	Predicted PUL
SusD SusC SusR	471870	Bacteroides intestinalis DSM 17393	Predicted PUL
Sulf PL15 MFS ROK unk Sulf PL12 GH88 SusD SusC EPI HTCS unk Sulf PL13	471870	Bacteroides intestinalis DSM 17393	Predicted PUL
unk unk SusD SusC	471870	Bacteroides intestinalis DSM 17393	Predicted PUL
GH43_24 GH35 CBM32 GH115 SusD SusC HTCS GH115 CE12 GH43_24 GH43_9 SusD SusC HTCS unk unk unk GH31 SusD SusC HTCS GH43_17 GH2 GH51 GH51 GH97 GH43_19 GH43_19 GH43_34 GH105 GH145 unk GH16 GH43_24 unk SusD SusC HTCS	471870	Bacteroides intestinalis DSM 17393	Predicted PUL
unk SusD SusC ECF HTCS	471870	Bacteroides intestinalis DSM 17393	Predicted PUL
GH43_12 GH43 GH43 unk unk GH2 SusD SusC SusD SusC unk unk CE4 GH28 unk Anti SusC unk unk	471870	Bacteroides intestinalis DSM 17393	Predicted PUL
HTCS unk unk GH146 unk unk SusD SusC GH127 unk unk unk GH97 GH43_34 GH127 Pept	471870	Bacteroides intestinalis DSM 17393	Predicted PUL
EPI MFS GH130 GH26 unk unk unk unk GH3 GH5_7 GH26 CBM6 unk unk SusD SusC GH3	471870	Bacteroides intestinalis DSM 17393	Predicted PUL
GH38 unk GH30_2 GH43_2 GH95 GH2 GH3 GH92 unk CBM6 GH43_2 GH43_2 unk unk GH38 unk unk SusD SusC unk GH43_28 GH31 GH3 unk unk GH95	471870	Bacteroides intestinalis DSM 17393	Predicted PUL
SusC GH92 unk SusC SusD unk unk unk unk unk	471870	Bacteroides intestinalis DSM 17393	Predicted PUL
SusD SusC	471870	Bacteroides intestinalis DSM 17393	Predicted PUL
unk unk SusD SusC	471870	Bacteroides intestinalis DSM 17393	Predicted PUL
SusC SusD	471870	Bacteroides intestinalis DSM 17393	Predicted PUL
SusC SusD unk GH3 GH144 SusC SusD GH3 unk GH144	471870	Bacteroides intestinalis DSM 17393	Predicted PUL
GH95 unk unk ECF ECF unk GH16 GH29 GH2 GH20 Sulf SusD SusC	471870	Bacteroides intestinalis DSM 17393	Predicted PUL
SusC SusD unk unk GH2 GH63 PL21 unk HTCS SusD SusC unk unk ECF Anti	471870	Bacteroides intestinalis DSM 17393	Predicted PUL
GH3 GH8 Sulf GH43 GH43_26 unk unk unk SusD SusC unk unk GH5_13 unk HTCS unk GH115 GH2 GH43_26 GH43_10 EPI unk unk GH29 SusC SusD unk GH43_34 CBM32 GH43_10 SusC	471870	Bacteroides intestinalis DSM 17393	Predicted PUL
GH78 unk SusD SusC GH2 HTCS	471870	Bacteroides intestinalis DSM 17393	Predicted PUL
HTCS unk SusC SusD	471870	Bacteroides intestinalis DSM 17393	Predicted PUL
CE1 unk GH43_7 CBM13 SusC SusD CE6 CE1 CE1 unk GH43_17 GH3 GH43_2 CBM6 HTCS	471870	Bacteroides intestinalis DSM 17393	Predicted PUL
GH5_21 GH43_10 unk unk unk SusD SusC unk HTCS	471870	Bacteroides intestinalis DSM 17393	Predicted PUL
GH30_4 GH2 GH30_4 SusD SusC unk HTCS unk GH30_2 unk HTCS GH76 GH97 GH38 unk GH125 GH76 unk unk unk unk unk unk unk SusD SusC	471870	Bacteroides intestinalis DSM 17393	Predicted PUL
GH43_31 unk SusC SusD GH43_3 unk EPI GH105 Sulf HTCS GH105 GH2 unk GH130 GH105 GH115 GH31 GH63 SusC SusD GH43_3 GH43_3 unk	471870	Bacteroides intestinalis DSM 17393	Predicted PUL
GH88 GH2 CBM57 GH55 unk unk SusD SusC	471870	Bacteroides intestinalis DSM 17393	Predicted PUL
unk PL8 Sulf unk PL8 SusD SusC Sulf HTCS	471870	Bacteroides intestinalis DSM 17393	Predicted PUL
SusR SusC SusD unk GH13 GH13 GH97	471870	Bacteroides intestinalis DSM 17393	Predicted PUL
HTCS unk CE6 unk SusC SusD unk GH50 unk GH88 Sulf GH43_28 Sulf	471870	Bacteroides intestinalis DSM 17393	Predicted PUL
HTCS GH89 unk GH92 GH28 unk unk unk GH92 SusD SusC	471870	Bacteroides intestinalis DSM 17393	Predicted PUL
GH106 GH106 HTCS unk SusC SusD GH79 PL8 HTCS GH78 SusC SusD unk GH28 GH2 GH2 GH88 GH28 PL8 GH78 unk HTCS SusC SusD unk GH31	471870	Bacteroides intestinalis DSM 17393	Predicted PUL
GH2 PL17 GH105 GH2 unk GH2 GH30_4 SusD SusC unk	471870	Bacteroides intestinalis DSM 17393	Predicted PUL
CE7 unk GH95 GH97 GH31 unk unk SusD SusC Anti ECF	471870	Bacteroides intestinalis DSM 17393	Predicted PUL
GH3 SusC SusD unk GH144 GH144 unk Sulf GH43_28 unk	471870	Bacteroides intestinalis DSM 17393	Predicted PUL
SusD SusC Anti unk ECF	471870	Bacteroides intestinalis DSM 17393	Predicted PUL
GH31 unk unk HTCS unk SusC SusD GH2 CBM57	471870	Bacteroides intestinalis DSM 17393	Predicted PUL
SusD SusC	471870	Bacteroides intestinalis DSM 17393	Predicted PUL
SusR SusC SusD unk GH66 GH31 GH97	471870	Bacteroides intestinalis DSM 17393	Predicted PUL
unk SusC SusD unk	471870	Bacteroides intestinalis DSM 17393	Predicted PUL
SusD SusC	471870	Bacteroides intestinalis DSM 17393	Predicted PUL
unk unk GH145 GH105 unk unk unk unk unk GH39 SusD SusC	471870	Bacteroides intestinalis DSM 17393	Predicted PUL
unk SusC SusD CBM51 GH27 unk unk unk unk unk unk CE2 unk unk unk unk unk SusD SusC EPI unk MFS unk	471870	Bacteroides intestinalis DSM 17393	Predicted PUL
GH2 GH88 SusD SusC SusD SusC HTCS GH95 GH29 GH105 PL8	471870	Bacteroides intestinalis DSM 17393	Predicted PUL
GH43_29 GH51 GH43_4 HTCS unk unk SusC SusD SusC SusD unk GH43_4 EPI unk unk unk unk unk GH146 GH97 GH51 unk unk GH28	471870	Bacteroides intestinalis DSM 17393	Predicted PUL
HTCS GH115 SusC SusD SusC SusD unk GH10 GH30_8 ECF unk unk unk	471870	Bacteroides intestinalis DSM 17393	Predicted PUL
PL8 GH3 GH2 GH97 unk HTCS unk unk GH88 GH88 unk unk SusC SusD unk CE15	471870	Bacteroides intestinalis DSM 17393	Predicted PUL
GH105 SusD SusC unk unk X351 HTCS	471870	Bacteroides intestinalis DSM 17393	Predicted PUL
unk unk SusD SusC Anti unk ECF	471870	Bacteroides intestinalis DSM 17393	Predicted PUL
PL6 PL6 GH2 Int unk SusC SusD unk unk SusC SusC SusD	471870	Bacteroides intestinalis DSM 17393	Predicted PUL
unk unk unk SusC unk unk SusD SusC unk GH95 PL8 GH105 unk GH2 GH88 HTCS GH105	471870	Bacteroides intestinalis DSM 17393	Predicted PUL
GH13 unk unk GH13 GH53 unk unk unk SusD SusC unk unk unk GH2 GH53 GH147	471870	Bacteroides intestinalis DSM 17393	Predicted PUL
unk GH32 MFS EPI GH32 SusC SusD unk GH32	471870	Bacteroides intestinalis DSM 17393	Predicted PUL
HTCS ECF unk SusC SusD unk unk GH28	471870	Bacteroides intestinalis DSM 17393	Predicted PUL
SusC SusD unk GH18	471870	Bacteroides intestinalis DSM 17393	Predicted PUL
GH3 SusC GH20 unk unk unk SusD SusC SusD SusC unk GH106 HTCS	471870	Bacteroides intestinalis DSM 17393	Predicted PUL
GH97 unk unk GH3 GH16 unk SusD SusC	471870	Bacteroides intestinalis DSM 17393	Predicted PUL
HTCS SusC SusD unk GH10 CBM4 unk GH35 unk MFS GH10 GH43_12 GH43_1 unk GH67 unk Pept HTCS unk GH8 CE6 GH95 CE1 GH5_21 unk GH10 unk unk SusD SusC SusD SusC unk unk GH115	471870	Bacteroides intestinalis DSM 17393	Predicted PUL
GH92 GH130 MFS GH92 GH97 GH18 unk unk SusD SusC GH92 Anti ECF	471870	Bacteroides intestinalis DSM 17393	Predicted PUL
CE12 GH105 GH28 unk GH42 unk unk SusD SusC Int SusC SusD PL22 PL11 GH2 PL26 GH28 PL11 GH105 unk	471870	Bacteroides intestinalis DSM 17393	Predicted PUL
HTCS unk SusD SusC CE8 PL1 SusC	471870	Bacteroides intestinalis DSM 17393	Predicted PUL
GH28 unk GH43_10 unk GH95 SusC SusD unk SusC SusD HTCS unk unk CE7 CE12 CE8 unk CE8 GH105	471870	Bacteroides intestinalis DSM 17393	Predicted PUL
SusD SusC	471870	Bacteroides intestinalis DSM 17393	Predicted PUL
unk SusD SusC	471870	Bacteroides intestinalis DSM 17393	Predicted PUL
unk unk SusD SusC	471870	Bacteroides intestinalis DSM 17393	Predicted PUL
unk SusD SusC unk Int unk SusC SusD unk Pept	471870	Bacteroides intestinalis DSM 17393	Predicted PUL
GH3 GH92 PL17 unk unk GH2 unk unk GH2 GH3 unk GH2 unk SusD SusC unk GH2	471870	Bacteroides intestinalis DSM 17393	Predicted PUL
ECF Anti SusC SusD Sulf unk GH2 GH78 GH27 CBM35 GH78	471870	Bacteroides intestinalis DSM 17393	Predicted PUL
GH9 unk unk GH55 SusC SusD SusC SusD unk unk GH18 MFS unk ROK HTCS	471870	Bacteroides intestinalis DSM 17393	Predicted PUL
GH109 GH2 GH105 GH29 unk GH29 HTCS	471870	Bacteroides intestinalis DSM 17393	CAZyme cluster
HTCS unk unk GH20 Sulf GH2	471870	Bacteroides intestinalis DSM 17393	CAZyme cluster
GH43_29 CBM51 GH27 GH31 GH43_29 CBM6 GH97 GH43_10 GH43_29 CBM6 GH31 GH2 GH97 GH146 CE1 CE1 GH43_35 GH146 GH97 GH2	471870	Bacteroides intestinalis DSM 17393	CAZyme cluster
SusR GH30_3 GH5_46 GH3	471870	Bacteroides intestinalis DSM 17393	CAZyme cluster
HTCS unk GH36 GH31 GH97 GH97 GH97 GH28 unk unk GH28 PL6	471870	Bacteroides intestinalis DSM 17393	CAZyme cluster
GH51 GH28 GH28 unk unk unk GH97 unk GH146 Pept GH146 GH97 GH43_10 GH88	471870	Bacteroides intestinalis DSM 17393	CAZyme cluster
HTCS Sulf GH2 GH2 GH88 unk unk SusC	471870	Bacteroides intestinalis DSM 17393	CAZyme cluster
SusC SusD GH2 GH2 GH43_24 GH35 GH136 GH136 GH51	537012	Bacteroides cellulosilyticus DSM 14838	Predicted PUL
SusC SusD unk Sulf GH110 Sulf GH110 Sulf Sulf GH110 unk unk unk	537012	Bacteroides cellulosilyticus DSM 14838	Predicted PUL
HTCS GH136 unk SusC SusC SusD GH105 GH20	537012	Bacteroides cellulosilyticus DSM 14838	Predicted PUL
SusD SusC SusR	537012	Bacteroides cellulosilyticus DSM 14838	Predicted PUL
SusC SusD unk ROK GH2 AraC	537012	Bacteroides cellulosilyticus DSM 14838	Predicted PUL
unk Sulf PL12 GH88 SusD SusC EPI HTCS unk Sulf PL13	537012	Bacteroides cellulosilyticus DSM 14838	Predicted PUL
SusC SusD HTCS	537012	Bacteroides cellulosilyticus DSM 14838	Predicted PUL
SusC SusD unk unk unk unk SusC SusD unk unk	537012	Bacteroides cellulosilyticus DSM 14838	Predicted PUL
GH116 SusC SusD unk unk GH92	537012	Bacteroides cellulosilyticus DSM 14838	Predicted PUL
SusC unk SusD SusC SusD unk GH16 GH43_24 GH16	537012	Bacteroides cellulosilyticus DSM 14838	Predicted PUL
GH128 unk SusC SusD GH43_24 unk GH145 GH105 GH43_19 GH43_34 GH97 GH43_19 GH51 GH51 GH2 GH43_17	537012	Bacteroides cellulosilyticus DSM 14838	Predicted PUL
HTCS unk SusC SusD GH28 GH43_24 PL27	537012	Bacteroides cellulosilyticus DSM 14838	Predicted PUL
GH105 GH3 GH42 unk unk GH105 unk HTCS unk SusD SusC	537012	Bacteroides cellulosilyticus DSM 14838	Predicted PUL
SusC SusD	537012	Bacteroides cellulosilyticus DSM 14838	Predicted PUL
PL1 unk SusD SusC Sulf GH28 AraC	537012	Bacteroides cellulosilyticus DSM 14838	Predicted PUL
SusC SusD unk unk HTCS GH29 GH105 GH2 GH109 unk unk GH20	537012	Bacteroides cellulosilyticus DSM 14838	Predicted PUL
unk GH92 GH43_2 unk unk SusD SusC unk unk unk GH43_28 GH31 GH3 unk unk GH95	537012	Bacteroides cellulosilyticus DSM 14838	Predicted PUL
GH9 unk GH97 unk SusD SusC SusR	537012	Bacteroides cellulosilyticus DSM 14838	Predicted PUL
SusD SusC	537012	Bacteroides cellulosilyticus DSM 14838	Predicted PUL
SusD SusC	537012	Bacteroides cellulosilyticus DSM 14838	Predicted PUL
SusC SusD unk unk	537012	Bacteroides cellulosilyticus DSM 14838	Predicted PUL
SusC SusD unk GH3 GH144	537012	Bacteroides cellulosilyticus DSM 14838	Predicted PUL
GH29 GH95 unk GH106 GH28 SusD SusC	537012	Bacteroides cellulosilyticus DSM 14838	Predicted PUL
SusC SusD GH3 unk GH144 unk CE15	537012	Bacteroides cellulosilyticus DSM 14838	Predicted PUL
unk SusD SusC HTCS	537012	Bacteroides cellulosilyticus DSM 14838	Predicted PUL
GH28 GH95 unk GH3 SusD SusC HTCS GH43_10 CBM6	537012	Bacteroides cellulosilyticus DSM 14838	Predicted PUL
HTCS GH28 unk GH28 GH63 SusC SusD unk GH13	537012	Bacteroides cellulosilyticus DSM 14838	Predicted PUL
ECF ECF Sulf SusD SusC GH13 Sulf Sulf GH13 SusR	537012	Bacteroides cellulosilyticus DSM 14838	Predicted PUL
GH16 Sulf GH29 GH2 GH20 Sulf SusD SusC unk HTCS unk unk unk GH146 GH50 unk unk unk SusD SusC SusD SusC HTCS	537012	Bacteroides cellulosilyticus DSM 14838	Predicted PUL
SusC SusD unk unk GH2 unk GH63	537012	Bacteroides cellulosilyticus DSM 14838	Predicted PUL
GH97 GH13 GH13 unk SusD SusC SusR	537012	Bacteroides cellulosilyticus DSM 14838	Predicted PUL
HTCS Sulf SusC SusD PL8	537012	Bacteroides cellulosilyticus DSM 14838	Predicted PUL
unk SusC SusD GH2 CBM57 GH88	537012	Bacteroides cellulosilyticus DSM 14838	Predicted PUL
SusD SusC HTCS	537012	Bacteroides cellulosilyticus DSM 14838	Predicted PUL
unk GH43_3 GH43_3 SusD SusC GH63 GH31 GH115 GH105 GH130 unk GH2 GH105 HTCS	537012	Bacteroides cellulosilyticus DSM 14838	Predicted PUL
GH43_31 Sulf SusD SusC	537012	Bacteroides cellulosilyticus DSM 14838	Predicted PUL
unk unk SusC SusD unk	537012	Bacteroides cellulosilyticus DSM 14838	Predicted PUL
unk GH2 unk unk GH76 GH125 unk GH43_28 GH3 GH3 unk SusC SusD unk	537012	Bacteroides cellulosilyticus DSM 14838	Predicted PUL
HTCS unk unk SusC SusD unk GH30_2 HTCS unk SusC SusD GH30_4 GH2 GH30_4	537012	Bacteroides cellulosilyticus DSM 14838	Predicted PUL
unk unk unk SusD SusC GH95 HTCS	537012	Bacteroides cellulosilyticus DSM 14838	Predicted PUL
HTCS unk unk SusD SusC GH127	537012	Bacteroides cellulosilyticus DSM 14838	Predicted PUL
GH97 GH43_34 GH127 Pept HTCS SusC SusD unk unk	537012	Bacteroides cellulosilyticus DSM 14838	Predicted PUL
HTCS unk GH43_3 GH3 SusC SusD GH139 GH139 CE1	537012	Bacteroides cellulosilyticus DSM 14838	Predicted PUL
HTCS unk SusC SusD unk unk GH5_21 GH43_10 unk unk ECF unk unk	537012	Bacteroides cellulosilyticus DSM 14838	Predicted PUL
SusC SusD unk	537012	Bacteroides cellulosilyticus DSM 14838	Predicted PUL
SusD SusC	537012	Bacteroides cellulosilyticus DSM 14838	Predicted PUL
GH42 HTCS CBM13 GH2 SusC SusD unk GH30_4 GH51	537012	Bacteroides cellulosilyticus DSM 14838	Predicted PUL
ECF Anti SusC SusD GH78	537012	Bacteroides cellulosilyticus DSM 14838	Predicted PUL
MFS Sulf unk unk SusD unk SusC Anti ECF	537012	Bacteroides cellulosilyticus DSM 14838	Predicted PUL
unk GH130 SusC SusD unk unk unk GH26 unk GH2	537012	Bacteroides cellulosilyticus DSM 14838	Predicted PUL
GH2 GH28 unk GH28 GH92 GH92 SusD SusC SusC Anti ECF	537012	Bacteroides cellulosilyticus DSM 14838	Predicted PUL
SusR Sulf SusC SusD	537012	Bacteroides cellulosilyticus DSM 14838	Predicted PUL
unk GH92 SusD SusC	537012	Bacteroides cellulosilyticus DSM 14838	Predicted PUL
MFS GH130 GH26 GH26 unk unk SusD SusC GH5_2 GH5_7 CE7 unk GH3 unk	537012	Bacteroides cellulosilyticus DSM 14838	Predicted PUL
GH106 HTCS SusC SusD PL8 GH79 PL8 GH2 GH2 GH88 GH28 PL8 GH78	537012	Bacteroides cellulosilyticus DSM 14838	Predicted PUL
HTCS GH97 SusC SusD GH28 GH3 HTCS SusC SusD unk GH31	537012	Bacteroides cellulosilyticus DSM 14838	Predicted PUL
SusC SusD GH144 GH3 unk GH3 Sulf	537012	Bacteroides cellulosilyticus DSM 14838	Predicted PUL
GH3 SusC SusD unk GH144 GH144 unk Sulf GH43_28	537012	Bacteroides cellulosilyticus DSM 14838	Predicted PUL
SusC SusD unk	537012	Bacteroides cellulosilyticus DSM 14838	Predicted PUL
ECF Anti SusC SusD SusD	537012	Bacteroides cellulosilyticus DSM 14838	Predicted PUL
SusD SusC Anti unk unk ECF	537012	Bacteroides cellulosilyticus DSM 14838	Predicted PUL
SusC SusD unk unk GH78 unk GH16 GH39 GH3 unk GH2 GH92 GH92 unk	537012	Bacteroides cellulosilyticus DSM 14838	Predicted PUL
SusC SusD unk unk unk unk GH5_4	537012	Bacteroides cellulosilyticus DSM 14838	Predicted PUL
AraC unk unk unk unk unk SusC SusD unk GH97 GH2 unk GH95	537012	Bacteroides cellulosilyticus DSM 14838	Predicted PUL
GH20 GH20 unk CE9 MFS unk GH18 unk SusD SusC AraC	537012	Bacteroides cellulosilyticus DSM 14838	Predicted PUL
HTCS ECF SusC SusD	537012	Bacteroides cellulosilyticus DSM 14838	Predicted PUL
SusC SusD GH31 unk GH28 GH28 GH31	537012	Bacteroides cellulosilyticus DSM 14838	Predicted PUL
GH28 unk SusD SusC unk ECF HTCS	537012	Bacteroides cellulosilyticus DSM 14838	Predicted PUL
SusD SusC ECF unk HTCS	537012	Bacteroides cellulosilyticus DSM 14838	Predicted PUL
SusC SusD PL1 unk GH43_18 GH143 GH142 GH78 GH28 unk	537012	Bacteroides cellulosilyticus DSM 14838	Predicted PUL
GH105 CE8 unk unk CE12 CE8 CE7 unk SusC SusD unk HTCS	537012	Bacteroides cellulosilyticus DSM 14838	Predicted PUL
GH140 unk unk SusD SusC GH95	537012	Bacteroides cellulosilyticus DSM 14838	Predicted PUL
SusC unk PL1 CE8 SusC SusD unk GH3	537012	Bacteroides cellulosilyticus DSM 14838	Predicted PUL
HTCS unk SusC SusD unk HTCS	537012	Bacteroides cellulosilyticus DSM 14838	Predicted PUL
unk SusD SusC	537012	Bacteroides cellulosilyticus DSM 14838	Predicted PUL
SusC SusD GH3 GH95 SusC SusD unk	537012	Bacteroides cellulosilyticus DSM 14838	Predicted PUL
unk GH105 PL11 GH2 SusD SusC	537012	Bacteroides cellulosilyticus DSM 14838	Predicted PUL
SusC SusD unk unk GH18 GH97 GH92	537012	Bacteroides cellulosilyticus DSM 14838	Predicted PUL
unk SusD SusC unk SusD SusC SusD SusD SusC	537012	Bacteroides cellulosilyticus DSM 14838	Predicted PUL
SusC SusD SusC SusD unk unk GH10 CBM4 CBM4 unk unk GH5_21 unk CE1 CE6 GH95 GH8 HTCS unk unk GH26 GH43_11 MFS GH26	537012	Bacteroides cellulosilyticus DSM 14838	Predicted PUL
unk SusC SusD	537012	Bacteroides cellulosilyticus DSM 14838	Predicted PUL
SusC SusD unk GH16 GH3 unk unk GH97	537012	Bacteroides cellulosilyticus DSM 14838	Predicted PUL
SusC SusD	537012	Bacteroides cellulosilyticus DSM 14838	Predicted PUL
GH97 CBM35 GH27 unk unk SusD SusC SusR	537012	Bacteroides cellulosilyticus DSM 14838	Predicted PUL
GH88 ECF SusC SusD HTCS	537012	Bacteroides cellulosilyticus DSM 14838	Predicted PUL
SusC SusD unk unk GH95 unk GH35 GH2 unk unk	537012	Bacteroides cellulosilyticus DSM 14838	Predicted PUL
unk MFS unk EPI SusC SusD unk unk	537012	Bacteroides cellulosilyticus DSM 14838	Predicted PUL
unk unk unk unk GH2 unk unk unk CBM51 GH27 SusD SusC	537012	Bacteroides cellulosilyticus DSM 14838	Predicted PUL
SusC SusD	537012	Bacteroides cellulosilyticus DSM 14838	Predicted PUL
unk SusD SusC unk	537012	Bacteroides cellulosilyticus DSM 14838	Predicted PUL
SusD SusC unk SusR	537012	Bacteroides cellulosilyticus DSM 14838	Predicted PUL
unk unk SusC SusD unk CE15	537012	Bacteroides cellulosilyticus DSM 14838	Predicted PUL
CE6 Sulf SusD SusC Anti ECF	537012	Bacteroides cellulosilyticus DSM 14838	Predicted PUL
unk CE6 SusD SusC	537012	Bacteroides cellulosilyticus DSM 14838	Predicted PUL
unk GH105 PL1 unk SusD SusC Anti ECF	537012	Bacteroides cellulosilyticus DSM 14838	Predicted PUL
unk unk SusD SusC Anti	537012	Bacteroides cellulosilyticus DSM 14838	Predicted PUL
GH2 Int SusC SusD unk unk SusC	537012	Bacteroides cellulosilyticus DSM 14838	Predicted PUL
SusD SusC	537012	Bacteroides cellulosilyticus DSM 14838	Predicted PUL
unk SusC SusD SusC SusD GH43_4	537012	Bacteroides cellulosilyticus DSM 14838	Predicted PUL
GH13 GH53 unk unk SusD SusC	537012	Bacteroides cellulosilyticus DSM 14838	Predicted PUL
GH2 GH53 unk SusD SusC GH147 unk	537012	Bacteroides cellulosilyticus DSM 14838	Predicted PUL
SusC SusD unk GH32	537012	Bacteroides cellulosilyticus DSM 14838	Predicted PUL
GH9 unk SusC SusD	537012	Bacteroides cellulosilyticus DSM 14838	Predicted PUL
unk SusD SusC SusD unk GH10 GH30_8 ECF unk unk unk unk	537012	Bacteroides cellulosilyticus DSM 14838	Predicted PUL
GH2 GH2 GH2 CBM57	537012	Bacteroides cellulosilyticus DSM 14838	CAZyme cluster
GH137 GH138 unk GH78	537012	Bacteroides cellulosilyticus DSM 14838	CAZyme cluster
GH127 GH95 GH105	537012	Bacteroides cellulosilyticus DSM 14838	CAZyme cluster
CE12 GH115 GH43_24 GH35 CBM32	537012	Bacteroides cellulosilyticus DSM 14838	CAZyme cluster
GH28 PL11 GH106 GH105 unk unk unk unk HTCS unk GH43_28 GH43_16	537012	Bacteroides cellulosilyticus DSM 14838	CAZyme cluster
GH43 CBM6 GH43_29 CBM6 GH43_10 unk unk unk unk unk unk unk	537012	Bacteroides cellulosilyticus DSM 14838	CAZyme cluster
GH30_2 GH43_2 GH3	537012	Bacteroides cellulosilyticus DSM 14838	CAZyme cluster
GH31 GH29 GH78 CBM67 GH78 GH29 unk unk AraC	537012	Bacteroides cellulosilyticus DSM 14838	CAZyme cluster
GH3 GH5_46 GH30_3 SusR	537012	Bacteroides cellulosilyticus DSM 14838	CAZyme cluster
GH2 GH97 GH146 GH43_35 CE1 CE1 GH146 unk GH97 GH2 unk GH31 GH43_10 GH97 GH43_29 CBM6 GH31 CBM51 GH27 GH43_29 GH27 GH43_29 CBM6	537012	Bacteroides cellulosilyticus DSM 14838	CAZyme cluster
HTCS GH43_2 CBM6 GH3 GH43_17 CE1 CE1 unk GH9	537012	Bacteroides cellulosilyticus DSM 14838	CAZyme cluster
GH29 unk GH141 GH29 EPI GH8 GH3	537012	Bacteroides cellulosilyticus DSM 14838	CAZyme cluster
HTCS GH89 unk GH92 GH28	537012	Bacteroides cellulosilyticus DSM 14838	CAZyme cluster
GH43_12 GH10 GH43 GH43_10	537012	Bacteroides cellulosilyticus DSM 14838	CAZyme cluster
GH28 GH97 unk GH28 unk unk GH28 GH2 GH43_9 GH43_19 GH43_34 unk unk unk	537012	Bacteroides cellulosilyticus DSM 14838	CAZyme cluster
GH139 GH2 HTCS PL1 unk ECF unk unk	537012	Bacteroides cellulosilyticus DSM 14838	CAZyme cluster
unk SusC unk GH67 unk GH43_1 GH43_1 GH10 GH43_12	537012	Bacteroides cellulosilyticus DSM 14838	CAZyme cluster
GH2 CE8 HTCS PL10 CE8	537012	Bacteroides cellulosilyticus DSM 14838	CAZyme cluster
GH43_10 GH97 Pept GH146	537012	Bacteroides cellulosilyticus DSM 14838	CAZyme cluster
GH97 GH31 GH66 unk	537012	Bacteroides cellulosilyticus DSM 14838	CAZyme cluster
PL8 GH3 GH2	537012	Bacteroides cellulosilyticus DSM 14838	CAZyme cluster
GH43_29 GH51 GH43_4 HTCS	537012	Bacteroides cellulosilyticus DSM 14838	CAZyme cluster
HTCS unk GH36 GH31 GH97 GH97 GH28 unk unk GH28 PL6	537012	Bacteroides cellulosilyticus DSM 14838	CAZyme cluster
ECF SusC SusD unk GH20	411476	Bacteroides ovatus ATCC 8483	Literature-derived PUL
unk SusD SusC	411476	Bacteroides ovatus ATCC 8483	Literature-derived PUL
ECF Anti SusC SusD unk GH18	411476	Bacteroides ovatus ATCC 8483	Literature-derived PUL
HTCS unk unk SusC SusD SusC SusD unk GH10 PL9 GH115 GH2	411476	Bacteroides ovatus ATCC 8483	Literature-derived PUL
unk SusC SusD unk	411476	Bacteroides ovatus ATCC 8483	Literature-derived PUL
MFS unk EPI unk unk unk unk unk SusD SusC unk Anti ECF	411476	Bacteroides ovatus ATCC 8483	Literature-derived PUL
unk Pept Pept unk unk unk unk unk unk unk unk SusD SusC	411476	Bacteroides ovatus ATCC 8483	Literature-derived PUL
unk GH3 SusC GH3 GH3 unk unk unk unk SusD SusC Anti ECF	411476	Bacteroides ovatus ATCC 8483	Literature-derived PUL
unk SusD SusC GH20 GH20 GH2 unk GH33	411476	Bacteroides ovatus ATCC 8483	Literature-derived PUL
ECF Anti SusC SusD SusC SusD GH16 GH16 GH3 unk unk	411476	Bacteroides ovatus ATCC 8483	Literature-derived PUL
unk unk unk unk SusC SusD unk unk unk	411476	Bacteroides ovatus ATCC 8483	Literature-derived PUL
SusD SusC	411476	Bacteroides ovatus ATCC 8483	Literature-derived PUL
unk SusC unk unk unk GH2 unk SusD SusC Anti ECF	411476	Bacteroides ovatus ATCC 8483	Literature-derived PUL
SusD SusC	411476	Bacteroides ovatus ATCC 8483	Literature-derived PUL
ECF Anti SusC SusD unk unk Pept Pept Pept unk	411476	Bacteroides ovatus ATCC 8483	Literature-derived PUL
unk unk unk SusD SusC unk Anti unk ECF	411476	Bacteroides ovatus ATCC 8483	Literature-derived PUL
SusR unk SusC SusD unk unk unk unk GH20	411476	Bacteroides ovatus ATCC 8483	Literature-derived PUL
SusR SusC SusD GH30_3 unk GH3	411476	Bacteroides ovatus ATCC 8483	Literature-derived PUL
unk unk HTCS unk CBM35 SusC SusD CE12 CE4 GH43_24 GH115	411476	Bacteroides ovatus ATCC 8483	Literature-derived PUL
ECF Anti SusC SusD unk GH89 unk unk	411476	Bacteroides ovatus ATCC 8483	Literature-derived PUL
SusC SusD	411476	Bacteroides ovatus ATCC 8483	Literature-derived PUL
HTCS GH31 GH76 Pept SusC SusD unk unk GH31 GH92 GH92	411476	Bacteroides ovatus ATCC 8483	Literature-derived PUL
unk unk unk SusD SusC	411476	Bacteroides ovatus ATCC 8483	Literature-derived PUL
unk unk unk unk SusD SusC unk Anti ECF	411476	Bacteroides ovatus ATCC 8483	Literature-derived PUL
unk GH88 GH43_10 unk unk SusD SusC ECF unk unk HTCS	411476	Bacteroides ovatus ATCC 8483	Literature-derived PUL
GH2 unk unk SusD SusC ECF unk HTCS	411476	Bacteroides ovatus ATCC 8483	Literature-derived PUL
unk Pept GH146 GH28 unk GH30_2 unk unk SusD SusC ECF unk HTCS	411476	Bacteroides ovatus ATCC 8483	Literature-derived PUL
unk unk SusD SusC	411476	Bacteroides ovatus ATCC 8483	Literature-derived PUL
SusC SusD	411476	Bacteroides ovatus ATCC 8483	Literature-derived PUL
ECF Anti SusC SusD unk GH27 CBM35 unk	411476	Bacteroides ovatus ATCC 8483	Literature-derived PUL
unk unk unk unk unk SusD SusC unk unk unk GH2 GH88 HTCS unk unk	411476	Bacteroides ovatus ATCC 8483	Literature-derived PUL
ECF Anti SusC SusD unk GH88 GH92	411476	Bacteroides ovatus ATCC 8483	Literature-derived PUL
unk unk MFS EPI SusC SusD unk unk unk unk unk unk	411476	Bacteroides ovatus ATCC 8483	Literature-derived PUL
unk unk unk unk unk unk unk unk unk unk SusD SusC EPI MFS MFS unk	411476	Bacteroides ovatus ATCC 8483	Literature-derived PUL
Int unk unk SusC SusD unk unk unk unk unk SusC SusD SusC SusD unk unk Sulf Sulf HTCS Pept unk unk unk	411476	Bacteroides ovatus ATCC 8483	Literature-derived PUL
PL8 Sulf GH88 HTCS Sulf SusC SusD unk unk unk	411476	Bacteroides ovatus ATCC 8483	Literature-derived PUL
GH2 unk GH43_3 SusD SusC unk	411476	Bacteroides ovatus ATCC 8483	Literature-derived PUL
SusD SusC SusD SusC	411476	Bacteroides ovatus ATCC 8483	Literature-derived PUL
Anti ECF GH89 unk unk unk GH89 unk SusD SusC unk	411476	Bacteroides ovatus ATCC 8483	Literature-derived PUL
unk unk SusC SusD unk unk unk CE1 CE1 unk unk	411476	Bacteroides ovatus ATCC 8483	Literature-derived PUL
unk unk unk SusD SusC HTCS	411476	Bacteroides ovatus ATCC 8483	Literature-derived PUL
unk EPI MFS GH130 GH36 GH26 GH26 unk SusD SusC HTCS	411476	Bacteroides ovatus ATCC 8483	Literature-derived PUL
unk unk GH2 CE7 GH36 unk GH105 GH3 GH3 unk unk unk SusD SusC Anti ECF	411476	Bacteroides ovatus ATCC 8483	Literature-derived PUL
unk unk GH105 GH105 GH2 GH130 GH2 unk unk unk SusD SusC unk GH43_3 unk GH105 unk GH115 SusD SusC unk unk unk unk unk GH43_3 HTCS unk	411476	Bacteroides ovatus ATCC 8483	Literature-derived PUL
ECF Anti SusC SusD Sulf GH2	411476	Bacteroides ovatus ATCC 8483	Literature-derived PUL
GH5_2 SusC SusD unk GH5_5 GH2 GH5_5 GH140 GH130 MFS GH78 unk unk unk	411476	Bacteroides ovatus ATCC 8483	Literature-derived PUL
unk unk unk Pept GH3 GH2 GH31 HTCS unk GH9 unk SusD SusC GH5_4 GH43_12 unk GH43_12 unk unk GH3	411476	Bacteroides ovatus ATCC 8483	Literature-derived PUL
GH30_4 GH43_34 unk SusD SusC unk HTCS	411476	Bacteroides ovatus ATCC 8483	Literature-derived PUL
GH2 CE12 CE12 HTCS unk unk unk unk GH106 unk unk PL11 unk SusC unk unk SusD SusC unk GH2 GH88 unk unk GH28 unk GH95 GH2 GH105 PL11	411476	Bacteroides ovatus ATCC 8483	Literature-derived PUL
ECF Anti SusC SusD unk unk unk unk unk	411476	Bacteroides ovatus ATCC 8483	Literature-derived PUL
GH3 unk HTCS GH16 SusC SusD unk GH3 unk unk	411476	Bacteroides ovatus ATCC 8483	Literature-derived PUL
unk unk unk SusD SusC GH3 unk GH36 unk HTCS	411476	Bacteroides ovatus ATCC 8483	Literature-derived PUL
unk GH31 GH66 unk SusD SusC SusR	411476	Bacteroides ovatus ATCC 8483	Literature-derived PUL
GH2 Sulf GH43 Sulf GH51 HTCS unk SusD SusC SusD SusC GH43_31 unk unk unk unk Sulf	411476	Bacteroides ovatus ATCC 8483	Literature-derived PUL
unk SusC SusD unk	411476	Bacteroides ovatus ATCC 8483	Literature-derived PUL
ECF Anti SusC SusD unk unk unk unk unk	411476	Bacteroides ovatus ATCC 8483	Literature-derived PUL
HTCS unk SusC SusD unk unk GH88 unk unk	411476	Bacteroides ovatus ATCC 8483	Literature-derived PUL
HTCS unk SusD SusC unk MFS GH130	411476	Bacteroides ovatus ATCC 8483	Literature-derived PUL
Anti ECF SusC SusD unk unk GH5_13 GH20	411476	Bacteroides ovatus ATCC 8483	Literature-derived PUL
ECF Anti unk SusC SusD GH43_18 unk GH3 GH97	411476	Bacteroides ovatus ATCC 8483	Literature-derived PUL
SusD SusC	411476	Bacteroides ovatus ATCC 8483	Literature-derived PUL
SusD SusC unk Int SusC SusD	411476	Bacteroides ovatus ATCC 8483	Literature-derived PUL
HTCS SusC SusD unk GH2 CBM57 GH50 GH50	411476	Bacteroides ovatus ATCC 8483	Literature-derived PUL
GH106 unk GH78 GH20 unk unk Sulf SusD SusC unk Anti ECF	411476	Bacteroides ovatus ATCC 8483	Literature-derived PUL
SusD SusC	411476	Bacteroides ovatus ATCC 8483	Literature-derived PUL
unk SusC Anti unk unk ECF	411476	Bacteroides ovatus ATCC 8483	Literature-derived PUL
GntR ROK SusC SusD unk GH76 GH76 GH92 MFS	411476	Bacteroides ovatus ATCC 8483	Literature-derived PUL
ECF unk Anti unk SusC SusD unk	411476	Bacteroides ovatus ATCC 8483	Literature-derived PUL
unk unk unk SusC SusD unk	411476	Bacteroides ovatus ATCC 8483	Literature-derived PUL
ECF Anti SusC SusD GH76 unk unk GH76 unk GH92 GH125	411476	Bacteroides ovatus ATCC 8483	Literature-derived PUL
GH144 GH3 SusD SusC	411476	Bacteroides ovatus ATCC 8483	Literature-derived PUL
Pept unk unk unk unk unk unk unk unk unk unk CE9 MFS GH3 GH26 unk SusD SusC unk unk AraC	411476	Bacteroides ovatus ATCC 8483	Literature-derived PUL
unk GH43_10 GH3 unk GH43_12 GH31 GH97 GH43_29 CBM6 GH43_12 SusC SusD SusC SusD unk GH10 GH30_8 GH98 CBM35 GH115 CE6 CE1 GH43_29 CBM6 HTCS GH95 unk unk HTCS GH30_dist SusC SusD unk unk unk unk GH115 unk	411476	Bacteroides ovatus ATCC 8483	Literature-derived PUL
unk unk unk SusC	411476	Bacteroides ovatus ATCC 8483	Literature-derived PUL
HTCS unk SusC SusD unk unk unk GH2	411476	Bacteroides ovatus ATCC 8483	Literature-derived PUL
GH13 unk unk SusD SusC GH97 GH13 SusR	411476	Bacteroides ovatus ATCC 8483	Literature-derived PUL
ECF Anti SusC SusD GH18 unk	411476	Bacteroides ovatus ATCC 8483	Literature-derived PUL
HTCS unk ECF SusC SusD unk unk CE7	411476	Bacteroides ovatus ATCC 8483	Literature-derived PUL
CE8 GH95 SusC SusD unk CE8 HTCS	411476	Bacteroides ovatus ATCC 8483	Literature-derived PUL
ECF Anti SusC SusD unk unk	411476	Bacteroides ovatus ATCC 8483	Literature-derived PUL
HTCS SusC SusD unk unk unk GH50 unk unk GH31 GH2 CBM57 CE6	411476	Bacteroides ovatus ATCC 8483	Literature-derived PUL
GH92 GH130 unk GH125 GH76 unk GH92 HTCS unk unk GH76 SusC SusD unk	411476	Bacteroides ovatus ATCC 8483	Literature-derived PUL
Sulf GH36 GH29 Sulf unk SusD SusC unk HTCS	411476	Bacteroides ovatus ATCC 8483	Literature-derived PUL
ECF Anti SusC SusC SusD unk unk unk	411476	Bacteroides ovatus ATCC 8483	Literature-derived PUL
ECF Anti SusC unk unk unk GH18 SusD SusC Int unk unk SusC SusD GH18 unk unk unk MFS GH130 GH92	411476	Bacteroides ovatus ATCC 8483	Literature-derived PUL
unk SusC SusD PL1 unk GH43_18 GH143 GH142 GH78 GH28 unk unk unk GH78 GH33 GH140 GH105 GH95 unk unk unk	411476	Bacteroides ovatus ATCC 8483	Literature-derived PUL
unk unk SusD SusC Anti ECF	411476	Bacteroides ovatus ATCC 8483	Literature-derived PUL
GH3 unk unk GH33 SusD SusC MFS GH33 unk unk GntR	411476	Bacteroides ovatus ATCC 8483	Literature-derived PUL
unk unk unk unk SusD SusC	411476	Bacteroides ovatus ATCC 8483	Literature-derived PUL
unk SusC SusD	411476	Bacteroides ovatus ATCC 8483	Literature-derived PUL
unk GH29 GH2 GH20 Sulf SusD SusC unk unk unk unk unk unk	411476	Bacteroides ovatus ATCC 8483	Literature-derived PUL
unk SusD SusC Anti ECF	411476	Bacteroides ovatus ATCC 8483	Literature-derived PUL
GH67 GH43_1 GH10 MFS unk GH10 CBM4 CBM4 unk SusD SusC HTCS	411476	Bacteroides ovatus ATCC 8483	Literature-derived PUL
unk ECF Anti SusC unk unk unk Pept	411476	Bacteroides ovatus ATCC 8483	Literature-derived PUL
SusD SusC	411476	Bacteroides ovatus ATCC 8483	Literature-derived PUL
PL12 SusD SusC SusD SusC GH29 HTCS GH88	411476	Bacteroides ovatus ATCC 8483	Literature-derived PUL
HTCS unk unk MFS unk GH32 GH91 GH91 SusD SusC EPI GH32	411476	Bacteroides ovatus ATCC 8483	Literature-derived PUL
unk GH18 unk unk SusD SusC unk unk GH18 unk GH92 GH92 Anti ECF GH92	411476	Bacteroides ovatus ATCC 8483	Literature-derived PUL
SusR unk ECF unk GH38 GH92 GH2 CBM32 unk GH78 unk GH31 unk SusC SusD SusC unk unk SusD unk GH92 GH92	411476	Bacteroides ovatus ATCC 8483	Literature-derived PUL
GH105 CE8 unk CE12 CE8 HTCS PL1 PL1 PL1 CE8 unk SusD SusC unk unk unk unk PL1 unk unk unk PL1 SusC SusD unk unk CE8 GH28 GH3 unk GH43_10 CBM6 unk HTCS	411476	Bacteroides ovatus ATCC 8483	Literature-derived PUL
GH106 GH28 unk GH28 CE12 GH2 GH43_18 GH43_34 CBM32 GH42 unk GH28 unk SusD SusC Int unk unk unk SusC SusD SusC SusD PL11 PL26 unk unk unk unk CE12 CE12 GH105 PL11 GH105 unk HTCS CE4 GH105	411476	Bacteroides ovatus ATCC 8483	Literature-derived PUL
unk unk unk SusD SusC unk unk GH2 HTCS unk PL11 unk GH28 unk unk PL9 unk unk GH28 GH105 PL1 unk SusC SusD unk unk SusC SusD unk unk GH28 unk	411476	Bacteroides ovatus ATCC 8483	Literature-derived PUL
GH20 Pept unk unk Pept unk unk SusD SusC Anti ECF	411476	Bacteroides ovatus ATCC 8483	Literature-derived PUL
ECF unk Anti unk SusC SusD unk unk GH35 CBM32 GH89	411476	Bacteroides ovatus ATCC 8483	Literature-derived PUL
ECF Anti SusC SusD unk unk	411476	Bacteroides ovatus ATCC 8483	Literature-derived PUL
SusC SusD unk	411476	Bacteroides ovatus ATCC 8483	Literature-derived PUL
unk unk PL15 MFS ROK unk Sulf PL12 GH88 SusD SusC unk PL12 HTCS PL13	411476	Bacteroides ovatus ATCC 8483	Literature-derived PUL
GH2 GH53 unk SusD SusC unk GH147 HTCS unk	411476	Bacteroides ovatus ATCC 8483	Literature-derived PUL
SusC SusD	411476	Bacteroides ovatus ATCC 8483	Literature-derived PUL
ECF GH33 Anti SusC SusD GH18 unk unk unk GH3	411476	Bacteroides ovatus ATCC 8483	Literature-derived PUL
ECF Anti unk SusC SusD unk unk unk MFS	411476	Bacteroides ovatus ATCC 8483	Literature-derived PUL
GH28 unk CBM6 HTCS unk unk ECF SusC SusD unk unk unk	411476	Bacteroides ovatus ATCC 8483	Literature-derived PUL
GH3 GH2 GH31 HTCS unk GH9 unk SusD SusC GH5_4 GH43_12 unk GH43_12 unk unk GH3	411476	Bacteroides ovatus ATCC 8483	Literature-derived PUL
GH43_10 GH3 unk GH43_12 GH31 GH97 GH43_29 CBM6 GH43_12 SusC SusD SusC SusD unk GH10 GH30_8 GH98 CBM35 GH115 CE6 CE1 GH43_29 CBM6 HTCS GH95 unk unk HTCS GH30_dist SusC SusD unk unk unk unk GH115 unk	411476	Bacteroides ovatus ATCC 8483	Literature-derived PUL
GH2 GH53 unk SusD SusC unk GH147 HTCS	411476	Bacteroides ovatus ATCC 8483	Literature-derived PUL
unk SusD SusC unk unk	411476	Bacteroides ovatus ATCC 8483	Predicted PUL
ECF Anti unk SusC SusD unk GH20	411476	Bacteroides ovatus ATCC 8483	Predicted PUL
unk SusD SusC	411476	Bacteroides ovatus ATCC 8483	Predicted PUL
ECF Anti SusC SusD unk GH18	411476	Bacteroides ovatus ATCC 8483	Predicted PUL
HTCS unk unk SusC SusD SusC SusD unk GH10 PL9 GH115 GH2	411476	Bacteroides ovatus ATCC 8483	Predicted PUL
GH97 GH43_29 CBM6 CE6 GH95 GH43_10 GH3 GH67 unk unk unk SusC SusD unk	411476	Bacteroides ovatus ATCC 8483	Predicted PUL
unk unk unk unk SusD SusC unk Anti ECF	411476	Bacteroides ovatus ATCC 8483	Predicted PUL
unk unk unk unk unk unk unk SusD SusC	411476	Bacteroides ovatus ATCC 8483	Predicted PUL
unk GH3 SusC GH3 GH3 unk unk unk unk SusD SusC Anti ECF	411476	Bacteroides ovatus ATCC 8483	Predicted PUL
unk SusD SusC GH20 GH20 GH2 unk GH33	411476	Bacteroides ovatus ATCC 8483	Predicted PUL
ECF Anti SusC SusD SusC SusD GH16 GH16 GH3 unk unk	411476	Bacteroides ovatus ATCC 8483	Predicted PUL
unk unk unk unk SusC SusD unk unk unk	411476	Bacteroides ovatus ATCC 8483	Predicted PUL
SusD SusC	411476	Bacteroides ovatus ATCC 8483	Predicted PUL
unk SusC unk unk unk GH2 unk SusD SusC Anti ECF	411476	Bacteroides ovatus ATCC 8483	Predicted PUL
SusD SusC	411476	Bacteroides ovatus ATCC 8483	Predicted PUL
ECF Anti SusC SusD unk unk Pept Pept Pept unk	411476	Bacteroides ovatus ATCC 8483	Predicted PUL
unk unk unk SusD SusC unk Anti unk ECF	411476	Bacteroides ovatus ATCC 8483	Predicted PUL
SusR unk SusC SusD unk unk unk unk GH20	411476	Bacteroides ovatus ATCC 8483	Predicted PUL
SusR SusC SusD GH30_3 unk GH3	411476	Bacteroides ovatus ATCC 8483	Predicted PUL
HTCS unk CBM35 SusC SusD CE12 CE4 GH43_24 GH115	411476	Bacteroides ovatus ATCC 8483	Predicted PUL
ECF Anti SusC SusD unk GH89 unk unk	411476	Bacteroides ovatus ATCC 8483	Predicted PUL
SusC SusD	411476	Bacteroides ovatus ATCC 8483	Predicted PUL
HTCS GH31 GH76 Pept SusC SusD unk unk GH31 GH92 GH92	411476	Bacteroides ovatus ATCC 8483	Predicted PUL
unk unk unk SusD SusC	411476	Bacteroides ovatus ATCC 8483	Predicted PUL
unk unk unk unk SusD SusC unk Anti ECF	411476	Bacteroides ovatus ATCC 8483	Predicted PUL
unk GH88 GH43_10 unk unk SusD SusC ECF unk unk HTCS	411476	Bacteroides ovatus ATCC 8483	Predicted PUL
GH2 unk unk SusD SusC ECF unk HTCS	411476	Bacteroides ovatus ATCC 8483	Predicted PUL
unk Pept GH146 GH28 unk GH30_2 unk unk SusD SusC ECF unk HTCS	411476	Bacteroides ovatus ATCC 8483	Predicted PUL
unk unk SusD SusC	411476	Bacteroides ovatus ATCC 8483	Predicted PUL
SusC SusD	411476	Bacteroides ovatus ATCC 8483	Predicted PUL
ECF Anti SusC SusD unk GH27 CBM35 unk	411476	Bacteroides ovatus ATCC 8483	Predicted PUL
unk unk unk unk SusD SusC unk unk unk GH2 GH88 HTCS	411476	Bacteroides ovatus ATCC 8483	Predicted PUL
ECF Anti SusC SusD unk GH88 GH92	411476	Bacteroides ovatus ATCC 8483	Predicted PUL
unk unk MFS EPI SusC SusD unk unk unk unk unk unk	411476	Bacteroides ovatus ATCC 8483	Predicted PUL
unk unk unk unk unk unk unk unk unk SusD SusC EPI MFS MFS unk	411476	Bacteroides ovatus ATCC 8483	Predicted PUL
unk unk SusC SusD unk	411476	Bacteroides ovatus ATCC 8483	Predicted PUL
SusC SusD SusC SusD unk	411476	Bacteroides ovatus ATCC 8483	Predicted PUL
PL8 Sulf GH88 unk GH2 unk GH43_3 SusD SusC unk ECF Anti	411476	Bacteroides ovatus ATCC 8483	Predicted PUL
SusD SusC SusD SusC GH2	411476	Bacteroides ovatus ATCC 8483	Predicted PUL
HTCS Sulf SusC SusD unk	411476	Bacteroides ovatus ATCC 8483	Predicted PUL
Anti ECF GH89 unk unk unk GH89 unk SusD SusC	411476	Bacteroides ovatus ATCC 8483	Predicted PUL
unk SusC SusD unk unk unk CE1 CE1 unk unk	411476	Bacteroides ovatus ATCC 8483	Predicted PUL
unk unk SusD SusC HTCS	411476	Bacteroides ovatus ATCC 8483	Predicted PUL
unk EPI MFS GH130 GH36 GH26 GH26 unk SusD SusC HTCS unk unk unk unk unk unk GH2 CE7 GH36 unk GH105 GH3 GH3 unk unk unk SusD SusC Anti ECF	411476	Bacteroides ovatus ATCC 8483	Predicted PUL
GH105 GH105 GH2 GH130 GH2 unk unk unk SusD SusC unk GH43_3 unk GH105 unk GH115 SusD SusC	411476	Bacteroides ovatus ATCC 8483	Predicted PUL
ECF Anti SusC SusD Sulf GH2	411476	Bacteroides ovatus ATCC 8483	Predicted PUL
GH5_2 SusC SusD unk GH5_5 GH2 GH5_5 GH140 GH130 MFS GH78 unk unk	411476	Bacteroides ovatus ATCC 8483	Predicted PUL
GH3 GH2 GH31 HTCS unk GH9 unk SusD SusC GH5_4 GH43_12 unk GH43_12 unk unk GH3 unk GH30_4 GH43_34 unk SusD SusC unk HTCS GH18	411476	Bacteroides ovatus ATCC 8483	Predicted PUL
GH2 CE12 CE12 HTCS unk unk unk unk GH106 unk unk PL11 unk SusC unk unk SusD SusC unk GH2 GH88 unk unk GH28 unk GH95 GH2 GH105 PL11	411476	Bacteroides ovatus ATCC 8483	Predicted PUL
ECF Anti SusC SusD unk unk unk unk unk unk unk GH3 unk HTCS GH16 SusC SusD unk GH3	411476	Bacteroides ovatus ATCC 8483	Predicted PUL
unk unk unk SusD SusC GH3 unk GH36 unk HTCS	411476	Bacteroides ovatus ATCC 8483	Predicted PUL
GH115 GH43 unk unk unk unk GH31 GH66 unk SusD SusC SusR	411476	Bacteroides ovatus ATCC 8483	Predicted PUL
GH2 Sulf GH43 Sulf GH51 HTCS unk SusD SusC SusD SusC GH43_31 unk unk unk unk Sulf	411476	Bacteroides ovatus ATCC 8483	Predicted PUL
unk SusC SusD unk unk	411476	Bacteroides ovatus ATCC 8483	Predicted PUL
ECF Anti SusC SusD unk unk unk unk	411476	Bacteroides ovatus ATCC 8483	Predicted PUL
HTCS unk SusC SusD unk unk GH88 unk unk	411476	Bacteroides ovatus ATCC 8483	Predicted PUL
HTCS unk SusD SusC unk MFS GH130	411476	Bacteroides ovatus ATCC 8483	Predicted PUL
Anti ECF SusC SusD unk unk GH5_13 GH20	411476	Bacteroides ovatus ATCC 8483	Predicted PUL
ECF Anti unk SusC SusD GH43_18 unk GH3 GH97	411476	Bacteroides ovatus ATCC 8483	Predicted PUL
SusD SusC	411476	Bacteroides ovatus ATCC 8483	Predicted PUL
SusD SusC unk Int SusC SusD	411476	Bacteroides ovatus ATCC 8483	Predicted PUL
HTCS SusC SusD unk GH2 CBM57 GH50 GH50	411476	Bacteroides ovatus ATCC 8483	Predicted PUL
GH106 unk GH78 GH20 unk unk Sulf SusD SusC unk Anti ECF	411476	Bacteroides ovatus ATCC 8483	Predicted PUL
SusD SusC	411476	Bacteroides ovatus ATCC 8483	Predicted PUL
GntR unk ROK SusC SusD unk GH76 GH76 GH92 MFS	411476	Bacteroides ovatus ATCC 8483	Predicted PUL
ECF unk Anti unk SusC SusD unk	411476	Bacteroides ovatus ATCC 8483	Predicted PUL
unk unk unk SusC SusD unk Sulf Sulf	411476	Bacteroides ovatus ATCC 8483	Predicted PUL
ECF Anti SusC SusD GH76 unk unk GH76 unk GH92 GH125	411476	Bacteroides ovatus ATCC 8483	Predicted PUL
GH144 GH3 SusD SusC	411476	Bacteroides ovatus ATCC 8483	Predicted PUL
Pept unk unk unk unk unk unk unk unk unk unk CE9 MFS GH3 GH26 unk SusD SusC unk unk AraC	411476	Bacteroides ovatus ATCC 8483	Predicted PUL
GH43_10 GH3 unk GH43_12 GH31 GH97 GH43_29 CBM6 GH43_12 SusC SusD SusC SusD unk GH10 GH30_8 GH98 CBM35 GH115 CE6 CE1 GH43_29 CBM6 HTCS GH95 unk unk HTCS GH30_dist SusC SusD unk unk unk unk GH115 unk	411476	Bacteroides ovatus ATCC 8483	Predicted PUL
GH20 unk HTCS unk SusC SusD unk unk unk GH2 unk unk	411476	Bacteroides ovatus ATCC 8483	Predicted PUL
GH13 unk unk SusD SusC GH97 GH13 SusR	411476	Bacteroides ovatus ATCC 8483	Predicted PUL
ECF Anti SusC SusD GH18 unk unk unk	411476	Bacteroides ovatus ATCC 8483	Predicted PUL
HTCS unk ECF SusC SusD unk unk CE7	411476	Bacteroides ovatus ATCC 8483	Predicted PUL
PL1 CE8 GH95 SusC SusD unk CE8 HTCS unk GH28	411476	Bacteroides ovatus ATCC 8483	Predicted PUL
ECF Anti SusC SusD unk unk	411476	Bacteroides ovatus ATCC 8483	Predicted PUL
HTCS SusC SusD unk unk unk GH50 unk unk GH31 GH2 CBM57 CE6	411476	Bacteroides ovatus ATCC 8483	Predicted PUL
GH92 GH130 unk GH125 GH76 unk GH92 HTCS unk unk GH76 SusC SusD unk	411476	Bacteroides ovatus ATCC 8483	Predicted PUL
Sulf GH36 GH29 Sulf unk SusD SusC unk HTCS	411476	Bacteroides ovatus ATCC 8483	Predicted PUL
ECF Anti SusC SusC SusD unk unk unk	411476	Bacteroides ovatus ATCC 8483	Predicted PUL
ECF Anti SusC unk unk unk GH18 SusD SusC Int unk unk SusC SusD GH18 unk unk unk MFS GH130 GH92 unk unk unk SusC SusD PL1 unk GH43_18 GH143 GH142 GH78 GH28 unk unk unk GH78 GH33 GH140 GH105 GH95 unk	411476	Bacteroides ovatus ATCC 8483	Predicted PUL
unk unk SusD SusC Anti ECF	411476	Bacteroides ovatus ATCC 8483	Predicted PUL
GH3 unk unk GH33 SusD SusC MFS GH33	411476	Bacteroides ovatus ATCC 8483	Predicted PUL
unk unk unk unk SusD SusC	411476	Bacteroides ovatus ATCC 8483	Predicted PUL
unk SusC SusD	411476	Bacteroides ovatus ATCC 8483	Predicted PUL
unk GH29 GH2 GH20 Sulf SusD SusC	411476	Bacteroides ovatus ATCC 8483	Predicted PUL
unk SusD SusC Anti ECF	411476	Bacteroides ovatus ATCC 8483	Predicted PUL
GH67 GH43_1 GH10 MFS unk GH10 CBM4 CBM4 unk SusD SusC HTCS GH13_14	411476	Bacteroides ovatus ATCC 8483	Predicted PUL
SusD SusC	411476	Bacteroides ovatus ATCC 8483	Predicted PUL
GH141 unk PL12 SusD SusC SusD SusC GH29 HTCS GH88	411476	Bacteroides ovatus ATCC 8483	Predicted PUL
GH32 GH91 GH91 SusD SusC EPI GH32	411476	Bacteroides ovatus ATCC 8483	Predicted PUL
unk GH18 unk unk SusD SusC unk unk GH18 unk GH92 GH92 Anti ECF	411476	Bacteroides ovatus ATCC 8483	Predicted PUL
SusR unk ECF unk GH38 GH92 GH2 CBM32 unk GH78 unk GH31 unk SusC SusD SusC unk unk SusD unk GH92 GH92 GH130 unk	411476	Bacteroides ovatus ATCC 8483	Predicted PUL
GH105 CE8 unk CE12 CE8 HTCS PL1 PL1 PL1 CE8 unk SusD SusC unk unk unk unk PL1 unk unk unk PL1 SusC SusD unk unk CE8 GH28 GH3 unk GH43_10 CBM6 unk HTCS	411476	Bacteroides ovatus ATCC 8483	Predicted PUL
GH106 GH28 unk GH28 CE12 GH2 GH43_18 GH43_34 CBM32 GH42 unk GH28 unk SusD SusC Int unk unk unk SusC SusD SusC SusD PL11 PL26 unk unk unk unk CE12 CE12 GH105 PL11 GH105 unk HTCS CE4 GH105 unk unk unk CE12 unk unk unk unk SusD SusC unk unk GH2 HTCS unk PL11 unk GH28 unk unk PL9 unk unk GH28 GH105 PL1 unk SusC SusD unk unk SusC SusD unk unk GH28 unk	411476	Bacteroides ovatus ATCC 8483	Predicted PUL
GH20 Pept unk unk Pept unk unk SusD SusC Anti ECF	411476	Bacteroides ovatus ATCC 8483	Predicted PUL
ECF unk Anti unk SusC SusD unk unk GH35 CBM32 GH89	411476	Bacteroides ovatus ATCC 8483	Predicted PUL
ECF Anti SusC SusD unk unk	411476	Bacteroides ovatus ATCC 8483	Predicted PUL
unk SusC SusD unk unk	411476	Bacteroides ovatus ATCC 8483	Predicted PUL
PL15 MFS ROK unk Sulf PL12 GH88 SusD SusC unk PL12 HTCS	411476	Bacteroides ovatus ATCC 8483	Predicted PUL
GH2 GH53 unk SusD SusC unk GH147 HTCS unk unk PL13	411476	Bacteroides ovatus ATCC 8483	Predicted PUL
SusC SusD unk unk unk	411476	Bacteroides ovatus ATCC 8483	Predicted PUL
ECF GH33 Anti SusC SusD GH18 unk unk unk GH3	411476	Bacteroides ovatus ATCC 8483	Predicted PUL
ECF Anti unk SusC SusD unk unk unk MFS	411476	Bacteroides ovatus ATCC 8483	Predicted PUL
GH28 unk CBM6 HTCS unk unk ECF SusC SusD unk unk unk	411476	Bacteroides ovatus ATCC 8483	Predicted PUL
GH27 PL9 GH10	411476	Bacteroides ovatus ATCC 8483	CAZyme cluster
GH2 GH2 unk GH137 GH2 CBM57	411476	Bacteroides ovatus ATCC 8483	CAZyme cluster
GH43_29 GH2 GH2 unk unk	411476	Bacteroides ovatus ATCC 8483	CAZyme cluster
GH78 GH141 GH127	411476	Bacteroides ovatus ATCC 8483	CAZyme cluster
GH43_1 GH10 MFS GH97 unk GH115 HTCS GH43_29 CBM6 GH2 GH2 GH97 unk GH146 GH31 GH2 GH31	411476	Bacteroides ovatus ATCC 8483	CAZyme cluster
unk GH97 unk GH3 GH2	411476	Bacteroides ovatus ATCC 8483	CAZyme cluster
Sulf Sulf Sulf Sulf unk Sulf GH2 GH43_26 unk GH43_34	411476	Bacteroides ovatus ATCC 8483	CAZyme cluster
GH35 CBM32 GH43_19 GH51 GH97 unk unk GH31 HTCS unk unk X299 GH43_24 GH145 GH105	411476	Bacteroides ovatus ATCC 8483	CAZyme cluster
GH92 unk GH92 GH43_34 GH97	411476	Bacteroides ovatus ATCC 8483	CAZyme cluster
unk GH2 unk unk GH109 GH109	411476	Bacteroides ovatus ATCC 8483	CAZyme cluster
HTCS unk SusC SusD unk unk GH2 GH105 SusC SusD unk unk Sulf GH88 GH43_26 GH106 GH146 unk	411901	Bacteroides caccae ATCC 43185	Predicted PUL
HTCS GH16 unk unk SusD SusC SusD SusC	411901	Bacteroides caccae ATCC 43185	Predicted PUL
GH31 HTCS unk SusD SusC	411901	Bacteroides caccae ATCC 43185	Predicted PUL
GH97 unk unk unk unk SusD SusC unk unk unk	411901	Bacteroides caccae ATCC 43185	Predicted PUL
ECF Anti SusC SusD unk	411901	Bacteroides caccae ATCC 43185	Predicted PUL
SusC SusD unk unk GH110 GH95 unk unk unk	411901	Bacteroides caccae ATCC 43185	Predicted PUL
ECF Anti SusC SusD unk Pept	411901	Bacteroides caccae ATCC 43185	Predicted PUL
ECF Anti SusC SusD unk unk PL9 PL9 GH89 GH109 GH35 CBM32	411901	Bacteroides caccae ATCC 43185	Predicted PUL
SusC SusD SusD unk Pept unk	411901	Bacteroides caccae ATCC 43185	Predicted PUL
unk unk SusD SusC GH29	411901	Bacteroides caccae ATCC 43185	Predicted PUL
SusD SusC GH20 GH20 GH2 unk unk GH20 GH33 SusD SusC	411901	Bacteroides caccae ATCC 43185	Predicted PUL
GH105 unk GH31 unk GH2 unk Pept SusD SusC GH2 GH29 unk HTCS	411901	Bacteroides caccae ATCC 43185	Predicted PUL
GH30_6 GH130 SusC SusD	411901	Bacteroides caccae ATCC 43185	Predicted PUL
GH2 GH105 SusD SusC Anti ECF	411901	Bacteroides caccae ATCC 43185	Predicted PUL
GH88 unk GH95 HTCS GH29 unk unk SusD SusC SusD SusC unk GH29	411901	Bacteroides caccae ATCC 43185	Predicted PUL
ECF Anti SusC SusD unk unk unk unk	411901	Bacteroides caccae ATCC 43185	Predicted PUL
ECF Anti SusC SusD unk Pept GH36 GH31 GH2	411901	Bacteroides caccae ATCC 43185	Predicted PUL
Anti ECF SusC SusD Pept Pept unk Sulf Sulf Sulf Sulf GH95 unk Sulf GH31	411901	Bacteroides caccae ATCC 43185	Predicted PUL
SusC SusD unk unk unk unk	411901	Bacteroides caccae ATCC 43185	Predicted PUL
ECF Anti SusC SusD unk unk Pept Pept Pept unk	411901	Bacteroides caccae ATCC 43185	Predicted PUL
unk GH88 SusC SusD Pept Pept unk GH109 HTCS	411901	Bacteroides caccae ATCC 43185	Predicted PUL
unk PL8 unk unk SusC SusD unk unk unk unk unk Sulf HTCS	411901	Bacteroides caccae ATCC 43185	Predicted PUL
GH2 unk SusC SusD SusC SusC SusD	411901	Bacteroides caccae ATCC 43185	Predicted PUL
SusD SusC unk GH92 GH92 unk Anti ECF	411901	Bacteroides caccae ATCC 43185	Predicted PUL
GH105 CE8 unk CE12 CE8 HTCS unk SusD SusC PL1 PL1 unk unk unk	411901	Bacteroides caccae ATCC 43185	Predicted PUL
ECF unk Anti SusC SusD unk GH35 GH43_10 unk Pept GH2 GH120 GH95 GH95 unk GH43_10 unk GH28	411901	Bacteroides caccae ATCC 43185	Predicted PUL
unk GH2 unk unk GH109 Pept Pept CBM32 SusD SusC Anti	411901	Bacteroides caccae ATCC 43185	Predicted PUL
Anti SusC SusD unk Pept ECF unk GH110	411901	Bacteroides caccae ATCC 43185	Predicted PUL
Anti SusC SusD unk Pept ECF GH109	411901	Bacteroides caccae ATCC 43185	Predicted PUL
unk SusD SusC SusD SusC	411901	Bacteroides caccae ATCC 43185	Predicted PUL
unk SusD SusC unk X351 unk GH88 HTCS	411901	Bacteroides caccae ATCC 43185	Predicted PUL
unk unk Pept unk unk SusD SusC Anti unk	411901	Bacteroides caccae ATCC 43185	Predicted PUL
ECF Anti SusC SusD unk unk GH35 CBM32 GH89	411901	Bacteroides caccae ATCC 43185	Predicted PUL
GH2 GH53 unk SusD SusC GH147 HTCS	411901	Bacteroides caccae ATCC 43185	Predicted PUL
GH123 GH88 unk unk SusD SusC HTCS	411901	Bacteroides caccae ATCC 43185	Predicted PUL
unk SusD SusC Anti ECF	411901	Bacteroides caccae ATCC 43185	Predicted PUL
GH33 MFS unk SusC SusD GH33 unk	411901	Bacteroides caccae ATCC 43185	Predicted PUL
SusC SusD	411901	Bacteroides caccae ATCC 43185	Predicted PUL
Anti SusC SusD unk Pept ECF	411901	Bacteroides caccae ATCC 43185	Predicted PUL
PL9 GH2 SusD SusC Anti ECF	411901	Bacteroides caccae ATCC 43185	Predicted PUL
SusC SusD HTCS GH3	411901	Bacteroides caccae ATCC 43185	Predicted PUL
HTCS SusC SusD GH16 GH16	411901	Bacteroides caccae ATCC 43185	Predicted PUL
GH32 SusC SusD GH91 GH91 GH32	411901	Bacteroides caccae ATCC 43185	Predicted PUL
unk SusC SusD CBM67 GH78 GH20 GH78	411901	Bacteroides caccae ATCC 43185	Predicted PUL
SusC SusD Sulf GH20 GH2 GH29	411901	Bacteroides caccae ATCC 43185	Predicted PUL
GH2 Pept unk SusD SusC	411901	Bacteroides caccae ATCC 43185	Predicted PUL
SusD SusC unk	411901	Bacteroides caccae ATCC 43185	Predicted PUL
SusC SusD unk	411901	Bacteroides caccae ATCC 43185	Predicted PUL
SusD SusC Int SusC SusC SusD unk	411901	Bacteroides caccae ATCC 43185	Predicted PUL
SusD SusC	411901	Bacteroides caccae ATCC 43185	Predicted PUL
unk SusC SusD unk	411901	Bacteroides caccae ATCC 43185	Predicted PUL
GH35 CBM32 GH43_19 GH51 GH97 GH43_34 HTCS SusC SusD SusC SusD unk GH16 GH16 GH43_24 unk GH43_24 GH145 GH105	411901	Bacteroides caccae ATCC 43185	Predicted PUL
Sulf SusD SusC Anti ECF	411901	Bacteroides caccae ATCC 43185	Predicted PUL
GH144 GH3 SusD SusC	411901	Bacteroides caccae ATCC 43185	Predicted PUL
ECF SusC SusD Sulf Anti GH20 GH84 unk AraC	411901	Bacteroides caccae ATCC 43185	Predicted PUL
SusC SusD GH3 unk unk HTCS SusC SusD unk Pept unk GH3 GH43 CBM6 GH29 unk	411901	Bacteroides caccae ATCC 43185	Predicted PUL
SusC ECF SusC unk GH20 unk unk unk SusC SusD unk unk	411901	Bacteroides caccae ATCC 43185	Predicted PUL
GH3 GH28 GH20 GH28 SusD SusC SusD unk SusC unk SusC unk HTCS	411901	Bacteroides caccae ATCC 43185	Predicted PUL
HTCS GH16 SusC SusD	411901	Bacteroides caccae ATCC 43185	Predicted PUL
GH92 unk unk unk SusD SusC Anti ECF	411901	Bacteroides caccae ATCC 43185	Predicted PUL
GH88 Sulf PL8	411901	Bacteroides caccae ATCC 43185	CAZyme cluster
unk GH20 unk unk GH3 SusC GH3 unk	411901	Bacteroides caccae ATCC 43185	CAZyme cluster
unk SusD SusC Anti ECF	457395	Bacteroides sp. 9_1_42FAA	Predicted PUL
CE9 GH2 GH92 GH20 unk GH20 GH2 unk unk GH20 GH33 SusD SusC	457395	Bacteroides sp. 9_1_42FAA	Predicted PUL
unk GH67 GH115 GH43_10 unk unk SusD SusC GH43_12 GH43_1 GH10 MFS GH16 unk unk unk unk unk unk ECF	457395	Bacteroides sp. 9_1_42FAA	Predicted PUL
SusD SusC ECF HTCS	457395	Bacteroides sp. 9_1_42FAA	Predicted PUL
unk GH2 unk unk GH3 GH92 GH97 GH28 SusD SusC unk GH97 ECF GH88 HTCS	457395	Bacteroides sp. 9_1_42FAA	Predicted PUL
HTCS unk GH105 PL11 GH28 GH115 SusD SusC Anti ECF	457395	Bacteroides sp. 9_1_42FAA	Predicted PUL
PL26 CE12 CE12 PL11 GH2 GH106 Sulf PL22 CE4 SusD SusC Int SusC SusD SusC unk SusD unk SusC SusD unk GH78 CE15 PL11 GH106 unk GH28 GH105 GH42 GH43_18 GH43_34 CBM32 GH2 CE12 GH28 unk unk GH28 GH106	457395	Bacteroides sp. 9_1_42FAA	Predicted PUL
unk SusD SusC GH29	457395	Bacteroides sp. 9_1_42FAA	Predicted PUL
HTCS SusC SusD GH92 unk GH92 HTCS unk SusD SusC GH127 unk unk unk unk unk SusC SusD unk GH97 GH43_34 GH127 Pept SusC SusD unk unk PL10 CE8 unk	457395	Bacteroides sp. 9_1_42FAA	Predicted PUL
SusC SusD GH3 GH144 CE4 unk	457395	Bacteroides sp. 9_1_42FAA	Predicted PUL
SusD SusC	457395	Bacteroides sp. 9_1_42FAA	Predicted PUL
SusD SusC ECF	457395	Bacteroides sp. 9_1_42FAA	Predicted PUL
Sulf GH36 GH29 Sulf unk SusD SusC HTCS	457395	Bacteroides sp. 9_1_42FAA	Predicted PUL
GH43_4 unk SusD SusC GH97 HTCS GH43_4 GH51	457395	Bacteroides sp. 9_1_42FAA	Predicted PUL
GH2 CBM57 unk GH43_8 GH146 GH127 unk GH146 unk HTCS SusC SusD GH115 GH2 SusC unk unk	457395	Bacteroides sp. 9_1_42FAA	Predicted PUL
GH30_4 GH30_4 SusD SusC unk HTCS unk GH92 GH28 GH92 unk SusD SusC unk GH89 HTCS	457395	Bacteroides sp. 9_1_42FAA	Predicted PUL
SusD SusC	457395	Bacteroides sp. 9_1_42FAA	Predicted PUL
GH92 GH95 MFS unk GH97 HTCS GH36 SusC SusD EPI GH2 CBM32 unk AraC	457395	Bacteroides sp. 9_1_42FAA	Predicted PUL
ECF Anti SusC SusD Pept unk unk GH27 CBM35 unk	457395	Bacteroides sp. 9_1_42FAA	Predicted PUL
ECF Anti GH92 GH92 unk SusC SusD unk unk GH97 MFS GH130	457395	Bacteroides sp. 9_1_42FAA	Predicted PUL
GH2 unk GH23 AraC HTCS SusC SusD GH136	457395	Bacteroides sp. 9_1_42FAA	Predicted PUL
SusD SusC	457395	Bacteroides sp. 9_1_42FAA	Predicted PUL
GH139 unk GH106 GH2 GH2 SusD SusC SusD SusC unk unk unk unk GH137 GH2 CBM57 unk unk GH138	457395	Bacteroides sp. 9_1_42FAA	Predicted PUL
SusC SusD	457395	Bacteroides sp. 9_1_42FAA	Predicted PUL
unk SusD SusC unk SusD SusC unk ECF	457395	Bacteroides sp. 9_1_42FAA	Predicted PUL
unk PL1 unk PL1 SusD SusC unk HTCS GH2	457395	Bacteroides sp. 9_1_42FAA	Predicted PUL
ECF Anti SusC SusD	457395	Bacteroides sp. 9_1_42FAA	Predicted PUL
unk SusD SusC	457395	Bacteroides sp. 9_1_42FAA	Predicted PUL
SusD SusC GH16 HTCS	457395	Bacteroides sp. 9_1_42FAA	Predicted PUL
unk GH43_3 GH43_31 GH43_31 SusD SusC HTCS EPI GH2 unk unk SusD SusC Anti ECF	457395	Bacteroides sp. 9_1_42FAA	Predicted PUL
ECF unk unk GH20 unk unk Anti SusC SusD	457395	Bacteroides sp. 9_1_42FAA	Predicted PUL
HTCS GH2 SusD SusC unk GH28	457395	Bacteroides sp. 9_1_42FAA	Predicted PUL
SusD SusC	457395	Bacteroides sp. 9_1_42FAA	Predicted PUL
SusC SusD unk GH2	457395	Bacteroides sp. 9_1_42FAA	Predicted PUL
ECF Anti SusC SusD HTCS	457395	Bacteroides sp. 9_1_42FAA	Predicted PUL
SusC SusD	457395	Bacteroides sp. 9_1_42FAA	Predicted PUL
ECF unk Anti SusC SusD GH63 GH2 SusD SusC	457395	Bacteroides sp. 9_1_42FAA	Predicted PUL
GH63 GH2 unk unk SusD SusC	457395	Bacteroides sp. 9_1_42FAA	Predicted PUL
GH53 GH13 CBM58 unk unk SusD SusC unk SusD SusC GH97 GH13 SusR	457395	Bacteroides sp. 9_1_42FAA	Predicted PUL
SusC SusD	457395	Bacteroides sp. 9_1_42FAA	Predicted PUL
HTCS CE12 CE8 Pept unk PL10 unk unk GH31 GH2 GH2 SusD SusC Anti ECF	457395	Bacteroides sp. 9_1_42FAA	Predicted PUL
CE8 unk unk GH43_9 SusD SusC GH33 SusD SusC CE8 GH105	457395	Bacteroides sp. 9_1_42FAA	Predicted PUL
GH140 GH43_18 unk HTCS GH43_24 unk GH88 SusD SusC PL26 GH2 GH106 unk GH88 GH2 GH43_10 HTCS GH28 CBM67 GH78 GH35 SusD SusC Anti ECF	457395	Bacteroides sp. 9_1_42FAA	Predicted PUL
ECF Anti SusC SusD GH115 unk GH43_24 GH43_12 unk	457395	Bacteroides sp. 9_1_42FAA	Predicted PUL
ECF Anti SusC SusD Sulf unk GH28 GH2 GH28	457395	Bacteroides sp. 9_1_42FAA	Predicted PUL
GH28 HTCS SusC SusD GH43_10 GH28 unk GH29	457395	Bacteroides sp. 9_1_42FAA	Predicted PUL
GH95 HTCS Sulf SusD SusC	457395	Bacteroides sp. 9_1_42FAA	Predicted PUL
GH3 ABC Sulf Sulf SusD SusC Anti ECF	457395	Bacteroides sp. 9_1_42FAA	Predicted PUL
SusD SusC GH2 HTCS	457395	Bacteroides sp. 9_1_42FAA	Predicted PUL
unk Anti SusC SusD unk unk unk GH29 GH29 unk Sulf GH29 Sulf GH20 GH117	457395	Bacteroides sp. 9_1_42FAA	Predicted PUL
ECF Anti SusC SusD unk unk	457395	Bacteroides sp. 9_1_42FAA	Predicted PUL
GH89 unk Pept unk unk SusD SusC	457395	Bacteroides sp. 9_1_42FAA	Predicted PUL
unk unk unk GH146 SusD SusC HTCS GH35 CBM32 GH51 GH43_19 GH43_34 GH78 SusD SusC Anti ECF	457395	Bacteroides sp. 9_1_42FAA	Predicted PUL
SusC SusD GH43_17 GH43_24 GH43_9 GH43_19 SusD SusC SusD SusC HTCS unk GH105 GH145	457395	Bacteroides sp. 9_1_42FAA	Predicted PUL
GH29 GH2 GH20 Sulf SusD SusC Pept HTCS	457395	Bacteroides sp. 9_1_42FAA	Predicted PUL
GH92 unk unk SusD SusC SusD SusC	457395	Bacteroides sp. 9_1_42FAA	Predicted PUL
SusC SusD unk CE12 CE4	457395	Bacteroides sp. 9_1_42FAA	Predicted PUL
ECF Anti SusC SusD unk	457395	Bacteroides sp. 9_1_42FAA	Predicted PUL
SusD SusC	457395	Bacteroides sp. 9_1_42FAA	Predicted PUL
SusC SusD	457395	Bacteroides sp. 9_1_42FAA	Predicted PUL
SusC SusD	457395	Bacteroides sp. 9_1_42FAA	Predicted PUL
unk SusD SusC	457395	Bacteroides sp. 9_1_42FAA	Predicted PUL
GH88 GH43_10 GH97 unk Pept GH51 GH146 unk GH39 GH106 HTCS GH28 unk unk GH28	457395	Bacteroides sp. 9_1_42FAA	CAZyme cluster
unk GH28 GH78 GH143 GH142	457395	Bacteroides sp. 9_1_42FAA	CAZyme cluster
GH78 GH141 GH127 GH78 GH33 GH140 GH105 GH95	457395	Bacteroides sp. 9_1_42FAA	CAZyme cluster
SusC SusD unk GH13 CBM58	665953	Bacteroides eggerthii 1_2_48FAA	Predicted PUL
GntR unk ROK unk SusC SusD unk GH92 unk MFS	665953	Bacteroides eggerthii 1_2_48FAA	Predicted PUL
ECF Anti SusC SusD Sulf unk	665953	Bacteroides eggerthii 1_2_48FAA	Predicted PUL
ECF Anti SusC SusD unk unk	665953	Bacteroides eggerthii 1_2_48FAA	Predicted PUL
GH63 GH31 SusC SusD unk GH2 GH2 unk unk unk PL17 GH92 GH3 GH3 GH43_2 GH92 GH3	665953	Bacteroides eggerthii 1_2_48FAA	Predicted PUL
MFS unk EPI SusC SusD unk unk unk unk unk unk GH29	665953	Bacteroides eggerthii 1_2_48FAA	Predicted PUL
GH3 GH38 GH127 GH43_12 HTCS GH28 GH28 GH106 GH106 SusD SusC unk unk GH3 unk GH51 unk GH35 GH136 GH20 GH136 unk GH35 GH2 GH43_24 GH2 SusD SusC unk HTCS unk GH3 unk GH28	665953	Bacteroides eggerthii 1_2_48FAA	Predicted PUL
GH65 GH13_m52 SusD SusC unk unk GH13_m52	665953	Bacteroides eggerthii 1_2_48FAA	Predicted PUL
unk unk SusD SusC	665953	Bacteroides eggerthii 1_2_48FAA	Predicted PUL
SusC SusD	665953	Bacteroides eggerthii 1_2_48FAA	Predicted PUL
GH43_2 CBM6 GH43_29 SusC SusD HTCS CE1 CE1 unk GH43_7 CBM13	665953	Bacteroides eggerthii 1_2_48FAA	Predicted PUL
SusC SusD GH3 GH144	665953	Bacteroides eggerthii 1_2_48FAA	Predicted PUL
SusC SusD PL8 unk Sulf PL8	665953	Bacteroides eggerthii 1_2_48FAA	Predicted PUL
unk unk Pept unk unk unk unk unk SusD SusC	665953	Bacteroides eggerthii 1_2_48FAA	Predicted PUL
SusR SusC SusD unk HTCS GH2 CE6 unk SusC SusD unk GH50 unk GH2 CBM57 GH88 Sulf GH43_28 Sulf unk X351 GH105	665953	Bacteroides eggerthii 1_2_48FAA	Predicted PUL
SusC SusD SusC SusD unk	665953	Bacteroides eggerthii 1_2_48FAA	Predicted PUL
GH78 GH143 GH142 GH43_18 GH78 GH28 GH2 unk HTCS PL1 unk ECF unk unk GH105 unk GH2 GH2 GH106 unk GH139 GH137 GH2 CBM57 GH138 unk SusC SusD unk PL1 unk GH95 GH140 GH78 GH33 GH127 GH141 GH28 unk	665953	Bacteroides eggerthii 1_2_48FAA	Predicted PUL
SusD SusC	665953	Bacteroides eggerthii 1_2_48FAA	Predicted PUL
SusC SusD SusC SusD unk unk	665953	Bacteroides eggerthii 1_2_48FAA	Predicted PUL
GH105 CE8 unk CE12 CE8 HTCS unk SusD SusC unk GH43_10 unk GH28	665953	Bacteroides eggerthii 1_2_48FAA	Predicted PUL
SusD SusC	665953	Bacteroides eggerthii 1_2_48FAA	Predicted PUL
Sulf PL15 SusC SusD PL15 unk unk unk unk PL15 HTCS unk HTCS PL15 SusC SusC SusD GH29 unk GH29 GH29 GH95 GH88 unk unk	665953	Bacteroides eggerthii 1_2_48FAA	Predicted PUL
unk Sulf PL12 GH88 SusD SusC	665953	Bacteroides eggerthii 1_2_48FAA	Predicted PUL
GH115 GH29 HTCS SusC SusD	665953	Bacteroides eggerthii 1_2_48FAA	Predicted PUL
PL13 HTCS unk SusC SusD GH88 PL12 Sulf	665953	Bacteroides eggerthii 1_2_48FAA	Predicted PUL
HTCS unk SusC SusD GH115 GH67 GH10	665953	Bacteroides eggerthii 1_2_48FAA	Predicted PUL
GH35 unk MFS GH43_1 GH67 HTCS GH115 CE15 GH8 GH97 HTCS GH31 GH43_10 CE1 unk unk GH5_21 GH10 unk SusD SusC SusD SusC GH43_12	665953	Bacteroides eggerthii 1_2_48FAA	Predicted PUL
HTCS SusC SusD unk unk unk unk unk GH2 GH57 GT4 GH133	665953	Bacteroides eggerthii 1_2_48FAA	Predicted PUL
ECF Anti SusC SusD	665953	Bacteroides eggerthii 1_2_48FAA	Predicted PUL
SusC SusD unk unk unk unk Pept unk unk	665953	Bacteroides eggerthii 1_2_48FAA	Predicted PUL
SusC SusD	665953	Bacteroides eggerthii 1_2_48FAA	Predicted PUL
unk SusC unk unk GH2 SusD SusC	665953	Bacteroides eggerthii 1_2_48FAA	Predicted PUL
GH146 GH43_29 CBM6 GH31 SusD SusC unk Anti ECF	665953	Bacteroides eggerthii 1_2_48FAA	Predicted PUL
ECF Anti SusC SusD unk unk unk unk	665953	Bacteroides eggerthii 1_2_48FAA	Predicted PUL
GH43_29 GH51 GH43_4 HTCS SusC SusD unk GH43_4 EPI unk unk unk unk unk GH146 GH51	665953	Bacteroides eggerthii 1_2_48FAA	Predicted PUL
GH120 unk GH2 SusD SusC HTCS	665953	Bacteroides eggerthii 1_2_48FAA	Predicted PUL
EPI MFS GH130 GH26 unk unk unk unk GH3 GH5_7 GH26 CBM6 unk unk SusD SusC SusC GH3	665953	Bacteroides eggerthii 1_2_48FAA	Predicted PUL
unk SusC SusC SusD unk	665953	Bacteroides eggerthii 1_2_48FAA	Predicted PUL
unk SusD SusC	665953	Bacteroides eggerthii 1_2_48FAA	Predicted PUL
GH43_10 GH43_29 CBM6 GH43_29 CBM6 GH43_28 HTCS	665953	Bacteroides eggerthii 1_2_48FAA	CAZyme cluster
GH97 unk GH97 GH63 GH36 unk Sulf	665953	Bacteroides eggerthii 1_2_48FAA	CAZyme cluster
SusR GH13 GH97 SusC SusD unk unk GH13 CBM58 GH53	457394	Bacteroides sp. 4_3_47FAA	Predicted PUL
SusC SusD unk unk GH2 GH63	457394	Bacteroides sp. 4_3_47FAA	Predicted PUL
GH95 HTCS Sulf SusD SusC	457394	Bacteroides sp. 4_3_47FAA	Predicted PUL
GH3 ABC Sulf SusD SusC Anti ECF	457394	Bacteroides sp. 4_3_47FAA	Predicted PUL
SusD SusC GH2 HTCS	457394	Bacteroides sp. 4_3_47FAA	Predicted PUL
HTCS unk GH27 SusD SusC	457394	Bacteroides sp. 4_3_47FAA	Predicted PUL
GH127 SusC SusD unk unk GH97 GH43_34 GH127 Pept SusC SusD unk unk PL10 CE8 unk	457394	Bacteroides sp. 4_3_47FAA	Predicted PUL
SusD SusC	457394	Bacteroides sp. 4_3_47FAA	Predicted PUL
Anti ECF SusD SusC ECF	457394	Bacteroides sp. 4_3_47FAA	Predicted PUL
Sulf GH36 GH29 Sulf SusD SusC HTCS	457394	Bacteroides sp. 4_3_47FAA	Predicted PUL
GH43_4 unk SusD SusC GH97 HTCS GH43_4 GH51 Sulf unk unk GH2	457394	Bacteroides sp. 4_3_47FAA	Predicted PUL
GH30_4 GH30_4 SusD SusC unk HTCS unk GH92 GH28 GH92 unk SusD SusC unk GH89 HTCS	457394	Bacteroides sp. 4_3_47FAA	Predicted PUL
SusC SusD unk GH27 unk SusC SusD GH33 GH20 unk unk GH2 GH20 unk GH20 GH92 GH2 CE9	457394	Bacteroides sp. 4_3_47FAA	Predicted PUL
SusD SusC GH43_12 GH43_1 GH10 unk MFS GH16 unk unk unk unk unk unk ECF	457394	Bacteroides sp. 4_3_47FAA	Predicted PUL
GH51 GH51 GH43_9 GH43_19 GH43_34 HTCS unk GH28 SusD SusC ECF HTCS unk unk GH3	457394	Bacteroides sp. 4_3_47FAA	Predicted PUL
HTCS unk GH105 PL11 GH28 GH115 SusD SusC Anti ECF	457394	Bacteroides sp. 4_3_47FAA	Predicted PUL
PL26 CE12 CE12 PL11 GH2 GH106 Sulf PL22 SusD SusC Int SusC SusD SusC SusD unk unk unk SusD GH78 CE15 PL11 unk GH28 GH105 GH42 GH43_18 GH43_34 CBM32 GH2 CE12 GH28 unk unk GH28 GH106	457394	Bacteroides sp. 4_3_47FAA	Predicted PUL
GH31 GH97 unk SusD SusC GH29	457394	Bacteroides sp. 4_3_47FAA	Predicted PUL
GH146 GH31 SusD SusC HTCS GH35 CBM32 GH51 GH43_19 GH43_34 GH30_2 SusD SusC Anti ECF	457394	Bacteroides sp. 4_3_47FAA	Predicted PUL
SusC SusD GH43_17 GH43_24 GH43_9 GH43_19 SusD SusC SusC SusD SusC HTCS unk GH105 GH145	457394	Bacteroides sp. 4_3_47FAA	Predicted PUL
GH29 GH2 GH20 Sulf SusD SusC Pept HTCS	457394	Bacteroides sp. 4_3_47FAA	Predicted PUL
GH92 unk SusD SusC unk unk SusD SusC	457394	Bacteroides sp. 4_3_47FAA	Predicted PUL
SusD SusC	457394	Bacteroides sp. 4_3_47FAA	Predicted PUL
SusC SusD SusC SusC SusD	457394	Bacteroides sp. 4_3_47FAA	Predicted PUL
GH130 unk SusD SusC unk GH30_6	457394	Bacteroides sp. 4_3_47FAA	Predicted PUL
GH136 SusD SusC HTCS AraC GH23 unk GH2	457394	Bacteroides sp. 4_3_47FAA	Predicted PUL
ECF Anti GH109 GH130 MFS GH97 unk SusD SusC GH92 GH92 Anti ECF	457394	Bacteroides sp. 4_3_47FAA	Predicted PUL
SusD SusC	457394	Bacteroides sp. 4_3_47FAA	Predicted PUL
ECF Anti SusC SusD SusD unk unk	457394	Bacteroides sp. 4_3_47FAA	Predicted PUL
SusD SusC	457394	Bacteroides sp. 4_3_47FAA	Predicted PUL
GH89 unk Pept unk unk SusD SusC	457394	Bacteroides sp. 4_3_47FAA	Predicted PUL
GH97 SusC SusD unk unk GH97 HTCS	457394	Bacteroides sp. 4_3_47FAA	Predicted PUL
ECF Anti SusC SusD unk unk	457394	Bacteroides sp. 4_3_47FAA	Predicted PUL
SusC SusD unk CE12 unk	457394	Bacteroides sp. 4_3_47FAA	Predicted PUL
ECF Anti SusC SusD unk	457394	Bacteroides sp. 4_3_47FAA	Predicted PUL
SusD SusC Anti	457394	Bacteroides sp. 4_3_47FAA	Predicted PUL
unk SusC SusD	457394	Bacteroides sp. 4_3_47FAA	Predicted PUL
SusD SusC	457394	Bacteroides sp. 4_3_47FAA	Predicted PUL
SusC SusD	457394	Bacteroides sp. 4_3_47FAA	Predicted PUL
HTCS CE12 CE8 unk PL10 unk unk GH31 GH2 unk unk GH43_9 SusD SusC GH33 SusD SusC CE8 GH105	457394	Bacteroides sp. 4_3_47FAA	Predicted PUL
GH140 GH43_18 unk HTCS GH78 GH2 SusD SusC Anti ECF	457394	Bacteroides sp. 4_3_47FAA	Predicted PUL
ECF Anti SusC SusD Sulf GH43_24 GH43_12 unk unk GH28 GH2 GH28	457394	Bacteroides sp. 4_3_47FAA	Predicted PUL
SusD SusC Anti unk GH29 ECF	457394	Bacteroides sp. 4_3_47FAA	Predicted PUL
HTCS SusD SusC Anti ECF	457394	Bacteroides sp. 4_3_47FAA	Predicted PUL
ECF Anti SusC SusD GH2 GH20 GH2 Sulf	457394	Bacteroides sp. 4_3_47FAA	Predicted PUL
ECF Anti SusC SusD GH29	457394	Bacteroides sp. 4_3_47FAA	Predicted PUL
unk SusD SusC SusD SusC unk ECF	457394	Bacteroides sp. 4_3_47FAA	Predicted PUL
unk PL1 unk PL1 SusD SusC unk HTCS GH2	457394	Bacteroides sp. 4_3_47FAA	Predicted PUL
ECF Anti SusC SusD unk	457394	Bacteroides sp. 4_3_47FAA	Predicted PUL
SusC SusD GH2 GH63 SusD SusC	457394	Bacteroides sp. 4_3_47FAA	Predicted PUL
GH95 GH109 GT6 unk GH110 unk SusD SusC	457394	Bacteroides sp. 4_3_47FAA	Predicted PUL
SusC SusD	457394	Bacteroides sp. 4_3_47FAA	Predicted PUL
SusD SusC Anti ECF	457394	Bacteroides sp. 4_3_47FAA	Predicted PUL
GH139 unk GH106 GH2 GH2 SusD SusC SusD SusC unk GH137 GH2 CBM57 unk unk GH138	457394	Bacteroides sp. 4_3_47FAA	Predicted PUL
SusD SusC	457394	Bacteroides sp. 4_3_47FAA	Predicted PUL
SusC SusD	457394	Bacteroides sp. 4_3_47FAA	Predicted PUL
SusD SusC	457394	Bacteroides sp. 4_3_47FAA	Predicted PUL
HTCS GH43_29 CBM6 CE1 GH43_10 GH115 GH67 unk	457394	Bacteroides sp. 4_3_47FAA	CAZyme cluster
GH88 GH43_10 GH97 unk Pept GH146 GH28 unk unk unk	457394	Bacteroides sp. 4_3_47FAA	CAZyme cluster
GH95 GH105 GH140 GH78 GH33 GH127 GH141 GH78	457394	Bacteroides sp. 4_3_47FAA	CAZyme cluster
GH117 GH20 GH20 Sulf Sulf unk GH29 unk GH141 GH3 GH141 GH105 unk unk unk	457394	Bacteroides sp. 4_3_47FAA	CAZyme cluster
GH143 GH142 GH78 GH28 unk	457394	Bacteroides sp. 4_3_47FAA	CAZyme cluster
unk unk SusD SusC	457393	Bacteroides sp. 4_1_36	Predicted PUL
ECF Anti SusC SusD	457393	Bacteroides sp. 4_1_36	Predicted PUL
GH3 GH3 CE1 CE1 CE1 GH3 SusD SusC unk HTCS Sulf SusD SusC HTCS	457393	Bacteroides sp. 4_1_36	Predicted PUL
HTCS Sulf SusC SusD unk GH117 unk PL8 unk	457393	Bacteroides sp. 4_1_36	Predicted PUL
unk unk unk SusD SusC unk unk unk	457393	Bacteroides sp. 4_1_36	Predicted PUL
unk Pept EPI unk GH78 GH43_3 GH43_31 GH43_31 GH43_31 SusD SusC HTCS GH2 SusD SusC	457393	Bacteroides sp. 4_1_36	Predicted PUL
SusD SusC unk unk GH43_35	457393	Bacteroides sp. 4_1_36	Predicted PUL
unk SusD SusC unk GH125 GH97	457393	Bacteroides sp. 4_1_36	Predicted PUL
GH97 GH116 CBM38 unk unk unk SusD SusC	457393	Bacteroides sp. 4_1_36	Predicted PUL
SusC SusD GH97	457393	Bacteroides sp. 4_1_36	Predicted PUL
GH9 EPI unk GH9 HTCS GH31 GH31 SusC SusD EPI GH9 unk	457393	Bacteroides sp. 4_1_36	Predicted PUL
SusC SusD GH92 unk CBM32 CBM32 CBM32	457393	Bacteroides sp. 4_1_36	Predicted PUL
SusD SusC	457393	Bacteroides sp. 4_1_36	Predicted PUL
SusC SusD GH144 unk GH3 Sulf GH43_28	457393	Bacteroides sp. 4_1_36	Predicted PUL
GH63 GH2 unk unk GH2 GH63 SusD SusC	457393	Bacteroides sp. 4_1_36	Predicted PUL
SusC SusD Pept GH9 unk unk unk	457393	Bacteroides sp. 4_1_36	Predicted PUL
GH144 unk GH3 SusD SusC GH3 GH144 GH43_28 SusC SusD SusC	457393	Bacteroides sp. 4_1_36	Predicted PUL
GH97 GH5_4 unk SusD SusC HTCS GH2 GH43_33	457393	Bacteroides sp. 4_1_36	Predicted PUL
SusD SusC	457393	Bacteroides sp. 4_1_36	Predicted PUL
SusC SusD	457393	Bacteroides sp. 4_1_36	Predicted PUL
SusD unk unk GH26 SusC SusD unk	457393	Bacteroides sp. 4_1_36	Predicted PUL
unk GH30_3 SusD SusC SusR	457393	Bacteroides sp. 4_1_36	Predicted PUL
unk MFS EPI SusC SusD unk unk unk unk	457393	Bacteroides sp. 4_1_36	Predicted PUL
SusC SusD	457393	Bacteroides sp. 4_1_36	Predicted PUL
SusD SusC	457393	Bacteroides sp. 4_1_36	Predicted PUL
unk GH3 unk GH16 unk SusD SusC	457393	Bacteroides sp. 4_1_36	Predicted PUL
SusD SusC unk unk	457393	Bacteroides sp. 4_1_36	Predicted PUL
GH13 GH13 unk SusD SusC GH2 GH53 unk MFS GH65	457393	Bacteroides sp. 4_1_36	Predicted PUL
HTCS unk MFS GH32 CBM38 GH32 unk GH32 GH32 SusD SusC	457393	Bacteroides sp. 4_1_36	Predicted PUL
GH43_24 GH35 CBM32 unk unk GH43_24 SusD SusC HTCS	457393	Bacteroides sp. 4_1_36	Predicted PUL
AraC unk GH20 GH125 GH63 unk unk GH92 SusD SusC	457393	Bacteroides sp. 4_1_36	Predicted PUL
ECF Anti SusC SusD unk GH36 CE7 GH97 GH2 GH2 unk GH3 ECF Anti	457393	Bacteroides sp. 4_1_36	Predicted PUL
unk unk GH125 GH43_34 GH92 unk unk unk SusD SusC GH76 unk unk GH74	457393	Bacteroides sp. 4_1_36	Predicted PUL
Anti ECF SusC SusD SusD GH109 SusC GH3	457393	Bacteroides sp. 4_1_36	Predicted PUL
unk unk EPI unk Sulf Sulf GH92 Sulf GH2 GH125 GH125 GH76 unk SusD SusC Sulf	457393	Bacteroides sp. 4_1_36	Predicted PUL
SusR SusC SusD unk GH66 GH31 GH97	457393	Bacteroides sp. 4_1_36	Predicted PUL
SusC SusD unk unk GH18	457393	Bacteroides sp. 4_1_36	Predicted PUL
HTCS ROK unk MFS GH18 SusC SusD unk GH9	457393	Bacteroides sp. 4_1_36	Predicted PUL
SusR SusC SusD unk GH13 GH97	457393	Bacteroides sp. 4_1_36	Predicted PUL
ECF Anti unk SusC SusD unk GH55 GH55	457393	Bacteroides sp. 4_1_36	Predicted PUL
GH116 GH20 GH3 GH3 unk unk SusD SusC GH116 MFS unk unk ROK unk	457393	Bacteroides sp. 4_1_36	Predicted PUL
unk SusD SusC Anti ECF	457393	Bacteroides sp. 4_1_36	Predicted PUL
GH92 unk GH125 unk SusD SusC Anti ECF	457393	Bacteroides sp. 4_1_36	Predicted PUL
GH2 GH30_4 SusD SusC unk HTCS	457393	Bacteroides sp. 4_1_36	Predicted PUL
unk SusD SusC	457393	Bacteroides sp. 4_1_36	Predicted PUL
SusC SusD	457393	Bacteroides sp. 4_1_36	Predicted PUL
SusC SusD	457393	Bacteroides sp. 4_1_36	Predicted PUL
SusC SusD unk	457393	Bacteroides sp. 4_1_36	Predicted PUL
SusC SusD	457393	Bacteroides sp. 4_1_36	Predicted PUL
GH92 GH130 GH130 MFS GH92 GH18 unk unk SusD SusC GH92 Anti ECF	457393	Bacteroides sp. 4_1_36	Predicted PUL
unk Pept GH95 GH3 GH2 GH31 HTCS GH5_4 GH43_12	457393	Bacteroides sp. 4_1_36	CAZyme cluster
GH3 GH2 CBM57 Sulf unk Sulf Sulf unk	457393	Bacteroides sp. 4_1_36	CAZyme cluster
GH43_16 CBM6 GH31 GH29 GH2 GH42 GH2 GH97	457393	Bacteroides sp. 4_1_36	CAZyme cluster
unk unk Pept GH3 Pept GH3 unk unk GH97 unk GH94 GH2 unk CE7 GH5_7 GH5_2 SusC	457393	Bacteroides sp. 4_1_36	CAZyme cluster
GH2 GH51 GH127 GH51 GH97 GH43_19 GH43_34 GH105 GH145 unk unk ECF	457393	Bacteroides sp. 4_1_36	CAZyme cluster
unk SusD SusC unk MFS HTCS GH32	665938	Bacteroides sp. 2_1_56FAA	Predicted PUL
GH27 CBM35 SusD SusC unk Anti ECF	665938	Bacteroides sp. 2_1_56FAA	Predicted PUL
GH43_26 GH2 unk SusC GH38 SusC SusD unk unk GH43_3 GH76 unk unk GH92 GH125 unk EPI unk GH43_34 CBM6 GH43_31 unk unk GH43	665938	Bacteroides sp. 2_1_56FAA	Predicted PUL
unk GH2 GH20 unk GH88 unk SusD SusC HTCS unk unk GH144 GH3 SusD SusC	665938	Bacteroides sp. 2_1_56FAA	Predicted PUL
SusC SusD	665938	Bacteroides sp. 2_1_56FAA	Predicted PUL
SusD SusC	665938	Bacteroides sp. 2_1_56FAA	Predicted PUL
GH36 GH31 SusD SusC Anti ECF	665938	Bacteroides sp. 2_1_56FAA	Predicted PUL
SusC SusD Sulf	665938	Bacteroides sp. 2_1_56FAA	Predicted PUL
SusD SusC unk	665938	Bacteroides sp. 2_1_56FAA	Predicted PUL
ECF Anti SusC SusD unk GH115	665938	Bacteroides sp. 2_1_56FAA	Predicted PUL
ECF Anti GH95 SusC SusD GH2 CBM32 GH35 GH43_10 GH43	665938	Bacteroides sp. 2_1_56FAA	Predicted PUL
SusD SusC Int SusC SusD	665938	Bacteroides sp. 2_1_56FAA	Predicted PUL
SusC SusD	665938	Bacteroides sp. 2_1_56FAA	Predicted PUL
GH92 unk SusC SusD CBM32 GH29 GH2	665938	Bacteroides sp. 2_1_56FAA	Predicted PUL
SusD SusC GH92 GH92 Anti ECF	665938	Bacteroides sp. 2_1_56FAA	Predicted PUL
GH3 SusC SusD unk unk CBM6 GH26 GH5_7 GH3 unk	665938	Bacteroides sp. 2_1_56FAA	Predicted PUL
Sulf GH36 GH29 Sulf SusD SusC HTCS MFS GH29	665938	Bacteroides sp. 2_1_56FAA	Predicted PUL
AraC GH3 unk unk unk SusD SusC SusC	665938	Bacteroides sp. 2_1_56FAA	Predicted PUL
SusD SusC SusD SusC unk ECF Anti	665938	Bacteroides sp. 2_1_56FAA	Predicted PUL
SusC SusD GH109	665938	Bacteroides sp. 2_1_56FAA	Predicted PUL
SusD SusC	665938	Bacteroides sp. 2_1_56FAA	Predicted PUL
SusD SusC	665938	Bacteroides sp. 2_1_56FAA	Predicted PUL
ECF Anti SusC SusD unk unk	665938	Bacteroides sp. 2_1_56FAA	Predicted PUL
ECF Anti SusC SusD Sulf Sulf	665938	Bacteroides sp. 2_1_56FAA	Predicted PUL
GH31 ECF GH43_34 unk unk Anti unk SusC SusD unk unk unk	665938	Bacteroides sp. 2_1_56FAA	Predicted PUL
ECF Anti SusC SusD GH18 unk unk MFS GH130	665938	Bacteroides sp. 2_1_56FAA	Predicted PUL
ECF Anti SusC SusD unk GH27	665938	Bacteroides sp. 2_1_56FAA	Predicted PUL
SusC SusD	665938	Bacteroides sp. 2_1_56FAA	Predicted PUL
SusC SusD	665938	Bacteroides sp. 2_1_56FAA	Predicted PUL
SusC SusD GH29 unk unk unk SusC SusD	665938	Bacteroides sp. 2_1_56FAA	Predicted PUL
SusD SusC	665938	Bacteroides sp. 2_1_56FAA	Predicted PUL
SusC SusD unk GH33 GH20 unk unk GH2 GH20 unk GH20 GH92 GH2 SusC SusD	665938	Bacteroides sp. 2_1_56FAA	Predicted PUL
SusC SusD GH92 unk unk GH63 GH125 unk AraC	665938	Bacteroides sp. 2_1_56FAA	Predicted PUL
ECF unk SusC SusD	665938	Bacteroides sp. 2_1_56FAA	Predicted PUL
SusC SusC SusD SusD unk unk unk unk unk unk unk	665938	Bacteroides sp. 2_1_56FAA	Predicted PUL
ECF Anti SusC SusD GH30_4	665938	Bacteroides sp. 2_1_56FAA	Predicted PUL
unk unk GH20 unk SusC SusC SusD	665938	Bacteroides sp. 2_1_56FAA	Predicted PUL
unk unk SusD SusC	665938	Bacteroides sp. 2_1_56FAA	Predicted PUL
ECF Anti SusC SusC SusD Sulf Sulf	665938	Bacteroides sp. 2_1_56FAA	Predicted PUL
GntR unk SusC SusD GH33 GH33 MFS	665938	Bacteroides sp. 2_1_56FAA	Predicted PUL
ECF Anti SusC SusD CBM32 SusC SusD	665938	Bacteroides sp. 2_1_56FAA	Predicted PUL
ECF Anti SusC SusD	665938	Bacteroides sp. 2_1_56FAA	Predicted PUL
unk Pept unk SusD SusC	665938	Bacteroides sp. 2_1_56FAA	Predicted PUL
unk unk GH18 SusD SusC Anti ECF	665938	Bacteroides sp. 2_1_56FAA	Predicted PUL
GH76 SusC SusD unk GH142 unk GH97 HTCS	665938	Bacteroides sp. 2_1_56FAA	Predicted PUL
SusC SusD unk	665938	Bacteroides sp. 2_1_56FAA	Predicted PUL
GH141 ABC Sulf GH20 SusD SusC Anti ECF	665938	Bacteroides sp. 2_1_56FAA	Predicted PUL
GH13 unk SusD SusC unk MFS GH65	665938	Bacteroides sp. 2_1_56FAA	Predicted PUL
SusC SusD GH29	665938	Bacteroides sp. 2_1_56FAA	Predicted PUL
SusD SusC	665938	Bacteroides sp. 2_1_56FAA	Predicted PUL
ECF Anti SusC SusD	665938	Bacteroides sp. 2_1_56FAA	Predicted PUL
unk GH43_28 GH144 SusD SusC unk GH3	665938	Bacteroides sp. 2_1_56FAA	Predicted PUL
GH127 unk unk SusD SusC HTCS	665938	Bacteroides sp. 2_1_56FAA	Predicted PUL
SusC SusD SusC SusD unk GH110 unk GH95	665938	Bacteroides sp. 2_1_56FAA	Predicted PUL
SusC SusD	665938	Bacteroides sp. 2_1_56FAA	Predicted PUL
Sulf SusD SusC Anti ECF	665938	Bacteroides sp. 2_1_56FAA	Predicted PUL
Anti SusC SusD unk unk Pept unk GH33 GH25 unk unk	665938	Bacteroides sp. 2_1_56FAA	Predicted PUL
ECF Anti SusC SusD SusC GH3 unk unk unk unk GH3 GH51 GH120	665938	Bacteroides sp. 2_1_56FAA	Predicted PUL
ECF Anti SusC SusD unk unk	665938	Bacteroides sp. 2_1_56FAA	Predicted PUL
HTCS GH43_26 GH3 GH76 GH2	665938	Bacteroides sp. 2_1_56FAA	CAZyme cluster
GntR GH127 CBM66 GH51 GH78	665938	Bacteroides sp. 2_1_56FAA	CAZyme cluster
unk GH2 unk GH109 unk GH95 GH2 unk MFS	665938	Bacteroides sp. 2_1_56FAA	CAZyme cluster
unk GH29 GH2 GH20 Sulf Sulf GH20 HTCS unk unk	665938	Bacteroides sp. 2_1_56FAA	CAZyme cluster
SusD SusC	457392	Bacteroides sp. 3_2_5	Predicted PUL
GH27 unk SusD SusC unk Anti ECF	457392	Bacteroides sp. 3_2_5	Predicted PUL
GH130 MFS unk unk GH18 SusD SusC Anti ECF	457392	Bacteroides sp. 3_2_5	Predicted PUL
unk unk unk SusD SusC Anti unk unk GH43_34 ECF GH31 unk unk	457392	Bacteroides sp. 3_2_5	Predicted PUL
Sulf Sulf SusD SusC Anti ECF	457392	Bacteroides sp. 3_2_5	Predicted PUL
unk unk SusD SusC Anti ECF	457392	Bacteroides sp. 3_2_5	Predicted PUL
SusC SusD	457392	Bacteroides sp. 3_2_5	Predicted PUL
SusC SusD	457392	Bacteroides sp. 3_2_5	Predicted PUL
GH109 SusD SusC Anti ECF	457392	Bacteroides sp. 3_2_5	Predicted PUL
SusC SusD SusC SusD SusC SusD unk unk GH3 AraC	457392	Bacteroides sp. 3_2_5	Predicted PUL
GH29 MFS HTCS SusC SusD Sulf GH29 GH36 Sulf	457392	Bacteroides sp. 3_2_5	Predicted PUL
unk GH3 GH5_7 GH26 CBM6 unk unk SusD SusC GH3	457392	Bacteroides sp. 3_2_5	Predicted PUL
ECF Anti GH92 GH92 SusC SusD	457392	Bacteroides sp. 3_2_5	Predicted PUL
SusD SusC unk GH20	457392	Bacteroides sp. 3_2_5	Predicted PUL
GH2 GH29 CBM32 SusD SusC unk unk GH92	457392	Bacteroides sp. 3_2_5	Predicted PUL
SusD SusC SusD SusC Int SusC SusD	457392	Bacteroides sp. 3_2_5	Predicted PUL
GH43_10 GH35 GH2 SusD SusC GH95 Anti ECF	457392	Bacteroides sp. 3_2_5	Predicted PUL
GH115 unk SusD SusC Anti ECF	457392	Bacteroides sp. 3_2_5	Predicted PUL
Sulf SusD SusC GH3 Pept GH3 Pept unk unk	457392	Bacteroides sp. 3_2_5	Predicted PUL
ECF Anti SusC SusD GH31 GH36	457392	Bacteroides sp. 3_2_5	Predicted PUL
SusC SusD	457392	Bacteroides sp. 3_2_5	Predicted PUL
HTCS SusC SusD unk unk unk	457392	Bacteroides sp. 3_2_5	Predicted PUL
SusD SusC	457392	Bacteroides sp. 3_2_5	Predicted PUL
SusC SusD GH3 GH144 unk unk HTCS SusC SusD unk unk GH88 unk GH20 GH2 unk	457392	Bacteroides sp. 3_2_5	Predicted PUL
GH43 unk unk GH43_31 GH43_34 CBM6 unk EPI GH125 GH92 unk unk GH76 unk unk unk GH43_3 unk unk SusD SusC GH38 SusC unk GH2 GH43_26 unk X352 GH2 GH76 GH3 GH43_26 HTCS	457392	Bacteroides sp. 3_2_5	Predicted PUL
ECF Anti unk SusC SusD GH27 CBM35	457392	Bacteroides sp. 3_2_5	Predicted PUL
MFS unk SusC SusD unk	457392	Bacteroides sp. 3_2_5	Predicted PUL
GH51 GH120 GH3 unk unk unk unk GH3 SusC SusD SusC Anti unk ECF	457392	Bacteroides sp. 3_2_5	Predicted PUL
unk unk GH25 GH33 unk unk Pept unk SusD SusC Anti ECF	457392	Bacteroides sp. 3_2_5	Predicted PUL
SusC SusD unk	457392	Bacteroides sp. 3_2_5	Predicted PUL
GH141 ABC Sulf GH20 SusD SusC Anti ECF	457392	Bacteroides sp. 3_2_5	Predicted PUL
GH13 unk SusD SusC unk MFS GH65	457392	Bacteroides sp. 3_2_5	Predicted PUL
SusC SusD GH29	457392	Bacteroides sp. 3_2_5	Predicted PUL
SusD SusC	457392	Bacteroides sp. 3_2_5	Predicted PUL
unk unk GH20 unk unk SusC SusD	457392	Bacteroides sp. 3_2_5	Predicted PUL
unk unk SusD SusC	457392	Bacteroides sp. 3_2_5	Predicted PUL
HTCS GH97 unk unk GH142 unk SusD SusC GH76	457392	Bacteroides sp. 3_2_5	Predicted PUL
ECF Anti SusC SusD GH18 unk unk	457392	Bacteroides sp. 3_2_5	Predicted PUL
SusC SusD unk Pept unk	457392	Bacteroides sp. 3_2_5	Predicted PUL
SusD SusC Anti ECF	457392	Bacteroides sp. 3_2_5	Predicted PUL
SusD SusC	457392	Bacteroides sp. 3_2_5	Predicted PUL
unk SusD SusC Anti ECF	457392	Bacteroides sp. 3_2_5	Predicted PUL
MFS GH33 GH33 SusD SusC unk GntR	457392	Bacteroides sp. 3_2_5	Predicted PUL
Sulf Sulf SusD SusC Anti ECF	457392	Bacteroides sp. 3_2_5	Predicted PUL
ECF Anti SusC SusD Sulf unk	457392	Bacteroides sp. 3_2_5	Predicted PUL
SusD SusC GH95 unk	457392	Bacteroides sp. 3_2_5	Predicted PUL
unk GH110 unk SusD SusC	457392	Bacteroides sp. 3_2_5	Predicted PUL
HTCS SusC SusD unk unk GH127	457392	Bacteroides sp. 3_2_5	Predicted PUL
GH3 unk SusC SusD GH144 GH43_28 unk	457392	Bacteroides sp. 3_2_5	Predicted PUL
SusD SusC Anti ECF	457392	Bacteroides sp. 3_2_5	Predicted PUL
SusC SusD	457392	Bacteroides sp. 3_2_5	Predicted PUL
unk SusC SusC SusD unk unk unk unk unk unk unk	457392	Bacteroides sp. 3_2_5	Predicted PUL
ECF Anti SusC SusD unk unk	457392	Bacteroides sp. 3_2_5	Predicted PUL
GH92 SusD SusC	457392	Bacteroides sp. 3_2_5	Predicted PUL
SusD SusC GH2 GH92 GH20 unk GH20 GH2 unk unk GH20 GH33 unk SusD SusC	457392	Bacteroides sp. 3_2_5	Predicted PUL
SusD SusC	457392	Bacteroides sp. 3_2_5	Predicted PUL
SusD SusC	457392	Bacteroides sp. 3_2_5	Predicted PUL
SusC SusD	457392	Bacteroides sp. 3_2_5	Predicted PUL
SusD SusC	457392	Bacteroides sp. 3_2_5	Predicted PUL
SusC SusD	457392	Bacteroides sp. 3_2_5	Predicted PUL
MFS unk GH2 GH95 unk GH109 unk GH2 unk	457392	Bacteroides sp. 3_2_5	CAZyme cluster
GH78 CBM66 GH51 GH127 GntR	457392	Bacteroides sp. 3_2_5	CAZyme cluster
unk GH29 GH2 GH20 Sulf Sulf GH20 HTCS unk unk	457392	Bacteroides sp. 3_2_5	CAZyme cluster
Anti SusC SusD Sulf unk Sulf unk unk unk unk GH15 GT20	457388	Parabacteroides sp. 2_1_7	Predicted PUL
SusC SusD	457388	Parabacteroides sp. 2_1_7	Predicted PUL
SusD SusC	457388	Parabacteroides sp. 2_1_7	Predicted PUL
unk Sulf SusD SusC	457388	Parabacteroides sp. 2_1_7	Predicted PUL
SusC SusD	457388	Parabacteroides sp. 2_1_7	Predicted PUL
SusC SusD	457388	Parabacteroides sp. 2_1_7	Predicted PUL
unk Pept SusD SusC	457388	Parabacteroides sp. 2_1_7	Predicted PUL
HTCS SusC SusD GH92 unk	457388	Parabacteroides sp. 2_1_7	Predicted PUL
GH2 SusD SusC	457388	Parabacteroides sp. 2_1_7	Predicted PUL
SusC SusD unk	457388	Parabacteroides sp. 2_1_7	Predicted PUL
ECF Anti SusC SusD GH127 unk	457388	Parabacteroides sp. 2_1_7	Predicted PUL
SusC SusD	457388	Parabacteroides sp. 2_1_7	Predicted PUL
SusC SusD GH92 unk GH63 unk	457388	Parabacteroides sp. 2_1_7	Predicted PUL
SusD SusC Anti ECF	457388	Parabacteroides sp. 2_1_7	Predicted PUL
unk unk SusD SusC Anti ECF	457388	Parabacteroides sp. 2_1_7	Predicted PUL
GH31 SusD SusC Anti ECF	457388	Parabacteroides sp. 2_1_7	Predicted PUL
GH43_28 GH3 GH3 GH144 GH43_28 SusC GH144 SusD SusC unk GH16 SusD SusC unk Anti ECF	457388	Parabacteroides sp. 2_1_7	Predicted PUL
SusD SusC	457388	Parabacteroides sp. 2_1_7	Predicted PUL
unk unk GH20 GH33 SusD SusC MFS	457388	Parabacteroides sp. 2_1_7	Predicted PUL
GH97 MFS ROK unk unk unk SusD SusC Anti unk unk	457388	Parabacteroides sp. 2_1_7	Predicted PUL
ECF Anti SusC SusD unk AraC	457388	Parabacteroides sp. 2_1_7	Predicted PUL
ECF Anti SusC SusD Sulf GH109 unk unk	457388	Parabacteroides sp. 2_1_7	Predicted PUL
SusC unk SusD SusC unk SusD SusC Anti	457388	Parabacteroides sp. 2_1_7	Predicted PUL
SusC SusC SusD	457388	Parabacteroides sp. 2_1_7	Predicted PUL
SusC SusD	457388	Parabacteroides sp. 2_1_7	Predicted PUL
unk SusD SusC Anti ECF	457388	Parabacteroides sp. 2_1_7	Predicted PUL
Sulf Sulf Sulf SusD SusC Anti ECF	457388	Parabacteroides sp. 2_1_7	Predicted PUL
GH92 SusD SusC Anti ECF	457388	Parabacteroides sp. 2_1_7	Predicted PUL
SusC SusD GH78	457388	Parabacteroides sp. 2_1_7	Predicted PUL
unk GH73 SusD SusC GH35	457388	Parabacteroides sp. 2_1_7	Predicted PUL
SusC SusD unk	457388	Parabacteroides sp. 2_1_7	Predicted PUL
SusD SusC	457388	Parabacteroides sp. 2_1_7	Predicted PUL
SusC SusD Int unk SusD SusC	457388	Parabacteroides sp. 2_1_7	Predicted PUL
SusC SusD	457388	Parabacteroides sp. 2_1_7	Predicted PUL
SusD SusC	457388	Parabacteroides sp. 2_1_7	Predicted PUL
SusC SusD Pept	457388	Parabacteroides sp. 2_1_7	Predicted PUL
SusD SusC	457388	Parabacteroides sp. 2_1_7	Predicted PUL
SusC SusD unk	457388	Parabacteroides sp. 2_1_7	Predicted PUL
SusD SusC	457388	Parabacteroides sp. 2_1_7	Predicted PUL
GH76 Sulf Sulf SusD SusC Anti	457388	Parabacteroides sp. 2_1_7	Predicted PUL
ECF Anti SusC SusD GH123 unk ECF	457388	Parabacteroides sp. 2_1_7	Predicted PUL
SusD SusC	457388	Parabacteroides sp. 2_1_7	Predicted PUL
SusD SusC	457388	Parabacteroides sp. 2_1_7	Predicted PUL
SusD SusC	457388	Parabacteroides sp. 2_1_7	Predicted PUL
SusD SusC	457388	Parabacteroides sp. 2_1_7	Predicted PUL
unk GH140 GH28 SusD SusC SusC Anti ECF	457388	Parabacteroides sp. 2_1_7	Predicted PUL
SusD SusC Anti	457388	Parabacteroides sp. 2_1_7	Predicted PUL
SusD SusC	457388	Parabacteroides sp. 2_1_7	Predicted PUL
SusC SusD	457388	Parabacteroides sp. 2_1_7	Predicted PUL
unk SusD SusC	457388	Parabacteroides sp. 2_1_7	Predicted PUL
Anti ECF unk CE9 CE9 ABC unk SusD SusC unk GH2	457388	Parabacteroides sp. 2_1_7	Predicted PUL
unk unk GH13 SusD SusC SusC GH13 unk unk HTCS	457388	Parabacteroides sp. 2_1_7	Predicted PUL
SusD SusC	457388	Parabacteroides sp. 2_1_7	Predicted PUL
unk GH36 unk SusC SusD unk	457388	Parabacteroides sp. 2_1_7	Predicted PUL
SusD SusC Anti ECF	457388	Parabacteroides sp. 2_1_7	Predicted PUL
Sulf GH31 GH13	457388	Parabacteroides sp. 2_1_7	CAZyme cluster
unk GH92 GH92 unk GH130 GH92 GH78	457388	Parabacteroides sp. 2_1_7	CAZyme cluster
GH3 GH2 GH31 HTCS	457388	Parabacteroides sp. 2_1_7	CAZyme cluster
unk unk unk unk GH78 GH78 CBM67 GH78	457388	Parabacteroides sp. 2_1_7	CAZyme cluster
GH92 GH92 GH92	457388	Parabacteroides sp. 2_1_7	CAZyme cluster
SusC SusD unk unk unk unk unk unk	470145	Bacteroides coprocola DSM 17136	Predicted PUL
SusD SusC	470145	Bacteroides coprocola DSM 17136	Predicted PUL
SusC SusD GH29 unk unk	470145	Bacteroides coprocola DSM 17136	Predicted PUL
GH63 GH2 unk unk SusD SusC	470145	Bacteroides coprocola DSM 17136	Predicted PUL
GntR GH92 unk unk unk unk unk ROK SusC SusD unk GH76 GH76 GH92 MFS	470145	Bacteroides coprocola DSM 17136	Predicted PUL
GH78 GH33 unk unk SusC SusD unk	470145	Bacteroides coprocola DSM 17136	Predicted PUL
GH20 GH20 GH3 CE1 SusD SusC	470145	Bacteroides coprocola DSM 17136	Predicted PUL
SusD SusC	470145	Bacteroides coprocola DSM 17136	Predicted PUL
GH5_2 GH5_7 SusC SusD unk	470145	Bacteroides coprocola DSM 17136	Predicted PUL
SusC SusD CE7	470145	Bacteroides coprocola DSM 17136	Predicted PUL
unk GH18 SusD SusC Anti ECF	470145	Bacteroides coprocola DSM 17136	Predicted PUL
SusD unk GH3 unk unk SusC SusD	470145	Bacteroides coprocola DSM 17136	Predicted PUL
GH3 GH2 GH31 HTCS unk GH5_4 unk SusD SusC GH127 GH127 unk GH3 GH2 unk unk	470145	Bacteroides coprocola DSM 17136	Predicted PUL
unk SusD SusC	470145	Bacteroides coprocola DSM 17136	Predicted PUL
HTCS GH16 SusC unk SusD	470145	Bacteroides coprocola DSM 17136	Predicted PUL
GH3 GH144 SusD SusC unk GH43_28	470145	Bacteroides coprocola DSM 17136	Predicted PUL
unk SusD SusC	470145	Bacteroides coprocola DSM 17136	Predicted PUL
GH28 GH105 HTCS GH106 unk unk unk PL1 SusD SusC GH28 GH105 unk PL1	470145	Bacteroides coprocola DSM 17136	Predicted PUL
unk SusD SusC	470145	Bacteroides coprocola DSM 17136	Predicted PUL
SusR GH13 GH97 SusC SusD unk GH13	470145	Bacteroides coprocola DSM 17136	Predicted PUL
unk GH18 unk unk SusD SusC unk unk unk GH28 GH43 GH43_10	470145	Bacteroides coprocola DSM 17136	Predicted PUL
GH76 GH125 SusC SusD unk GH76 unk GH97 unk unk GH92 GH76	470145	Bacteroides coprocola DSM 17136	Predicted PUL
HTCS CE8 unk CE8 SusD unk SusC	470145	Bacteroides coprocola DSM 17136	Predicted PUL
GH20 unk unk GH18 SusD SusC GH20 GH20	470145	Bacteroides coprocola DSM 17136	Predicted PUL
CE12 CE8 PL10 PL10 unk unk PL1 PL1 unk SusD SusC GH105 CE8	470145	Bacteroides coprocola DSM 17136	Predicted PUL
SusC SusD unk	470145	Bacteroides coprocola DSM 17136	Predicted PUL
GH76 GH31 HTCS GH127 unk unk GH127 unk unk unk unk unk GH92 GH43_34 unk unk GH43_31 unk GH43_31 unk GH43_3 unk GH78 unk unk SusD SusC unk GH3 GH5_46 GH3 SusD SusC SusR	470145	Bacteroides coprocola DSM 17136	Predicted PUL
unk GH51 unk SusD SusC	470145	Bacteroides coprocola DSM 17136	Predicted PUL
SusD SusC	470145	Bacteroides coprocola DSM 17136	Predicted PUL
HTCS unk MFS GH36 GH32 unk unk GH32 GH32 unk SusD SusC	470145	Bacteroides coprocola DSM 17136	Predicted PUL
unk unk unk unk SusD SusC Int SusC SusD	470145	Bacteroides coprocola DSM 17136	Predicted PUL
unk SusD SusC EPI GH20	470145	Bacteroides coprocola DSM 17136	Predicted PUL
GH28 CE12 GH2	470145	Bacteroides coprocola DSM 17136	CAZyme cluster
GH76 unk unk GH76 GH31 GH31 unk HTCS	470145	Bacteroides coprocola DSM 17136	CAZyme cluster
GH43_12 GH95 GH3	470145	Bacteroides coprocola DSM 17136	CAZyme cluster
GH33 GH2 unk GH29	470145	Bacteroides coprocola DSM 17136	CAZyme cluster
PL1 unk PL1 GH28 HTCS	470145	Bacteroides coprocola DSM 17136	CAZyme cluster
GH92 GH130 MFS GH92 GH92 Anti GH92 ECF	470145	Bacteroides coprocola DSM 17136	CAZyme cluster
SusD SusC HTCS	763034	Bacteroides fluxus YIT 12057	Predicted PUL
GH2 HTCS SusC SusD GH43_24 GH2	763034	Bacteroides fluxus YIT 12057	Predicted PUL
unk unk GT2 unk unk ECF GH35 CBM32 GH2 unk unk SusD SusC SusC Anti	763034	Bacteroides fluxus YIT 12057	Predicted PUL
GH2 HTCS SusC SusD Sulf GH43_31 GH43_3 unk EPI	763034	Bacteroides fluxus YIT 12057	Predicted PUL
GH2 GH88 GH2 CBM57 GH55 unk unk SusD SusC	763034	Bacteroides fluxus YIT 12057	Predicted PUL
unk unk PL8 unk GH117 unk SusD SusC	763034	Bacteroides fluxus YIT 12057	Predicted PUL
GH3 unk unk SusD SusC	763034	Bacteroides fluxus YIT 12057	Predicted PUL
SusD SusC	763034	Bacteroides fluxus YIT 12057	Predicted PUL
SusD SusC	763034	Bacteroides fluxus YIT 12057	Predicted PUL
SusD SusC unk	763034	Bacteroides fluxus YIT 12057	Predicted PUL
GH13 unk unk unk unk unk SusD SusC unk GH53	763034	Bacteroides fluxus YIT 12057	Predicted PUL
SusC SusD	763034	Bacteroides fluxus YIT 12057	Predicted PUL
HTCS unk unk unk SusD SusC PL15	763034	Bacteroides fluxus YIT 12057	Predicted PUL
unk PL8 SusC SusD HTCS GH105 GH29 GH105 GH2	763034	Bacteroides fluxus YIT 12057	Predicted PUL
unk Pept unk SusD SusC Int SusC SusD	763034	Bacteroides fluxus YIT 12057	Predicted PUL
SusC SusD	763034	Bacteroides fluxus YIT 12057	Predicted PUL
SusC unk SusD unk	763034	Bacteroides fluxus YIT 12057	Predicted PUL
SusC SusD	763034	Bacteroides fluxus YIT 12057	Predicted PUL
unk unk SusD SusC Anti ECF	763034	Bacteroides fluxus YIT 12057	Predicted PUL
GH2 GH2 GH28 unk SusD SusC unk unk GH78 unk HTCS GH3	763034	Bacteroides fluxus YIT 12057	Predicted PUL
GH55 GH55 unk SusD SusC unk Anti ECF	763034	Bacteroides fluxus YIT 12057	Predicted PUL
ECF SusD unk unk unk GH123 GH88 GH35 unk SusC SusD	763034	Bacteroides fluxus YIT 12057	Predicted PUL
GH27 CBM35 unk unk unk SusC SusD unk GH43_12 GH5_4 unk HTCS GH31 GH2 GH3 unk GH95	763034	Bacteroides fluxus YIT 12057	Predicted PUL
GH88 SusD SusC unk CE6 GH95 unk unk GH110 unk unk GH89 GH84 HTCS	763034	Bacteroides fluxus YIT 12057	Predicted PUL
unk Sulf CBM32 SusD SusC Anti ECF	763034	Bacteroides fluxus YIT 12057	Predicted PUL
unk SusD SusC CE8 PL1	763034	Bacteroides fluxus YIT 12057	Predicted PUL
GH28 unk unk GH43_10 unk GH95 SusC SusD unk SusC SusD HTCS	763034	Bacteroides fluxus YIT 12057	Predicted PUL
unk SusD SusC unk CE7 CE12 CE8 unk GH105 CE8	763034	Bacteroides fluxus YIT 12057	Predicted PUL
unk GH20 SusD SusC Anti unk ECF	763034	Bacteroides fluxus YIT 12057	Predicted PUL
unk unk SusC SusD SusC SusD unk unk Pept GH3	763034	Bacteroides fluxus YIT 12057	Predicted PUL
AraC unk GH20 GH125 GH63 unk unk GH92 SusD SusC	763034	Bacteroides fluxus YIT 12057	Predicted PUL
ECF Anti SusC unk SusD unk unk GH89	763034	Bacteroides fluxus YIT 12057	Predicted PUL
GH109 GH31 unk SusD SusC Anti ECF	763034	Bacteroides fluxus YIT 12057	Predicted PUL
SusC SusD unk	763034	Bacteroides fluxus YIT 12057	Predicted PUL
ROK GH88 unk PL12 unk SusD SusC PL15 PL15	763034	Bacteroides fluxus YIT 12057	Predicted PUL
SusD SusC unk HTCS MFS unk GH67 GH97 GH105 GH125 GH76	763034	Bacteroides fluxus YIT 12057	Predicted PUL
Pept unk SusD SusC Anti ECF	763034	Bacteroides fluxus YIT 12057	Predicted PUL
SusD SusC	763034	Bacteroides fluxus YIT 12057	Predicted PUL
Sulf SusD SusC unk HTCS	763034	Bacteroides fluxus YIT 12057	Predicted PUL
SusC SusD unk	763034	Bacteroides fluxus YIT 12057	Predicted PUL
GH144 unk GH3 SusD SusC SusD SusC unk	763034	Bacteroides fluxus YIT 12057	Predicted PUL
SusD SusC unk GH78 GH106 PL8	763034	Bacteroides fluxus YIT 12057	Predicted PUL
SusC SusD	763034	Bacteroides fluxus YIT 12057	Predicted PUL
AraC SusC SusD GH106 GH43 SusC SusD unk GH2 PL1	763034	Bacteroides fluxus YIT 12057	Predicted PUL
GH20 SusD SusC GH29 unk SusC SusD unk GH2 GH20 GH92 GH20 GH92 GH2 Sulf GH33 unk unk unk unk unk	763034	Bacteroides fluxus YIT 12057	Predicted PUL
unk unk SusD SusC HTCS unk unk unk GH36 GH63 GH97 unk GH97	763034	Bacteroides fluxus YIT 12057	Predicted PUL
SusR GH30_3 GH5_46 GH3	763034	Bacteroides fluxus YIT 12057	CAZyme cluster
PL8 GH78 GH28 GH88 GH78 HTCS	763034	Bacteroides fluxus YIT 12057	CAZyme cluster
GH105 GH106 PL11 GH28 GH106 unk unk unk unk GH105	763034	Bacteroides fluxus YIT 12057	CAZyme cluster
SusR GH13 GH97 SusC SusD unk unk GH13 CBM58 GH53	469593	Bacteroides sp. 3_1_40A	Predicted PUL
SusC SusD unk unk GH2 GH63	469593	Bacteroides sp. 3_1_40A	Predicted PUL
GH95 HTCS Sulf SusD SusC	469593	Bacteroides sp. 3_1_40A	Predicted PUL
GH3 ABC Sulf SusD SusC Anti ECF	469593	Bacteroides sp. 3_1_40A	Predicted PUL
SusD SusC GH2 HTCS	469593	Bacteroides sp. 3_1_40A	Predicted PUL
HTCS unk GH27 SusD SusC GH127	469593	Bacteroides sp. 3_1_40A	Predicted PUL
SusC SusD unk unk GH97 GH43_34 GH127 Pept SusC SusD unk PL10 CE8 unk	469593	Bacteroides sp. 3_1_40A	Predicted PUL
SusD SusC	469593	Bacteroides sp. 3_1_40A	Predicted PUL
Anti ECF SusD SusC ECF	469593	Bacteroides sp. 3_1_40A	Predicted PUL
Sulf GH36 GH29 Sulf SusD SusC HTCS	469593	Bacteroides sp. 3_1_40A	Predicted PUL
GH43_4 unk SusD SusC GH97 HTCS GH43_4 GH51 Sulf unk unk GH2	469593	Bacteroides sp. 3_1_40A	Predicted PUL
GH30_4 GH30_4 SusD SusC unk HTCS unk GH92 GH28 GH92 unk SusD SusC unk GH89 HTCS	469593	Bacteroides sp. 3_1_40A	Predicted PUL
SusD SusC	469593	Bacteroides sp. 3_1_40A	Predicted PUL
ECF Anti SusC SusD CBM67 GH78 GH20 unk unk unk unk GH27 CBM35 unk	469593	Bacteroides sp. 3_1_40A	Predicted PUL
ECF Anti GH92 GH92 SusC SusD unk GH97 MFS GH130 unk GH109 Anti ECF	469593	Bacteroides sp. 3_1_40A	Predicted PUL
GH2 unk GH23 AraC HTCS SusC SusD GH136	469593	Bacteroides sp. 3_1_40A	Predicted PUL
GH30_6 unk SusC SusD unk GH130	469593	Bacteroides sp. 3_1_40A	Predicted PUL
SusD SusC SusD SusC	469593	Bacteroides sp. 3_1_40A	Predicted PUL
SusC SusD	469593	Bacteroides sp. 3_1_40A	Predicted PUL
SusC SusC SusD unk unk SusC SusD unk GH92	469593	Bacteroides sp. 3_1_40A	Predicted PUL
HTCS Pept SusC SusD Sulf GH20 GH2 GH29	469593	Bacteroides sp. 3_1_40A	Predicted PUL
GH145 GH105 unk HTCS SusC SusD SusC SusD unk GH16 GH43_24 GH43_17 SusD SusC	469593	Bacteroides sp. 3_1_40A	Predicted PUL
ECF Anti SusC SusD GH30_2 GH43_19 GH43_34 GH51 GH35 CBM32 HTCS	469593	Bacteroides sp. 3_1_40A	Predicted PUL
SusC SusD GH31 GH146	469593	Bacteroides sp. 3_1_40A	Predicted PUL
GH2 HTCS unk SusC SusD PL1 unk PL1 unk	469593	Bacteroides sp. 3_1_40A	Predicted PUL
ECF unk SusC SusD SusC SusD unk	469593	Bacteroides sp. 3_1_40A	Predicted PUL
SusD SusC unk	469593	Bacteroides sp. 3_1_40A	Predicted PUL
ECF GH29 unk Anti SusC SusD	469593	Bacteroides sp. 3_1_40A	Predicted PUL
SusD SusC Anti	469593	Bacteroides sp. 3_1_40A	Predicted PUL
GH97 SusC SusD unk unk GH97 HTCS	469593	Bacteroides sp. 3_1_40A	Predicted PUL
ECF Anti SusC SusD unk unk	469593	Bacteroides sp. 3_1_40A	Predicted PUL
HTCS SusC SusD	469593	Bacteroides sp. 3_1_40A	Predicted PUL
unk SusD SusC Anti ECF	469593	Bacteroides sp. 3_1_40A	Predicted PUL
Sulf GH2 GH20 GH2 SusD SusC Anti ECF	469593	Bacteroides sp. 3_1_40A	Predicted PUL
ECF Anti SusC SusD HTCS	469593	Bacteroides sp. 3_1_40A	Predicted PUL
SusC SusD	469593	Bacteroides sp. 3_1_40A	Predicted PUL
ECF Anti SusC SusD GH63 GH2 SusD SusC SusC	469593	Bacteroides sp. 3_1_40A	Predicted PUL
unk SusC SusD	469593	Bacteroides sp. 3_1_40A	Predicted PUL
SusD SusC	469593	Bacteroides sp. 3_1_40A	Predicted PUL
SusC SusD SusC SusD GH2 GH2 GH106 unk GH139	469593	Bacteroides sp. 3_1_40A	Predicted PUL
SusC SusD unk GH27 unk SusC SusD GH33 GH20 unk unk GH2 GH20 unk GH20 GH92 GH2 CE9	469593	Bacteroides sp. 3_1_40A	Predicted PUL
GH29 SusC SusD unk GH97	469593	Bacteroides sp. 3_1_40A	Predicted PUL
GH106 GH28 unk unk GH28 CE12 GH2 GH43_18 GH43_34 CBM32 GH42 GH42 GH105 unk GH28 PL11 CE15 GH78 SusD unk SusD SusC SusD SusC	469593	Bacteroides sp. 3_1_40A	Predicted PUL
SusC SusD PL22 Sulf GH106 GH2 PL11 CE12 CE12 PL26	469593	Bacteroides sp. 3_1_40A	Predicted PUL
ECF Anti SusC SusD GH115 GH28 PL11 GH105 unk HTCS	469593	Bacteroides sp. 3_1_40A	Predicted PUL
GH3 unk unk HTCS ECF SusC SusD SusD GH28 unk HTCS GH43_9 GH43_19 GH43_34 GH51 GH51	469593	Bacteroides sp. 3_1_40A	Predicted PUL
ECF unk unk unk unk unk unk GH16 MFS unk GH10 GH43_1 GH43_12 SusC SusD	469593	Bacteroides sp. 3_1_40A	Predicted PUL
GH43_24 Sulf SusD SusC Anti ECF	469593	Bacteroides sp. 3_1_40A	Predicted PUL
ECF Anti SusC SusD GH2 GH78 HTCS unk GH43_18 GH140	469593	Bacteroides sp. 3_1_40A	Predicted PUL
GH105 CE8 SusC SusD GH33 SusC SusD	469593	Bacteroides sp. 3_1_40A	Predicted PUL
SusD SusC Int SusC SusD SusC SusD unk unk Pept unk GH89	469593	Bacteroides sp. 3_1_40A	Predicted PUL
SusC SusD unk CE12 CE12 unk	469593	Bacteroides sp. 3_1_40A	Predicted PUL
ECF Anti SusC SusC SusD unk	469593	Bacteroides sp. 3_1_40A	Predicted PUL
SusC SusD	469593	Bacteroides sp. 3_1_40A	Predicted PUL
unk unk SusD SusC Anti ECF	469593	Bacteroides sp. 3_1_40A	Predicted PUL
unk unk unk GH105 GH141 GH3 GH141 unk GH29 unk Sulf Sulf GH20 GH117	469593	Bacteroides sp. 3_1_40A	CAZyme cluster
GH95 GH105 GH140 GH78 GH33 GH127 GH141 GH78	469593	Bacteroides sp. 3_1_40A	CAZyme cluster
HTCS GH43_29 CBM6 CE1 GH43_10 GH115 GH67 unk	469593	Bacteroides sp. 3_1_40A	CAZyme cluster
unk unk unk GH28 GH146 Pept unk GH97 GH43_10 GH88	469593	Bacteroides sp. 3_1_40A	CAZyme cluster
GH143 GH142 GH78 GH28 unk	469593	Bacteroides sp. 3_1_40A	CAZyme cluster
GH28 GH2 GH28 unk unk GH43_12 GH43	469593	Bacteroides sp. 3_1_40A	CAZyme cluster
unk unk Anti SusC SusD unk	469592	Bacteroides sp. 3_1_19	Predicted PUL
MFS SusC SusD GH33 GH20 unk unk	469592	Bacteroides sp. 3_1_19	Predicted PUL
Anti ECF SusC SusD	469592	Bacteroides sp. 3_1_19	Predicted PUL
GH16 unk SusC SusD GH144 SusC GH43_28 GH144 GH3 GH3 GH43_28	469592	Bacteroides sp. 3_1_19	Predicted PUL
ECF Anti SusC SusD GH31	469592	Bacteroides sp. 3_1_19	Predicted PUL
ECF unk unk unk CBM62 Anti SusC SusD unk unk	469592	Bacteroides sp. 3_1_19	Predicted PUL
ECF Anti SusC SusD unk unk GH2 unk unk unk	469592	Bacteroides sp. 3_1_19	Predicted PUL
ECF Anti SusC SusD GH97 GH92	469592	Bacteroides sp. 3_1_19	Predicted PUL
unk GH63 unk GH92 SusD SusC	469592	Bacteroides sp. 3_1_19	Predicted PUL
SusD SusC	469592	Bacteroides sp. 3_1_19	Predicted PUL
GH2 SusC SusD	469592	Bacteroides sp. 3_1_19	Predicted PUL
unk GH127 SusD SusC Anti ECF	469592	Bacteroides sp. 3_1_19	Predicted PUL
unk SusD SusC Anti ECF	469592	Bacteroides sp. 3_1_19	Predicted PUL
SusC SusD GH2	469592	Bacteroides sp. 3_1_19	Predicted PUL
unk GH92 SusD SusC HTCS	469592	Bacteroides sp. 3_1_19	Predicted PUL
SusC SusD Pept unk	469592	Bacteroides sp. 3_1_19	Predicted PUL
Pept SusD SusC	469592	Bacteroides sp. 3_1_19	Predicted PUL
SusD SusC	469592	Bacteroides sp. 3_1_19	Predicted PUL
SusC SusD Sulf unk	469592	Bacteroides sp. 3_1_19	Predicted PUL
SusC SusD	469592	Bacteroides sp. 3_1_19	Predicted PUL
SusD SusC	469592	Bacteroides sp. 3_1_19	Predicted PUL
Anti SusC SusD Sulf unk Sulf unk unk unk unk GH15 GT20	469592	Bacteroides sp. 3_1_19	Predicted PUL
SusC SusC SusD	469592	Bacteroides sp. 3_1_19	Predicted PUL
SusC SusD	469592	Bacteroides sp. 3_1_19	Predicted PUL
SusC SusD	469592	Bacteroides sp. 3_1_19	Predicted PUL
ECF unk GH123 SusD SusC Anti ECF	469592	Bacteroides sp. 3_1_19	Predicted PUL
Anti SusC SusD Sulf Sulf GH76	469592	Bacteroides sp. 3_1_19	Predicted PUL
SusC SusD unk unk unk unk unk unk GT2 unk GH78	469592	Bacteroides sp. 3_1_19	Predicted PUL
ROK GH92 MFS unk unk SusC SusD	469592	Bacteroides sp. 3_1_19	Predicted PUL
SusD SusC GH92 GH92 GH92	469592	Bacteroides sp. 3_1_19	Predicted PUL
Anti SusC SusD SusC SusD unk SusC	469592	Bacteroides sp. 3_1_19	Predicted PUL
GH78 SusD SusC	469592	Bacteroides sp. 3_1_19	Predicted PUL
ECF Anti SusC SusD GH92	469592	Bacteroides sp. 3_1_19	Predicted PUL
ECF Anti SusC SusD Sulf Sulf Sulf	469592	Bacteroides sp. 3_1_19	Predicted PUL
ECF Anti SusC SusD Sulf	469592	Bacteroides sp. 3_1_19	Predicted PUL
SusD SusC	469592	Bacteroides sp. 3_1_19	Predicted PUL
unk SusD SusC ECF ECF unk unk unk	469592	Bacteroides sp. 3_1_19	Predicted PUL
unk GH51 Pept GH27 CBM35 unk unk unk SusD SusC	469592	Bacteroides sp. 3_1_19	Predicted PUL
GH35 SusC SusD unk GH73 unk	469592	Bacteroides sp. 3_1_19	Predicted PUL
ECF Anti SusC SusD unk AraC	469592	Bacteroides sp. 3_1_19	Predicted PUL
SusD SusC Pept GH20 Sulf SusC SusD	469592	Bacteroides sp. 3_1_19	Predicted PUL
ECF Anti SusC SusD unk unk	469592	Bacteroides sp. 3_1_19	Predicted PUL
ECF Anti SusC SusD GH28 GH140 unk	469592	Bacteroides sp. 3_1_19	Predicted PUL
GH2 unk SusC SusD unk ABC CE9 CE9	469592	Bacteroides sp. 3_1_19	Predicted PUL
ECF Anti SusC SusD unk GH38	469592	Bacteroides sp. 3_1_19	Predicted PUL
GH78 GH78 CBM67 GH78 GH106 unk SusD SusC unk AraC	469592	Bacteroides sp. 3_1_19	Predicted PUL
SusC SusD unk	469592	Bacteroides sp. 3_1_19	Predicted PUL
SusC SusD	469592	Bacteroides sp. 3_1_19	Predicted PUL
Pept SusD SusC	469592	Bacteroides sp. 3_1_19	Predicted PUL
SusC SusD	469592	Bacteroides sp. 3_1_19	Predicted PUL
SusD SusC	469592	Bacteroides sp. 3_1_19	Predicted PUL
SusC SusD unk Int SusD SusC	469592	Bacteroides sp. 3_1_19	Predicted PUL
SusC SusD	469592	Bacteroides sp. 3_1_19	Predicted PUL
ECF Anti SusC SusD Sulf Sulf unk unk unk	469592	Bacteroides sp. 3_1_19	Predicted PUL
unk SusD SusC unk GH36 unk	469592	Bacteroides sp. 3_1_19	Predicted PUL
HTCS unk unk GH13 SusC SusD GH13 unk unk unk GH29	469592	Bacteroides sp. 3_1_19	Predicted PUL
ECF Anti SusC SusD unk unk	469592	Bacteroides sp. 3_1_19	Predicted PUL
SusD SusC GH3 unk GH20 unk	469592	Bacteroides sp. 3_1_19	Predicted PUL
GH109 GH136 SusD SusC	469592	Bacteroides sp. 3_1_19	Predicted PUL
SusD SusC	469592	Bacteroides sp. 3_1_19	Predicted PUL
HTCS GH31 GH2 GH3	469592	Bacteroides sp. 3_1_19	CAZyme cluster
GH78 GH130 GH92 unk	469592	Bacteroides sp. 3_1_19	CAZyme cluster
GH13 GH31 Sulf	469592	Bacteroides sp. 3_1_19	CAZyme cluster
unk unk unk unk GH78 GH78 CBM67 GH78	469592	Bacteroides sp. 3_1_19	CAZyme cluster
SusC SusD Anti ECF	469591	Parabacteroides sp. 20_3	Predicted PUL
SusC SusD	469591	Parabacteroides sp. 20_3	Predicted PUL
GH16 unk SusC SusD GH144 SusC GH43_28 GH144 GH3 GH3 GH43_28	469591	Parabacteroides sp. 20_3	Predicted PUL
ECF Anti SusC SusD GH31	469591	Parabacteroides sp. 20_3	Predicted PUL
unk Pept unk GH78 unk SusD SusC	469591	Parabacteroides sp. 20_3	Predicted PUL
HTCS GH31 GH2 GH3 unk unk ECF ECF unk unk unk CBM62 Anti SusC SusD unk unk	469591	Parabacteroides sp. 20_3	Predicted PUL
ECF Anti SusC SusD	469591	Parabacteroides sp. 20_3	Predicted PUL
unk GH127 SusD SusC Anti ECF	469591	Parabacteroides sp. 20_3	Predicted PUL
unk SusD SusC Anti ECF	469591	Parabacteroides sp. 20_3	Predicted PUL
SusC SusD GH2	469591	Parabacteroides sp. 20_3	Predicted PUL
unk GH92 SusD SusC HTCS	469591	Parabacteroides sp. 20_3	Predicted PUL
Pept SusD SusC	469591	Parabacteroides sp. 20_3	Predicted PUL
SusD SusC	469591	Parabacteroides sp. 20_3	Predicted PUL
SusC SusD SusD Sulf unk	469591	Parabacteroides sp. 20_3	Predicted PUL
unk SusD SusC	469591	Parabacteroides sp. 20_3	Predicted PUL
SusC SusD	469591	Parabacteroides sp. 20_3	Predicted PUL
SusD SusC	469591	Parabacteroides sp. 20_3	Predicted PUL
GH2 unk SusC SusD unk ABC CE9 CE9	469591	Parabacteroides sp. 20_3	Predicted PUL
ECF Anti SusC SusD unk GH38	469591	Parabacteroides sp. 20_3	Predicted PUL
SusC SusD unk	469591	Parabacteroides sp. 20_3	Predicted PUL
ECF Anti SusC SusD Sulf Sulf unk unk unk	469591	Parabacteroides sp. 20_3	Predicted PUL
unk SusD SusC unk GH36 unk	469591	Parabacteroides sp. 20_3	Predicted PUL
SusC SusD SusC SusD	469591	Parabacteroides sp. 20_3	Predicted PUL
ECF unk GH123 SusD SusC Anti ECF	469591	Parabacteroides sp. 20_3	Predicted PUL
Anti SusC SusD Sulf Sulf Sulf GH76	469591	Parabacteroides sp. 20_3	Predicted PUL
SusC SusD unk unk unk unk unk unk GT2 GT2 unk GH78	469591	Parabacteroides sp. 20_3	Predicted PUL
ROK GH92 MFS unk SusC SusD	469591	Parabacteroides sp. 20_3	Predicted PUL
SusD SusC GH92 GH92 GH92 unk unk GH3 unk unk unk	469591	Parabacteroides sp. 20_3	Predicted PUL
unk unk unk ECF unk ECF SusC SusD	469591	Parabacteroides sp. 20_3	Predicted PUL
SusC SusD	469591	Parabacteroides sp. 20_3	Predicted PUL
unk GH51 Pept GH27 CBM35 unk unk unk SusD SusC	469591	Parabacteroides sp. 20_3	Predicted PUL
GH35 SusC SusD	469591	Parabacteroides sp. 20_3	Predicted PUL
ECF Anti SusC SusD Sulf GH109 unk unk	469591	Parabacteroides sp. 20_3	Predicted PUL
SusC unk SusD SusC SusD SusC Anti	469591	Parabacteroides sp. 20_3	Predicted PUL
unk GH140 GH28 SusD SusC Anti ECF	469591	Parabacteroides sp. 20_3	Predicted PUL
unk unk SusD SusC Anti ECF	469591	Parabacteroides sp. 20_3	Predicted PUL
GH2 GH30_2 SusD SusC Anti	469591	Parabacteroides sp. 20_3	Predicted PUL
SusD SusC Sulf GH20 Pept SusD	469591	Parabacteroides sp. 20_3	Predicted PUL
SusD SusC	469591	Parabacteroides sp. 20_3	Predicted PUL
SusC SusD Int unk SusD SusC	469591	Parabacteroides sp. 20_3	Predicted PUL
SusC SusD	469591	Parabacteroides sp. 20_3	Predicted PUL
SusD SusC	469591	Parabacteroides sp. 20_3	Predicted PUL
SusC SusD Pept	469591	Parabacteroides sp. 20_3	Predicted PUL
unk unk SusD SusC	469591	Parabacteroides sp. 20_3	Predicted PUL
Anti SusC SusD unk unk	469591	Parabacteroides sp. 20_3	Predicted PUL
ECF Anti SusC SusD Sulf Sulf Sulf unk unk unk unk GH15	469591	Parabacteroides sp. 20_3	Predicted PUL
unk unk Anti SusC SusD unk unk unk ROK MFS GH97	469591	Parabacteroides sp. 20_3	Predicted PUL
MFS SusC SusD GH33 GH20 unk unk	469591	Parabacteroides sp. 20_3	Predicted PUL
ECF Anti SusC SusD unk	469591	Parabacteroides sp. 20_3	Predicted PUL
unk SusD SusC Anti ECF	469591	Parabacteroides sp. 20_3	Predicted PUL
Sulf Sulf Sulf SusD SusC Anti ECF	469591	Parabacteroides sp. 20_3	Predicted PUL
unk SusD SusC Anti ECF	469591	Parabacteroides sp. 20_3	Predicted PUL
unk unk SusC SusD GH78	469591	Parabacteroides sp. 20_3	Predicted PUL
GH29 unk unk unk GH13 SusD SusC SusC GH13 unk unk HTCS	469591	Parabacteroides sp. 20_3	Predicted PUL
SusC SusD GH92 unk GH63 unk	469591	Parabacteroides sp. 20_3	Predicted PUL
SusD SusC GH2 unk	469591	Parabacteroides sp. 20_3	Predicted PUL
SusC SusD	469591	Parabacteroides sp. 20_3	Predicted PUL
GH13 GH31 Sulf	469591	Parabacteroides sp. 20_3	CAZyme cluster
AraC unk unk unk unk GH78 GH78 CBM67 GH78	469591	Parabacteroides sp. 20_3	CAZyme cluster
SusC SusD	457424	Bacteroides fragilis 3_1_12	Predicted PUL
SusC SusD CBM32 GH29 GH2	457424	Bacteroides fragilis 3_1_12	Predicted PUL
SusD SusC GH92 GH92 Anti ECF	457424	Bacteroides fragilis 3_1_12	Predicted PUL
GH3 SusC SusD unk unk CBM6 GH26 GH5_7 GH3 unk	457424	Bacteroides fragilis 3_1_12	Predicted PUL
Sulf GH36 GH29 Sulf SusD SusC HTCS MFS GH29	457424	Bacteroides fragilis 3_1_12	Predicted PUL
AraC GH3 unk unk SusD SusC	457424	Bacteroides fragilis 3_1_12	Predicted PUL
Anti ECF SusC SusD	457424	Bacteroides fragilis 3_1_12	Predicted PUL
SusC SusD SusC SusD GH109	457424	Bacteroides fragilis 3_1_12	Predicted PUL
SusD SusC	457424	Bacteroides fragilis 3_1_12	Predicted PUL
ECF Anti SusC SusD	457424	Bacteroides fragilis 3_1_12	Predicted PUL
ECF Anti SusC SusD Sulf Sulf	457424	Bacteroides fragilis 3_1_12	Predicted PUL
GH31 ECF GH43_34 unk Anti SusC SusD unk unk unk	457424	Bacteroides fragilis 3_1_12	Predicted PUL
SusD SusC GH2 AraC	457424	Bacteroides fragilis 3_1_12	Predicted PUL
ECF Anti SusC SusD GH18 unk unk MFS GH130	457424	Bacteroides fragilis 3_1_12	Predicted PUL
ECF Anti SusC SusD unk GH27	457424	Bacteroides fragilis 3_1_12	Predicted PUL
SusC SusD	457424	Bacteroides fragilis 3_1_12	Predicted PUL
SusC SusD	457424	Bacteroides fragilis 3_1_12	Predicted PUL
SusC SusD GH29	457424	Bacteroides fragilis 3_1_12	Predicted PUL
SusC SusD	457424	Bacteroides fragilis 3_1_12	Predicted PUL
SusC SusD	457424	Bacteroides fragilis 3_1_12	Predicted PUL
SusD SusC	457424	Bacteroides fragilis 3_1_12	Predicted PUL
SusC SusD unk GH33 GH20 unk unk GH2 GH20 unk GH20 GH92 GH2 SusC SusD GH2	457424	Bacteroides fragilis 3_1_12	Predicted PUL
SusC SusD	457424	Bacteroides fragilis 3_1_12	Predicted PUL
SusC SusC SusD unk unk unk unk unk unk unk	457424	Bacteroides fragilis 3_1_12	Predicted PUL
ECF Anti SusC SusD Sulf GH2 Sulf	457424	Bacteroides fragilis 3_1_12	Predicted PUL
SusC SusD	457424	Bacteroides fragilis 3_1_12	Predicted PUL
SusD SusC	457424	Bacteroides fragilis 3_1_12	Predicted PUL
SusC SusD	457424	Bacteroides fragilis 3_1_12	Predicted PUL
GH43_10 GH35 GH2 GH120 SusD SusC GH95 Anti ECF	457424	Bacteroides fragilis 3_1_12	Predicted PUL
Sulf SusD SusC	457424	Bacteroides fragilis 3_1_12	Predicted PUL
SusD SusC	457424	Bacteroides fragilis 3_1_12	Predicted PUL
SusD SusC	457424	Bacteroides fragilis 3_1_12	Predicted PUL
SusC SusD GH3 GH144 unk	457424	Bacteroides fragilis 3_1_12	Predicted PUL
SusC SusD unk GH88 unk GH20 GH2 unk	457424	Bacteroides fragilis 3_1_12	Predicted PUL
GH43_3 unk unk SusD SusC GH38 unk GH2 GH43_26 unk X352 GH2 GH76 GH43_26 HTCS	457424	Bacteroides fragilis 3_1_12	Predicted PUL
ECF Anti SusC SusD GH27 CBM35	457424	Bacteroides fragilis 3_1_12	Predicted PUL
unk unk GH25 unk GH33 unk Pept unk SusD SusC Anti	457424	Bacteroides fragilis 3_1_12	Predicted PUL
SusC SusD unk	457424	Bacteroides fragilis 3_1_12	Predicted PUL
GH141 ABC Sulf GH20 SusD SusC Anti ECF	457424	Bacteroides fragilis 3_1_12	Predicted PUL
GH13 unk SusD SusC	457424	Bacteroides fragilis 3_1_12	Predicted PUL
GH97 SusC SusD GH29	457424	Bacteroides fragilis 3_1_12	Predicted PUL
SusD SusC	457424	Bacteroides fragilis 3_1_12	Predicted PUL
ECF Anti SusC SusD GH18 unk	457424	Bacteroides fragilis 3_1_12	Predicted PUL
SusC SusD unk Pept unk	457424	Bacteroides fragilis 3_1_12	Predicted PUL
Sulf unk unk unk SusD SusC Anti ECF	457424	Bacteroides fragilis 3_1_12	Predicted PUL
SusD SusC	457424	Bacteroides fragilis 3_1_12	Predicted PUL
CBM32 SusD SusC Anti ECF	457424	Bacteroides fragilis 3_1_12	Predicted PUL
Sulf SusD SusC Anti ECF	457424	Bacteroides fragilis 3_1_12	Predicted PUL
ECF Anti SusC SusD Sulf	457424	Bacteroides fragilis 3_1_12	Predicted PUL
SusD SusC	457424	Bacteroides fragilis 3_1_12	Predicted PUL
GH95 unk unk GH110 unk SusD SusC	457424	Bacteroides fragilis 3_1_12	Predicted PUL
HTCS GH16 unk SusC SusD	457424	Bacteroides fragilis 3_1_12	Predicted PUL
HTCS SusC SusD unk unk GH127	457424	Bacteroides fragilis 3_1_12	Predicted PUL
GH3 SusC SusD GH144 GH43_28 unk	457424	Bacteroides fragilis 3_1_12	Predicted PUL
SusD SusC Anti ECF	457424	Bacteroides fragilis 3_1_12	Predicted PUL
unk unk SusD SusC Anti ECF	457424	Bacteroides fragilis 3_1_12	Predicted PUL
MFS unk SusC SusD unk	457424	Bacteroides fragilis 3_1_12	Predicted PUL
SusC SusD	457424	Bacteroides fragilis 3_1_12	Predicted PUL
SusC SusD	457424	Bacteroides fragilis 3_1_12	Predicted PUL
unk GH2 unk GH109 unk GH95 GH2	457424	Bacteroides fragilis 3_1_12	CAZyme cluster
GH43_31 EPI GH125 GH92 unk unk GH76	457424	Bacteroides fragilis 3_1_12	CAZyme cluster
unk GH29 GH2 GH20 Sulf Sulf GH20 HTCS unk unk	457424	Bacteroides fragilis 3_1_12	CAZyme cluster
unk SusD SusC HTCS GH117 unk unk GH28 PL11 PL11 unk GH2	702444	Bacteroides xylanisolvens SD CC 2a	Predicted PUL
HTCS unk GH105 PL11 GH105 CE12 CE12 PL26 PL11 SusD SusC SusD SusC unk unk	702444	Bacteroides xylanisolvens SD CC 2a	Predicted PUL
SusD SusC Anti	702444	Bacteroides xylanisolvens SD CC 2a	Predicted PUL
unk SusD SusC HTCS	702444	Bacteroides xylanisolvens SD CC 2a	Predicted PUL
HTCS unk SusD SusC PL1 PL1	702444	Bacteroides xylanisolvens SD CC 2a	Predicted PUL
GH125 GH92 unk unk GH76 unk unk GH76 SusD SusC Anti ECF	702444	Bacteroides xylanisolvens SD CC 2a	Predicted PUL
GH20 unk SusD SusD SusC GH18	702444	Bacteroides xylanisolvens SD CC 2a	Predicted PUL
SusD SusC	702444	Bacteroides xylanisolvens SD CC 2a	Predicted PUL
SusD SusC GH97 GH13 SusR	702444	Bacteroides xylanisolvens SD CC 2a	Predicted PUL
SusC SusD unk unk GH50 unk unk GH31 GH2 CBM57 CE6	702444	Bacteroides xylanisolvens SD CC 2a	Predicted PUL
GH92 GH130 GH125 GH76 unk GH92 HTCS unk unk GH76 SusC SusD unk Sulf	702444	Bacteroides xylanisolvens SD CC 2a	Predicted PUL
GH97 GH92 unk GH92 GH92 GH92 SusD SusC HTCS	702444	Bacteroides xylanisolvens SD CC 2a	Predicted PUL
GH138 unk unk unk unk SusD SusC Anti ECF	702444	Bacteroides xylanisolvens SD CC 2a	Predicted PUL
unk SusD SusC	702444	Bacteroides xylanisolvens SD CC 2a	Predicted PUL
SusR SusC SusD unk GH27 GH31 GH97	702444	Bacteroides xylanisolvens SD CC 2a	Predicted PUL
unk unk unk unk SusD SusC unk unk unk	702444	Bacteroides xylanisolvens SD CC 2a	Predicted PUL
Sulf GH43_28 GH88 GH50 unk SusD SusD SusC	702444	Bacteroides xylanisolvens SD CC 2a	Predicted PUL
GntR unk ROK SusC SusD unk GH76 GH76 GH92 MFS	702444	Bacteroides xylanisolvens SD CC 2a	Predicted PUL
ECF Anti SusC SusD unk unk GH18	702444	Bacteroides xylanisolvens SD CC 2a	Predicted PUL
ECF Anti SusC unk unk GH18 SusD SusC	702444	Bacteroides xylanisolvens SD CC 2a	Predicted PUL
GH143 GH142 GH43_18 unk PL1 SusD SusC unk unk GH92 GH130 MFS unk unk unk GH18 SusD SusC	702444	Bacteroides xylanisolvens SD CC 2a	Predicted PUL
ECF Anti SusC SusD unk unk unk Pept Pept Pept	702444	Bacteroides xylanisolvens SD CC 2a	Predicted PUL
unk unk unk unk SusD SusC Anti ECF	702444	Bacteroides xylanisolvens SD CC 2a	Predicted PUL
SusR SusC SusD GH30_3 unk GH3 unk unk GH35	702444	Bacteroides xylanisolvens SD CC 2a	Predicted PUL
unk PL8 unk unk unk SusD SusC Sulf HTCS	702444	Bacteroides xylanisolvens SD CC 2a	Predicted PUL
ECF Anti SusC SusD GH18 unk unk	702444	Bacteroides xylanisolvens SD CC 2a	Predicted PUL
GH144 GH3 SusD SusC	702444	Bacteroides xylanisolvens SD CC 2a	Predicted PUL
unk unk unk SusD SusC	702444	Bacteroides xylanisolvens SD CC 2a	Predicted PUL
SusC SusD SusD unk GH26 GH3 MFS CE9 unk unk unk unk unk unk unk ECF	702444	Bacteroides xylanisolvens SD CC 2a	Predicted PUL
SusD SusC	702444	Bacteroides xylanisolvens SD CC 2a	Predicted PUL
GH32 EPI unk SusC SusD	702444	Bacteroides xylanisolvens SD CC 2a	Predicted PUL
unk unk SusD SusC	702444	Bacteroides xylanisolvens SD CC 2a	Predicted PUL
GH43_19 GH51 GH97 HTCS SusC SusD SusC SusD unk GH16 GH16 GH43_24 unk GH43_24 GH145 GH105	702444	Bacteroides xylanisolvens SD CC 2a	Predicted PUL
SusC SusD	702444	Bacteroides xylanisolvens SD CC 2a	Predicted PUL
unk SusD SusC	702444	Bacteroides xylanisolvens SD CC 2a	Predicted PUL
ECF Anti SusC SusD unk unk unk unk SusC SusC	702444	Bacteroides xylanisolvens SD CC 2a	Predicted PUL
unk unk unk unk SusD SusC Anti ECF	702444	Bacteroides xylanisolvens SD CC 2a	Predicted PUL
Anti ECF unk GH18 SusD SusC Anti ECF	702444	Bacteroides xylanisolvens SD CC 2a	Predicted PUL
PL15 SusC SusC SusD	702444	Bacteroides xylanisolvens SD CC 2a	Predicted PUL
unk GH18 SusD SusC Anti	702444	Bacteroides xylanisolvens SD CC 2a	Predicted PUL
GH3 unk GH33 SusD SusC MFS GH33	702444	Bacteroides xylanisolvens SD CC 2a	Predicted PUL
SusR ECF unk GH38 GH92 GH2 CBM32 unk GH78 GH31 unk SusC SusD SusC unk unk SusD unk GH92 GH92 GH130 GH43_8 unk	702444	Bacteroides xylanisolvens SD CC 2a	Predicted PUL
SusC SusD unk	702444	Bacteroides xylanisolvens SD CC 2a	Predicted PUL
HTCS GH20 GH5_13 unk unk SusD SusC ECF Anti	702444	Bacteroides xylanisolvens SD CC 2a	Predicted PUL
SusC SusD	702444	Bacteroides xylanisolvens SD CC 2a	Predicted PUL
unk unk unk unk SusD SusC Anti ECF	702444	Bacteroides xylanisolvens SD CC 2a	Predicted PUL
unk SusD SusC Anti ECF	702444	Bacteroides xylanisolvens SD CC 2a	Predicted PUL
SusC SusD unk	702444	Bacteroides xylanisolvens SD CC 2a	Predicted PUL
GH42 GH28 unk SusD SusC	702444	Bacteroides xylanisolvens SD CC 2a	Predicted PUL
SusC SusD unk unk MFS	702444	Bacteroides xylanisolvens SD CC 2a	Predicted PUL
ECF Anti SusC SusC SusD unk	702444	Bacteroides xylanisolvens SD CC 2a	Predicted PUL
unk unk SusC SusD	702444	Bacteroides xylanisolvens SD CC 2a	Predicted PUL
unk SusC SusD	702444	Bacteroides xylanisolvens SD CC 2a	Predicted PUL
GH20 SusC SusD	702444	Bacteroides xylanisolvens SD CC 2a	Predicted PUL
ECF Anti SusC SusD unk Sulf unk Sulf GH78 Sulf GH3 CBM67 GH78 GH78	702444	Bacteroides xylanisolvens SD CC 2a	Predicted PUL
unk unk Pept unk unk unk unk SusD SusC	702444	Bacteroides xylanisolvens SD CC 2a	Predicted PUL
ECF Anti SusC SusD unk unk unk GH3 unk unk GH3	702444	Bacteroides xylanisolvens SD CC 2a	Predicted PUL
GH88 GH43_10 unk unk SusD SusC ECF HTCS	702444	Bacteroides xylanisolvens SD CC 2a	Predicted PUL
GH2 unk unk SusD SusC ECF HTCS unk Pept GH146	702444	Bacteroides xylanisolvens SD CC 2a	Predicted PUL
GH28 unk unk unk SusD SusC ECF unk HTCS CBM6 GH28	702444	Bacteroides xylanisolvens SD CC 2a	Predicted PUL
ECF Anti SusC SusD unk unk unk unk unk unk HTCS unk SusC SusD unk unk GH88 unk unk	702444	Bacteroides xylanisolvens SD CC 2a	Predicted PUL
GH115 GH146 CE1 CE1 unk GH95 HTCS GH43_29 CBM6 CE6 CE1 GH115 GH98 CBM35 unk GH30_8 unk GH10 unk SusD SusC SusD SusC GH43_12	702444	Bacteroides xylanisolvens SD CC 2a	Predicted PUL
GH36 GH78 unk GH3 GH42 GH43_34 GH43_26 unk unk unk SusC SusD unk unk unk	702444	Bacteroides xylanisolvens SD CC 2a	Predicted PUL
GH29 GH2 GH20 Sulf unk SusD SusC	702444	Bacteroides xylanisolvens SD CC 2a	Predicted PUL
SusC SusD	702444	Bacteroides xylanisolvens SD CC 2a	Predicted PUL
GH50 GH50 GH2 CBM57 unk SusD SusC HTCS	702444	Bacteroides xylanisolvens SD CC 2a	Predicted PUL
EPI SusC SusC SusD unk unk unk unk unk unk unk unk	702444	Bacteroides xylanisolvens SD CC 2a	Predicted PUL
unk GH3 SusC GH89 unk unk SusD SusC unk EPI	702444	Bacteroides xylanisolvens SD CC 2a	Predicted PUL
HTCS unk PL12 unk SusC SusD GH88 PL12 Sulf	702444	Bacteroides xylanisolvens SD CC 2a	Predicted PUL
unk GH99 GH92 unk SusD unk SusC	702444	Bacteroides xylanisolvens SD CC 2a	Predicted PUL
SusD SusC SusD SusC GH2	702444	Bacteroides xylanisolvens SD CC 2a	Predicted PUL
GH97 GH5_13 GH42 unk GH43_18 SusD SusC SusC Anti ECF	702444	Bacteroides xylanisolvens SD CC 2a	Predicted PUL
GH3 unk unk unk SusD SusC unk	702444	Bacteroides xylanisolvens SD CC 2a	Predicted PUL
HTCS unk GH3 unk unk unk unk unk unk unk SusD SusC Anti ECF	702444	Bacteroides xylanisolvens SD CC 2a	Predicted PUL
unk unk unk GH78 MFS GH130 GH140 GH5_5 GH2 GH5_5 unk SusD SusC GH5_2	702444	Bacteroides xylanisolvens SD CC 2a	Predicted PUL
HTCS unk GH65 unk SusC SusD unk unk GH43_3 GH31 unk SusC SusD unk	702444	Bacteroides xylanisolvens SD CC 2a	Predicted PUL
ECF Anti SusC SusD unk unk unk GH3	702444	Bacteroides xylanisolvens SD CC 2a	Predicted PUL
GH29 SusC SusD	702444	Bacteroides xylanisolvens SD CC 2a	Predicted PUL
ECF Anti SusC SusD unk GH20 GH20 unk	702444	Bacteroides xylanisolvens SD CC 2a	Predicted PUL
unk unk SusD SusC unk	702444	Bacteroides xylanisolvens SD CC 2a	Predicted PUL
Sulf unk unk unk unk GH43_31 SusC SusD SusC SusD unk unk HTCS unk GH51 Sulf GH43 Sulf GH2	702444	Bacteroides xylanisolvens SD CC 2a	Predicted PUL
SusR SusC SusD unk GH66 GH31 GH2 unk unk GH130 GH130 SusC SusD unk unk unk GH26	702444	Bacteroides xylanisolvens SD CC 2a	Predicted PUL
GH3 unk SusD SusC GH16	702444	Bacteroides xylanisolvens SD CC 2a	Predicted PUL
SusC SusD unk GH89 unk unk unk unk GH89 GH89 ECF Anti	702444	Bacteroides xylanisolvens SD CC 2a	Predicted PUL
Anti SusC SusD GH5_13 unk unk unk ECF EPI	702444	Bacteroides xylanisolvens SD CC 2a	Predicted PUL
SusC SusD unk GH76 GH76 GH125	702444	Bacteroides xylanisolvens SD CC 2a	Predicted PUL
GH67 GH43_1 GH10 MFS unk GH13_14 unk unk	702444	Bacteroides xylanisolvens SD CC 2a	CAZyme cluster
GH43_34 GH43_26 GH2 Sulf	702444	Bacteroides xylanisolvens SD CC 2a	CAZyme cluster
GH78 GH141 GH127	702444	Bacteroides xylanisolvens SD CC 2a	CAZyme cluster
GH43_29 CBM6 GH97 GH31 GH43_12 GH3 unk GH43_10	702444	Bacteroides xylanisolvens SD CC 2a	CAZyme cluster
GH142 GH78 GH28 unk unk unk GH78 GH33 GH78 GH140	702444	Bacteroides xylanisolvens SD CC 2a	CAZyme cluster
unk GH36 Pept GH2 GH3 unk GH97	702444	Bacteroides xylanisolvens SD CC 2a	CAZyme cluster
GH88 Sulf PL8	702444	Bacteroides xylanisolvens SD CC 2a	CAZyme cluster
GH20 unk GH20 GH2 GH33	702444	Bacteroides xylanisolvens SD CC 2a	CAZyme cluster
GH106 GH28 unk GH28 CE12 GH2 GH43_18 GH43_34 CBM32	702444	Bacteroides xylanisolvens SD CC 2a	CAZyme cluster
GH3 unk GH3 GH105 unk GH36 CE7 GH2 unk	702444	Bacteroides xylanisolvens SD CC 2a	CAZyme cluster
unk Pept unk unk unk Sulf unk unk GH109 MFS ROK unk Sulf PL12 GH88 unk SusD SusC unk unk HTCS unk PL13	483216	Bacteroides eggerthii DSM 20697	Predicted PUL
PL12 GH29 PL15 Sulf SusD SusC GH29 unk	483216	Bacteroides eggerthii DSM 20697	Predicted PUL
SusD SusC HTCS GH29 unk unk GH115	483216	Bacteroides eggerthii DSM 20697	Predicted PUL
SusC SusD GH88 PL12 Sulf unk unk	483216	Bacteroides eggerthii DSM 20697	Predicted PUL
SusC SusD SusC SusD PL15 unk unk	483216	Bacteroides eggerthii DSM 20697	Predicted PUL
GH88 GH95 GH29 unk GH29 SusD SusC PL15 HTCS HTCS PL15 unk unk unk PL15 unk SusD SusC PL15 Sulf	483216	Bacteroides eggerthii DSM 20697	Predicted PUL
SusC SusD	483216	Bacteroides eggerthii DSM 20697	Predicted PUL
GH78 GH143 GH142 GH43_18 GH78 GH28 GH2 HTCS PL1 unk ECF unk unk GH105 unk unk GH2 GH2 GH106 unk GH139 GH137 GH2 CBM57 GH138 unk SusC SusD unk unk PL1 unk unk GH95 GH140 GH78 GH33 GH127 GH141 GH28 unk	483216	Bacteroides eggerthii DSM 20697	Predicted PUL
SusD SusC	483216	Bacteroides eggerthii DSM 20697	Predicted PUL
SusD SusC	483216	Bacteroides eggerthii DSM 20697	Predicted PUL
SusC SusD unk unk	483216	Bacteroides eggerthii DSM 20697	Predicted PUL
GH105 CE8 unk CE12 CE8 HTCS unk SusD SusC unk unk GH43_10 unk unk GH28	483216	Bacteroides eggerthii DSM 20697	Predicted PUL
SusC SusD	483216	Bacteroides eggerthii DSM 20697	Predicted PUL
GH43_12 SusC SusD SusC SusD unk GH10 GH5_21	483216	Bacteroides eggerthii DSM 20697	Predicted PUL
GH115 SusD SusC	483216	Bacteroides eggerthii DSM 20697	Predicted PUL
HTCS unk unk unk X351 unk SusC SusD unk unk unk GH105	483216	Bacteroides eggerthii DSM 20697	Predicted PUL
unk EPI GH43_4 unk SusD SusC HTCS GH43_4 GH51 GH43_29	483216	Bacteroides eggerthii DSM 20697	Predicted PUL
ECF Anti SusC SusD unk unk unk unk unk MFS	483216	Bacteroides eggerthii DSM 20697	Predicted PUL
unk unk unk GH65 unk MFS unk SusC SusD unk GH13 CBM58	483216	Bacteroides eggerthii DSM 20697	Predicted PUL
GH115 SusD SusC	483216	Bacteroides eggerthii DSM 20697	Predicted PUL
GntR unk ROK unk SusC SusD unk GH92 unk MFS	483216	Bacteroides eggerthii DSM 20697	Predicted PUL
ECF Anti SusC SusD unk unk	483216	Bacteroides eggerthii DSM 20697	Predicted PUL
SusC SusD	483216	Bacteroides eggerthii DSM 20697	Predicted PUL
GH63 GH31 SusC SusD unk GH2 GH2 unk unk unk PL17 GH92 GH3 GH3 GH43_2 GH92 GH3	483216	Bacteroides eggerthii DSM 20697	Predicted PUL
MFS unk EPI SusC SusD unk SusD unk unk GH29	483216	Bacteroides eggerthii DSM 20697	Predicted PUL
ECF Anti SusC SusD	483216	Bacteroides eggerthii DSM 20697	Predicted PUL
SusC SusD unk unk unk unk Pept unk unk	483216	Bacteroides eggerthii DSM 20697	Predicted PUL
SusC SusD	483216	Bacteroides eggerthii DSM 20697	Predicted PUL
unk SusD SusC SusD SusC	483216	Bacteroides eggerthii DSM 20697	Predicted PUL
PL6 unk SusD SusC PL17 unk MFS unk unk GntR	483216	Bacteroides eggerthii DSM 20697	Predicted PUL
unk unk GH105 unk X351 Sulf GH43_28 Sulf GH88 GH2 CBM57 unk GH50 unk SusD SusC unk CE6 GH2 HTCS unk SusD SusC SusR	483216	Bacteroides eggerthii DSM 20697	Predicted PUL
SusC SusD unk unk unk unk Pept unk unk	483216	Bacteroides eggerthii DSM 20697	Predicted PUL
PL8 Sulf PL8 unk SusD SusC	483216	Bacteroides eggerthii DSM 20697	Predicted PUL
GH144 GH3 SusD SusC	483216	Bacteroides eggerthii DSM 20697	Predicted PUL
SusC SusD unk unk GH43_29 GH43_2 CBM6	483216	Bacteroides eggerthii DSM 20697	Predicted PUL
SusD SusC	483216	Bacteroides eggerthii DSM 20697	Predicted PUL
SusC SusD unk unk	483216	Bacteroides eggerthii DSM 20697	Predicted PUL
GH13_m52 unk unk unk SusC SusD GH13_m52 GH65	483216	Bacteroides eggerthii DSM 20697	Predicted PUL
SusC SusD unk unk unk GH2 Sulf unk GH10 GH78 GH3 unk GH3	483216	Bacteroides eggerthii DSM 20697	Predicted PUL
SusC SusD unk GH5_7 unk CBM67 GH78 unk unk GH26 GH130 MFS EPI	483216	Bacteroides eggerthii DSM 20697	Predicted PUL
HTCS SusC SusD GH2 unk GH120	483216	Bacteroides eggerthii DSM 20697	Predicted PUL
CE1 GH43_10 GH31 HTCS GH97 CE15 GH8 CE6 GH95 GH115 HTCS unk GH67 GH43_1 MFS unk GH35 unk GH10 GH67	483216	Bacteroides eggerthii DSM 20697	CAZyme cluster
GH43_10 GH43_29 CBM6 GH43_29 CBM6 GH43_28 HTCS	483216	Bacteroides eggerthii DSM 20697	CAZyme cluster
GH85 SusD SusC Anti ECF	665949	Tannerella sp. 6_1_58FAA_CT1	Predicted PUL
GH2 unk SusC SusD unk GH30_4 unk GH2 unk PL17 PL17 GH2 GH30_4 unk Sulf GH105 GH59 unk ROK	665949	Tannerella sp. 6_1_58FAA_CT1	Predicted PUL
unk unk SusD SusC	665949	Tannerella sp. 6_1_58FAA_CT1	Predicted PUL
unk unk unk SusD SusC	665949	Tannerella sp. 6_1_58FAA_CT1	Predicted PUL
unk SusD SusC unk GH3	665949	Tannerella sp. 6_1_58FAA_CT1	Predicted PUL
unk SusC SusD SusD unk	665949	Tannerella sp. 6_1_58FAA_CT1	Predicted PUL
SusC SusD unk unk unk unk	665949	Tannerella sp. 6_1_58FAA_CT1	Predicted PUL
PL8 unk unk PL8 unk SusD SusC GH88 unk unk HTCS	665949	Tannerella sp. 6_1_58FAA_CT1	Predicted PUL
PL8 unk PL8 unk SusD SusC GH88 GH88 PL8 Sulf unk HTCS	665949	Tannerella sp. 6_1_58FAA_CT1	Predicted PUL
unk CE6 GH2 CBM57 GH31 unk unk unk unk unk SusD SusC	665949	Tannerella sp. 6_1_58FAA_CT1	Predicted PUL
unk SusC SusD unk unk unk GH43_2	665949	Tannerella sp. 6_1_58FAA_CT1	Predicted PUL
unk SusD SusC	665949	Tannerella sp. 6_1_58FAA_CT1	Predicted PUL
GH130 MFS unk SusC SusD unk unk unk	665949	Tannerella sp. 6_1_58FAA_CT1	Predicted PUL
unk unk unk unk SusD SusC Pept Pept	665949	Tannerella sp. 6_1_58FAA_CT1	Predicted PUL
GH30_2 GH30_2 GH92 unk SusD SusC unk GH36 unk GH125 GH92 GH2 HTCS GH43_24 unk GH2	665949	Tannerella sp. 6_1_58FAA_CT1	Predicted PUL
SusC SusD GH85	665949	Tannerella sp. 6_1_58FAA_CT1	Predicted PUL
ECF Anti SusC SusD unk GH85 GH20 GH20	665949	Tannerella sp. 6_1_58FAA_CT1	Predicted PUL
GH43_34 unk CBM6 CBM13 GH3 unk SusD SusC GH92 GH92	665949	Tannerella sp. 6_1_58FAA_CT1	Predicted PUL
SusC SusD unk	665949	Tannerella sp. 6_1_58FAA_CT1	Predicted PUL
GH97 unk unk GH85 SusD SusC GH85 CBM32 SusD SusC	665949	Tannerella sp. 6_1_58FAA_CT1	Predicted PUL
SusC SusD unk unk unk Anti ECF	665949	Tannerella sp. 6_1_58FAA_CT1	Predicted PUL
unk SusD SusC unk	665949	Tannerella sp. 6_1_58FAA_CT1	Predicted PUL
unk unk unk GH23 CBM50 CBM50 CE12 CE8 CE8 PL1 CE12 GH105 unk CE8 GH43_10 SusC SusD unk	665949	Tannerella sp. 6_1_58FAA_CT1	Predicted PUL
CBM32 GH95 unk GH2 GH92 unk unk PL17	665949	Tannerella sp. 6_1_58FAA_CT1	CAZyme cluster
GH2 unk GH43_2 GH3 GH30	665949	Tannerella sp. 6_1_58FAA_CT1	CAZyme cluster
GH3 GH2 GH36	665949	Tannerella sp. 6_1_58FAA_CT1	CAZyme cluster
GH28 unk unk unk GH92 unk unk unk unk unk GH43_28 CE4 GH31 GH2	665949	Tannerella sp. 6_1_58FAA_CT1	CAZyme cluster
Sulf PL1 GH28 unk HTCS PL9	665949	Tannerella sp. 6_1_58FAA_CT1	CAZyme cluster
GH92 GH130 MFS GH92 GH92	665949	Tannerella sp. 6_1_58FAA_CT1	CAZyme cluster
GH5_46 GH3 GH16 unk SusD SusC	742767	Dysgonomonas mossii DSM 22836	Predicted PUL
unk SusD SusC	742767	Dysgonomonas mossii DSM 22836	Predicted PUL
SusC SusD	742767	Dysgonomonas mossii DSM 22836	Predicted PUL
GH3 GH30_3 GH30_3 unk SusD SusC SusR	742767	Dysgonomonas mossii DSM 22836	Predicted PUL
unk CE1 CBM32 GH2 unk GH30_3 unk unk GH130 SusC SusD unk unk unk GH26 unk GH2 GH3 GH5	742767	Dysgonomonas mossii DSM 22836	Predicted PUL
GH65 GH97 GH31 GH66 unk SusD SusC SusR	742767	Dysgonomonas mossii DSM 22836	Predicted PUL
ECF Anti SusC SusD GH18 unk	742767	Dysgonomonas mossii DSM 22836	Predicted PUL
GH92 GH92 unk SusD SusC HTCS	742767	Dysgonomonas mossii DSM 22836	Predicted PUL
GH43_12 GH3 GH95 GH31 GH3 HTCS GH31 SusC SusD unk GH5_4 GH2	742767	Dysgonomonas mossii DSM 22836	Predicted PUL
SusC SusD GH3 GH144 unk	742767	Dysgonomonas mossii DSM 22836	Predicted PUL
SusC SusD unk GH97	742767	Dysgonomonas mossii DSM 22836	Predicted PUL
SusC SusD GH9 CE4 unk	742767	Dysgonomonas mossii DSM 22836	Predicted PUL
GH26 GH26 GH3 GH94 EPI MFS GH130 GH5_7 CE7 GH5_2 GH26 unk unk SusD SusC	742767	Dysgonomonas mossii DSM 22836	Predicted PUL
SusD SusC	742767	Dysgonomonas mossii DSM 22836	Predicted PUL
GH78 GH130 GH92 unk GH92 SusC SusD SusC unk unk SusD GH92 GH38 unk SusR	742767	Dysgonomonas mossii DSM 22836	Predicted PUL
Anti SusC SusD GH16 ECF	742767	Dysgonomonas mossii DSM 22836	Predicted PUL
CBM4 GH10 unk SusD SusC SusD SusC GH43_12 GH43_1 GH10 unk HTCS unk GH146 unk CE1 GH8 CE6 GH43_29 CBM6 GH43_29 CBM6 GH97 GH31 HTCS unk GH51 GH43_29 CE1 CE1 unk GH43_10 GH115 unk MFS GH10 GH43_1 GH67 unk unk HTCS SusC SusD	742767	Dysgonomonas mossii DSM 22836	Predicted PUL
SusD SusC Anti ECF	742767	Dysgonomonas mossii DSM 22836	Predicted PUL
SusD SusC	742767	Dysgonomonas mossii DSM 22836	Predicted PUL
HTCS SusC SusD unk GH76 GH76 GH125 GH78 GH97	742767	Dysgonomonas mossii DSM 22836	Predicted PUL
CBM51 GH27 unk SusD SusC	742767	Dysgonomonas mossii DSM 22836	Predicted PUL
GH43_28 GH144 GH3 GH3 GH144 SusD SusC unk unk GH92 unk GH18 unk unk SusD SusC Anti ECF	742767	Dysgonomonas mossii DSM 22836	Predicted PUL
unk SusD SusC GH76 unk	742767	Dysgonomonas mossii DSM 22836	Predicted PUL
ECF Anti SusC SusD GH92 unk unk unk GH63 GH43_8	742767	Dysgonomonas mossii DSM 22836	Predicted PUL
ECF Anti SusC SusD GH18 unk	742767	Dysgonomonas mossii DSM 22836	Predicted PUL
SusC SusD unk	742767	Dysgonomonas mossii DSM 22836	Predicted PUL
SusC SusD	742767	Dysgonomonas mossii DSM 22836	Predicted PUL
GH2 SusD SusC Anti ECF	742767	Dysgonomonas mossii DSM 22836	Predicted PUL
SusD SusC	742767	Dysgonomonas mossii DSM 22836	Predicted PUL
unk unk unk unk unk SusD SusC Anti ECF MFS	908612	Alistipes sp. HGB5	Predicted PUL
MFS unk unk SusC SusD unk unk unk HTCS	908612	Alistipes sp. HGB5	Predicted PUL
SusC SusD unk unk unk unk Pept unk	908612	Alistipes sp. HGB5	Predicted PUL
GH20 unk GH18 SusD SusC SusC Anti ECF	908612	Alistipes sp. HGB5	Predicted PUL
unk unk CE2 unk unk unk EPI MFS unk unk unk unk unk unk SusD SusC SusC	908612	Alistipes sp. HGB5	Predicted PUL
SusC SusD unk unk	908612	Alistipes sp. HGB5	Predicted PUL
ECF Anti SusC SusD unk	908612	Alistipes sp. HGB5	Predicted PUL
Sulf Sulf GH20 unk GH18 SusD SusC SusC Anti ECF	908612	Alistipes sp. HGB5	Predicted PUL
MFS SusC SusD unk GH13 CBM58 GH13 GH13 GH97	908612	Alistipes sp. HGB5	Predicted PUL
Anti SusC SusD unk unk ECF unk unk unk GH18 SusD SusC Anti ECF	908612	Alistipes sp. HGB5	Predicted PUL
SusD SusC SusC Sulf	908612	Alistipes sp. HGB5	Predicted PUL
SusC SusD unk unk unk	908612	Alistipes sp. HGB5	Predicted PUL
GH20 Sulf unk GH18 SusD SusC Anti ECF	908612	Alistipes sp. HGB5	Predicted PUL
ECF Anti SusC SusD GH18 unk	908612	Alistipes sp. HGB5	Predicted PUL
ECF unk Anti SusC SusD GH18 unk unk unk GH92 GH3 GH20	908612	Alistipes sp. HGB5	Predicted PUL
GH18 GH18 unk unk SusD SusC Anti ECF	908612	Alistipes sp. HGB5	Predicted PUL
ECF Anti SusC SusD unk unk SusR	908612	Alistipes sp. HGB5	Predicted PUL
GH26 unk MFS GH97 unk unk GH2 GH37 SusC SusD unk unk unk CE4	908612	Alistipes sp. HGB5	Predicted PUL
unk unk unk unk unk SusD SusC Anti ECF	908612	Alistipes sp. HGB5	Predicted PUL
unk unk unk unk GH33 unk SusD SusC unk unk unk unk unk	908612	Alistipes sp. HGB5	Predicted PUL
GntR GH92 unk GH38 GH92 SusC SusD unk ROK unk	908612	Alistipes sp. HGB5	Predicted PUL
GH38 SusC SusD unk unk GH76 HTCS unk unk GH76 GH125 GH97	908612	Alistipes sp. HGB5	Predicted PUL
unk GH33 unk unk SusD SusC unk unk unk unk unk SusD SusC unk GH32 Sulf unk unk Pept unk unk unk	908612	Alistipes sp. HGB5	Predicted PUL
unk unk SusD SusC	908612	Alistipes sp. HGB5	Predicted PUL
GH110 unk unk GH110 unk unk GH110 unk unk SusD SusC unk HTCS	908612	Alistipes sp. HGB5	Predicted PUL
unk unk SusD SusC SusC Anti ECF	908612	Alistipes sp. HGB5	Predicted PUL
SusC SusD unk unk	908612	Alistipes sp. HGB5	Predicted PUL
ECF Anti SusC SusD unk unk GH18	908612	Alistipes sp. HGB5	Predicted PUL
ECF Anti SusC SusD unk unk	908612	Alistipes sp. HGB5	Predicted PUL
unk SusD SusC	908612	Alistipes sp. HGB5	Predicted PUL
SusD SusC	908612	Alistipes sp. HGB5	Predicted PUL
SusC SusD unk Pept SusC SusD unk unk	908612	Alistipes sp. HGB5	Predicted PUL
ECF Anti SusC SusD unk unk unk unk unk MFS	908612	Alistipes sp. HGB5	Predicted PUL
unk GH18 unk unk SusD SusC Anti ECF	908612	Alistipes sp. HGB5	Predicted PUL
ECF Anti SusC SusD unk unk	908612	Alistipes sp. HGB5	Predicted PUL
GH20 unk unk GH28 GH28 GH5 unk SusD SusC unk unk GH65 GH97 unk GH20 GH3 GH3 GH20 HTCS	908612	Alistipes sp. HGB5	Predicted PUL
GH97 GH97 GH92	908612	Alistipes sp. HGB5	CAZyme cluster
unk unk Sulf GH2 Sulf GH2 unk GH146 unk GT51	908612	Alistipes sp. HGB5	CAZyme cluster
MFS GH130 GH92 GH92 GH125 GH92	908612	Alistipes sp. HGB5	CAZyme cluster
GH92 GH92 unk GH92 GH130 MFS	908612	Alistipes sp. HGB5	CAZyme cluster
unk SusD SusC SusD SusC unk ECF	457391	Bacteroides sp. 3_1_33FAA	Predicted PUL
unk PL1 unk PL1 SusD SusC unk HTCS GH2	457391	Bacteroides sp. 3_1_33FAA	Predicted PUL
GH139 unk GH106 GH2 GH2 SusD SusC SusD SusC	457391	Bacteroides sp. 3_1_33FAA	Predicted PUL
SusC SusD	457391	Bacteroides sp. 3_1_33FAA	Predicted PUL
ECF Anti SusC SusD	457391	Bacteroides sp. 3_1_33FAA	Predicted PUL
unk SusD SusC	457391	Bacteroides sp. 3_1_33FAA	Predicted PUL
SusD SusC GH16 HTCS	457391	Bacteroides sp. 3_1_33FAA	Predicted PUL
unk GH43_3 GH43_31 GH43_31 SusD SusC HTCS EPI GH2 unk unk SusD SusC Anti ECF	457391	Bacteroides sp. 3_1_33FAA	Predicted PUL
HTCS GH97 unk unk SusD SusC GH97	457391	Bacteroides sp. 3_1_33FAA	Predicted PUL
ECF unk GH20 unk unk unk Anti SusC SusD unk unk GH123	457391	Bacteroides sp. 3_1_33FAA	Predicted PUL
HTCS GH2 SusD SusC GH28	457391	Bacteroides sp. 3_1_33FAA	Predicted PUL
GH146 SusD SusC unk Anti ECF	457391	Bacteroides sp. 3_1_33FAA	Predicted PUL
CE12 CE4 unk SusD SusC	457391	Bacteroides sp. 3_1_33FAA	Predicted PUL
unk SusD SusC Anti ECF	457391	Bacteroides sp. 3_1_33FAA	Predicted PUL
CE9 GH2 GH92 GH20 unk GH20 GH2 unk unk GH20 GH33 SusD SusC	457391	Bacteroides sp. 3_1_33FAA	Predicted PUL
GH67 GH115 GH43_10 unk unk HTCS unk unk SusD SusC GH43_12 unk GH43_1 GH10 MFS GH16 unk unk unk unk unk unk ECF	457391	Bacteroides sp. 3_1_33FAA	Predicted PUL
GH43_10 SusD SusC GH95 HTCS CE9	457391	Bacteroides sp. 3_1_33FAA	Predicted PUL
GH28 SusD SusC ECF HTCS unk unk GH3 ECF GH88	457391	Bacteroides sp. 3_1_33FAA	Predicted PUL
HTCS unk GH105 PL11 GH28 GH115 unk unk PL10 SusD SusC Anti ECF	457391	Bacteroides sp. 3_1_33FAA	Predicted PUL
PL26 CE12 CE12 PL11 GH2 GH106 Sulf PL22 CE4 SusD SusC	457391	Bacteroides sp. 3_1_33FAA	Predicted PUL
unk SusD SusC SusD SusC	457391	Bacteroides sp. 3_1_33FAA	Predicted PUL
SusC SusD unk unk GH78 CE15 PL11 unk GH28 GH105 GH42 GH43_18 GH43_34 CBM32 GH2 CE12 GH28 unk unk GH28 GH106	457391	Bacteroides sp. 3_1_33FAA	Predicted PUL
unk SusD SusC GH29	457391	Bacteroides sp. 3_1_33FAA	Predicted PUL
GH95 HTCS Sulf SusD SusC	457391	Bacteroides sp. 3_1_33FAA	Predicted PUL
GH3 ABC Sulf Sulf SusD SusC Anti ECF	457391	Bacteroides sp. 3_1_33FAA	Predicted PUL
SusD SusC GH2 HTCS	457391	Bacteroides sp. 3_1_33FAA	Predicted PUL
HTCS unk SusD SusC GH127 unk unk unk SusC SusD unk unk unk GH97 GH43_34 GH127 Pept PL10 CE8 unk	457391	Bacteroides sp. 3_1_33FAA	Predicted PUL
SusC SusD GH3 GH144 CE4 unk	457391	Bacteroides sp. 3_1_33FAA	Predicted PUL
SusD SusC	457391	Bacteroides sp. 3_1_33FAA	Predicted PUL
SusD SusC ECF	457391	Bacteroides sp. 3_1_33FAA	Predicted PUL
Sulf GH36 GH29 Sulf unk SusD SusC HTCS	457391	Bacteroides sp. 3_1_33FAA	Predicted PUL
GH43_4 unk SusD SusC GH97 HTCS GH43_4 GH51 unk unk unk Sulf unk unk unk GH2	457391	Bacteroides sp. 3_1_33FAA	Predicted PUL
HTCS SusC SusD GH2 CBM57 unk GH43_8 GH146 GH127 unk GH146 unk	457391	Bacteroides sp. 3_1_33FAA	Predicted PUL
HTCS SusC SusD GH115 GH2 SusC unk unk	457391	Bacteroides sp. 3_1_33FAA	Predicted PUL
GH30_4 GH30_4 SusD SusC unk HTCS unk GH92 GH28 GH92 unk unk SusD SusC unk GH89 HTCS	457391	Bacteroides sp. 3_1_33FAA	Predicted PUL
SusD SusC	457391	Bacteroides sp. 3_1_33FAA	Predicted PUL
GH92 GH95 MFS unk GH97 HTCS unk GH36 SusC SusD EPI GH2 CBM32 unk AraC	457391	Bacteroides sp. 3_1_33FAA	Predicted PUL
ECF Anti SusC SusD Pept unk GH27 CBM35 unk	457391	Bacteroides sp. 3_1_33FAA	Predicted PUL
ECF Anti GH92 GH92 unk SusC SusD unk unk GH97 MFS GH130	457391	Bacteroides sp. 3_1_33FAA	Predicted PUL
GH2 unk GH23 AraC HTCS SusC SusD GH136	457391	Bacteroides sp. 3_1_33FAA	Predicted PUL
SusD SusC	457391	Bacteroides sp. 3_1_33FAA	Predicted PUL
SusD SusC	457391	Bacteroides sp. 3_1_33FAA	Predicted PUL
SusC SusD unk unk GH2	457391	Bacteroides sp. 3_1_33FAA	Predicted PUL
ECF Anti SusC SusD HTCS	457391	Bacteroides sp. 3_1_33FAA	Predicted PUL
SusC SusD	457391	Bacteroides sp. 3_1_33FAA	Predicted PUL
ECF Anti SusC SusD GH63 GH2 unk SusD SusC	457391	Bacteroides sp. 3_1_33FAA	Predicted PUL
GH63 GH2 unk unk SusD SusC	457391	Bacteroides sp. 3_1_33FAA	Predicted PUL
GH53 GH13 CBM58 unk unk SusD SusC	457391	Bacteroides sp. 3_1_33FAA	Predicted PUL
unk SusD SusC SusC GH97 GH13 SusR	457391	Bacteroides sp. 3_1_33FAA	Predicted PUL
SusC SusD	457391	Bacteroides sp. 3_1_33FAA	Predicted PUL
HTCS CE12 CE8 unk PL10 unk unk GH31 GH2 GH2 SusD SusC Anti ECF	457391	Bacteroides sp. 3_1_33FAA	Predicted PUL
CE8 unk unk GH43_9 SusD SusC GH33 unk SusD SusC GH105	457391	Bacteroides sp. 3_1_33FAA	Predicted PUL
GH140 GH43_18 unk HTCS GH28 GH43_24 GH88 SusD SusC PL26 GH2 GH106 GH88 GH2 GH43_10 HTCS GH78 unk GH27 CBM35 unk GH2 GH28 SusD SusC Anti ECF	457391	Bacteroides sp. 3_1_33FAA	Predicted PUL
ECF Anti SusC SusD Sulf GH43_24 GH43_12	457391	Bacteroides sp. 3_1_33FAA	Predicted PUL
ECF Anti SusC SusD Sulf unk GH28 GH2 GH28	457391	Bacteroides sp. 3_1_33FAA	Predicted PUL
GH28 HTCS SusC SusD GH43_10 GH28 unk GH29	457391	Bacteroides sp. 3_1_33FAA	Predicted PUL
unk unk unk unk GH146 SusD SusC HTCS GH35 CBM32 GH51 GH43_19 GH43_34 unk GH78 SusD SusC Anti ECF	457391	Bacteroides sp. 3_1_33FAA	Predicted PUL
SusC SusD GH43_17 GH43_24 GH43_9 GH43_19 SusD SusC SusD SusC HTCS unk GH105 GH145	457391	Bacteroides sp. 3_1_33FAA	Predicted PUL
GH29 GH2 GH20 Sulf unk SusD SusC Pept HTCS	457391	Bacteroides sp. 3_1_33FAA	Predicted PUL
HTCS SusD SusC ECF unk	457391	Bacteroides sp. 3_1_33FAA	Predicted PUL
GH92 unk unk SusD SusC SusD SusC	457391	Bacteroides sp. 3_1_33FAA	Predicted PUL
GH117 GH20 Sulf GH29 CBM32 Sulf GH29 unk unk unk unk unk SusD SusC Anti	457391	Bacteroides sp. 3_1_33FAA	Predicted PUL
SusC SusD	457391	Bacteroides sp. 3_1_33FAA	Predicted PUL
SusC SusD unk unk Pept unk GH89	457391	Bacteroides sp. 3_1_33FAA	Predicted PUL
unk unk SusD SusC Anti ECF	457391	Bacteroides sp. 3_1_33FAA	Predicted PUL
SusC SusD	457391	Bacteroides sp. 3_1_33FAA	Predicted PUL
unk SusD SusC	457391	Bacteroides sp. 3_1_33FAA	Predicted PUL
SusC SusD	457391	Bacteroides sp. 3_1_33FAA	Predicted PUL
SusC SusD	457391	Bacteroides sp. 3_1_33FAA	Predicted PUL
unk GH28 GH78 GH143 GH142	457391	Bacteroides sp. 3_1_33FAA	CAZyme cluster
GH78 GH141 GH127 GH78 GH33 GH140 GH105 GH95	457391	Bacteroides sp. 3_1_33FAA	CAZyme cluster
GH88 GH43_10 GH97 unk GH146 unk GH28 unk unk GH28	457391	Bacteroides sp. 3_1_33FAA	CAZyme cluster
ECF Anti SusC SusD unk unk unk unk MFS	469586	Bacteroides sp. 1_1_6	Predicted PUL
SusC SusD unk	469586	Bacteroides sp. 1_1_6	Predicted PUL
PL27 GH43_24 GH43_24 unk HTCS SusC SusC SusD unk X290 SusC SusD unk X288 unk Pept unk	469586	Bacteroides sp. 1_1_6	Predicted PUL
SusC SusD	469586	Bacteroides sp. 1_1_6	Predicted PUL
GH51 GH51 GH146 unk unk unk unk unk EPI GH43_4 SusD SusC SusD SusC unk HTCS GH43_4 GH51 GH43_29	469586	Bacteroides sp. 1_1_6	Predicted PUL
EPI SusC SusD unk unk	469586	Bacteroides sp. 1_1_6	Predicted PUL
CE2 unk unk unk unk unk SusD SusC GH89	469586	Bacteroides sp. 1_1_6	Predicted PUL
unk unk unk SusD SusC SusC unk GH33 GH20 unk unk GH2 GH20 GH20 GH2	469586	Bacteroides sp. 1_1_6	Predicted PUL
SusC SusD unk unk	469586	Bacteroides sp. 1_1_6	Predicted PUL
ECF Anti GH20 unk unk GH18 SusD SusC Int SusC SusD GH18 unk SusC SusD GH18 unk unk unk MFS GH130 GH92 unk unk SusC SusC SusD unk unk SusC SusD PL1 unk GH43_18 GH143 GH142 GH142 GH78 GH28 unk	469586	Bacteroides sp. 1_1_6	Predicted PUL
SusC SusD CBM32	469586	Bacteroides sp. 1_1_6	Predicted PUL
GH2 Sulf SusD SusC Anti ECF	469586	Bacteroides sp. 1_1_6	Predicted PUL
ECF Anti SusC SusD unk unk GH18 GH18	469586	Bacteroides sp. 1_1_6	Predicted PUL
unk unk SusC SusD unk unk unk unk unk unk GH43_26 unk unk HTCS	469586	Bacteroides sp. 1_1_6	Predicted PUL
PL8 Sulf GH88 unk SusC SusD unk	469586	Bacteroides sp. 1_1_6	Predicted PUL
HTCS Sulf SusC SusD unk	469586	Bacteroides sp. 1_1_6	Predicted PUL
GH3 unk GH30_3 SusD SusC SusR	469586	Bacteroides sp. 1_1_6	Predicted PUL
HTCS GH76 GH3 GH31 unk SusC SusD unk GH97 GH2 Pept unk unk unk unk	469586	Bacteroides sp. 1_1_6	Predicted PUL
Pept unk SusD SusC Anti ECF	469586	Bacteroides sp. 1_1_6	Predicted PUL
unk unk unk SusD SusC Anti ECF	469586	Bacteroides sp. 1_1_6	Predicted PUL
CE4 unk unk unk unk SusD SusC	469586	Bacteroides sp. 1_1_6	Predicted PUL
SusC SusD unk unk unk	469586	Bacteroides sp. 1_1_6	Predicted PUL
GH97 unk unk GH110 unk unk SusD SusC unk GH95 HTCS GH36 unk GH36 GH92	469586	Bacteroides sp. 1_1_6	Predicted PUL
Sulf GH43_31 Sulf Sulf unk SusC SusD Sulf	469586	Bacteroides sp. 1_1_6	Predicted PUL
SusR SusC SusD unk GH66 GH31 GH31 unk unk GH32 unk	469586	Bacteroides sp. 1_1_6	Predicted PUL
Sulf GH18 HTCS unk unk unk SusC SusD unk GH30_4	469586	Bacteroides sp. 1_1_6	Predicted PUL
GH130 unk GH30_6 SusD SusC	469586	Bacteroides sp. 1_1_6	Predicted PUL
SusC Pept unk SusD SusC Anti ECF	469586	Bacteroides sp. 1_1_6	Predicted PUL
HTCS unk GH29 GH2 SusC SusD unk unk PL8 GH105 unk unk unk unk unk GH43_24 GH115	469586	Bacteroides sp. 1_1_6	Predicted PUL
AraC unk unk unk unk SusC SusD unk GH76 GH92	469586	Bacteroides sp. 1_1_6	Predicted PUL
HTCS GH2 GH105 SusC SusD unk unk unk unk Sulf GH88 GH43_26 GH106 GH146	469586	Bacteroides sp. 1_1_6	Predicted PUL
AraC unk GH116 unk unk SusC SusD unk unk unk GH43_3 unk GH43_31 HTCS unk GH43_31 SusC SusD unk	469586	Bacteroides sp. 1_1_6	Predicted PUL
HTCS SusC SusD unk unk GH2 CBM32 GH3 unk GH43_10 GH36	469586	Bacteroides sp. 1_1_6	Predicted PUL
HTCS GH18 GH16 unk unk SusD SusC SusD SusC	469586	Bacteroides sp. 1_1_6	Predicted PUL
unk unk SusD SusC	469586	Bacteroides sp. 1_1_6	Predicted PUL
unk SusD SusC unk unk	469586	Bacteroides sp. 1_1_6	Predicted PUL
unk unk SusD SusC	469586	Bacteroides sp. 1_1_6	Predicted PUL
unk unk unk unk unk GH18 SusD SusC Anti ECF	469586	Bacteroides sp. 1_1_6	Predicted PUL
GH89 SusD SusC Anti ECF	469586	Bacteroides sp. 1_1_6	Predicted PUL
unk SusC SusD unk unk	469586	Bacteroides sp. 1_1_6	Predicted PUL
unk unk SusD SusC unk	469586	Bacteroides sp. 1_1_6	Predicted PUL
ECF Anti SusC SusD unk Pept GH109 unk GH2 unk	469586	Bacteroides sp. 1_1_6	Predicted PUL
GH28 unk GH43_10 unk PL9 unk HTCS GH2 CE6 CE6 HTCS unk GH105 PL11 GH105 CE12 CE12 PL26 unk PL9 unk SusC unk unk SusD SusC unk unk unk GH35 unk unk GH27 CBM35 GH2 GH2 PL11 GH28 CE4 GH28 GH43_18 GH42 GH2 CE12 GH28 unk GH28 GH106	469586	Bacteroides sp. 1_1_6	Predicted PUL
HTCS GH28 SusD SusC unk PL1 unk unk	469586	Bacteroides sp. 1_1_6	Predicted PUL
PL1 PL1 SusC SusD unk HTCS CE12 CE8 GH105	469586	Bacteroides sp. 1_1_6	Predicted PUL
unk GH43_8 GH130 GH92 GH92 unk SusC SusD SusC	469586	Bacteroides sp. 1_1_6	Predicted PUL
SusD SusC unk unk unk CE1 GH78 unk GH2 CBM32 GH92 GH38 unk ECF SusR	469586	Bacteroides sp. 1_1_6	Predicted PUL
CBM32 SusC SusD	469586	Bacteroides sp. 1_1_6	Predicted PUL
ECF Anti GH92 GH92 unk unk GH18 unk unk SusD SusC	469586	Bacteroides sp. 1_1_6	Predicted PUL
GH92 unk GH92 GH92 unk Pept SusD SusC unk GH29 unk unk SusD SusC HTCS	469586	Bacteroides sp. 1_1_6	Predicted PUL
GH99 unk unk unk GH92 unk unk SusD SusC	469586	Bacteroides sp. 1_1_6	Predicted PUL
SusC SusD	469586	Bacteroides sp. 1_1_6	Predicted PUL
unk unk unk unk SusD SusC Anti ECF	469586	Bacteroides sp. 1_1_6	Predicted PUL
unk unk unk unk SusD SusC unk unk GH35 GH16 GH20 GH16 SusD SusC SusC	469586	Bacteroides sp. 1_1_6	Predicted PUL
GntR ROK GH92 MFS SusC SusD unk unk GH92 GH43_24 unk	469586	Bacteroides sp. 1_1_6	Predicted PUL
ECF Anti SusC SusD GH76 unk unk unk GH76 unk unk GH92 GH125 EPI GH92 unk	469586	Bacteroides sp. 1_1_6	Predicted PUL
unk unk unk GH18 SusD SusC Anti ECF	469586	Bacteroides sp. 1_1_6	Predicted PUL
GH144 GH3 SusD SusC	469586	Bacteroides sp. 1_1_6	Predicted PUL
unk unk unk unk unk unk unk CE9 MFS GH89 unk CBM51 GH27 unk unk unk unk unk GH20 GH2 ROK unk unk SusD SusC EPI MFS unk Pept AraC	469586	Bacteroides sp. 1_1_6	Predicted PUL
GH35 CBM32 GH43_19 GH43_9 GH43_19 GH51 unk GH31 unk HTCS unk GH97 GH43_34 CBM32 unk GH43_10 GH97 GH29 unk unk unk X294 SusC SusD unk unk GH127 GH43_34 unk X334 HTCS unk SusC SusD unk GH16 GH43_24 unk GH43_24 GH145 GH105	469586	Bacteroides sp. 1_1_6	Predicted PUL
GH13 CBM58 unk unk SusD SusC GH97 GH13 SusR	469586	Bacteroides sp. 1_1_6	Predicted PUL
ECF Anti SusC SusD GH18 unk	469586	Bacteroides sp. 1_1_6	Predicted PUL
GH130 GH125 GH76 unk GH92 unk HTCS unk SusC SusD unk unk GH76 unk Sulf GH36 GH29 Sulf HTCS	469586	Bacteroides sp. 1_1_6	Predicted PUL
Sulf unk SusD SusC Anti ECF	469586	Bacteroides sp. 1_1_6	Predicted PUL
PL15 MFS ROK unk Sulf PL12 GH88 SusD SusC unk PL12 HTCS	469586	Bacteroides sp. 1_1_6	Predicted PUL
GH2 GH53 unk SusD SusC unk HTCS unk PL13	469586	Bacteroides sp. 1_1_6	Predicted PUL
AraC unk SusD SusC unk unk GH20 GH95 Sulf GH2 SusD SusC Anti ECF	469586	Bacteroides sp. 1_1_6	Predicted PUL
ECF Anti SusC SusD GH18 unk unk unk GH29 GH3	469586	Bacteroides sp. 1_1_6	Predicted PUL
ECF Anti SusC SusD unk unk MFS	469586	Bacteroides sp. 1_1_6	Predicted PUL
GH146 HTCS ECF SusC SusD unk unk GH43_10 GH88	469586	Bacteroides sp. 1_1_6	Predicted PUL
SusD SusC	469586	Bacteroides sp. 1_1_6	Predicted PUL
GH32 GH32 unk SusD SusC unk EPI GH32 unk unk GH2 GH92 unk unk unk unk SusD SusC unk GH2 CBM32 GH95 GH3 unk GH3 GH43_2	469586	Bacteroides sp. 1_1_6	Predicted PUL
GH2 GH29 unk CBM32 SusD SusC Anti ECF	469586	Bacteroides sp. 1_1_6	Predicted PUL
GH92 unk SusD SusC unk	469586	Bacteroides sp. 1_1_6	Predicted PUL
SusD SusC	469586	Bacteroides sp. 1_1_6	Predicted PUL
SusC SusD	469586	Bacteroides sp. 1_1_6	Predicted PUL
SusC SusD SusC SusD	469586	Bacteroides sp. 1_1_6	Predicted PUL
HTCS unk SusC SusD unk	469586	Bacteroides sp. 1_1_6	Predicted PUL
SusD SusC	469586	Bacteroides sp. 1_1_6	Predicted PUL
GH20 SusD SusC Anti ECF	469586	Bacteroides sp. 1_1_6	Predicted PUL
unk unk SusC SusD unk	469586	Bacteroides sp. 1_1_6	Predicted PUL
SusD SusC Anti ECF	469586	Bacteroides sp. 1_1_6	Predicted PUL
unk SusC SusD	469586	Bacteroides sp. 1_1_6	Predicted PUL
ECF Anti SusC SusD GH20 Sulf	469586	Bacteroides sp. 1_1_6	Predicted PUL
Sulf GH29 GH2 GH20 Sulf unk SusD SusC GH18	469586	Bacteroides sp. 1_1_6	Predicted PUL
GH97 GH3 GH43_17 SusD SusC Anti ECF	469586	Bacteroides sp. 1_1_6	Predicted PUL
Sulf Sulf Sulf Sulf unk SusD SusC unk unk unk GH76 unk unk unk unk unk SusD SusC unk unk	469586	Bacteroides sp. 1_1_6	Predicted PUL
unk SusD SusC unk	469586	Bacteroides sp. 1_1_6	Predicted PUL
GH78 GH33 GH140 GH105 GH95	469586	Bacteroides sp. 1_1_6	CAZyme cluster
GH127 GH141 GH78	469586	Bacteroides sp. 1_1_6	CAZyme cluster
GH106 unk GH139 GH2 unk HTCS PL1	469586	Bacteroides sp. 1_1_6	CAZyme cluster
HTCS GH51 Sulf GH43 Sulf GH2 GH2	469586	Bacteroides sp. 1_1_6	CAZyme cluster
GH78 GH78 CE7	469586	Bacteroides sp. 1_1_6	CAZyme cluster
GH43_34 GH43_3 GH43_26 GH115 GH2 unk	469586	Bacteroides sp. 1_1_6	CAZyme cluster
unk unk unk SusC SusD unk	702446	Bacteroides vulgatus PC510	Predicted PUL
SusC SusD Sulf HTCS GH95	702446	Bacteroides vulgatus PC510	Predicted PUL
GH63 GH2 unk unk SusD SusC	702446	Bacteroides vulgatus PC510	Predicted PUL
GH53 GH13 CBM58 unk unk SusD SusC GH97 GH13 SusR	702446	Bacteroides vulgatus PC510	Predicted PUL
SusD SusC Anti	702446	Bacteroides vulgatus PC510	Predicted PUL
ECF Anti SusC SusD unk unk GH2 EPI HTCS SusC SusD GH43_31 GH43_31	702446	Bacteroides vulgatus PC510	Predicted PUL
SusC SusD	702446	Bacteroides vulgatus PC510	Predicted PUL
unk SusD SusC	702446	Bacteroides vulgatus PC510	Predicted PUL
ECF Anti SusC SusD unk	702446	Bacteroides vulgatus PC510	Predicted PUL
SusC SusD unk unk Pept unk GH89	702446	Bacteroides vulgatus PC510	Predicted PUL
ECF Anti SusC SusD GH2 GH20 GH2 Sulf	702446	Bacteroides vulgatus PC510	Predicted PUL
SusD SusC	702446	Bacteroides vulgatus PC510	Predicted PUL
GH29 GH2 GH20 Sulf SusD SusC Pept HTCS	702446	Bacteroides vulgatus PC510	Predicted PUL
CE9 GH2 GH92 GH20 unk GH20 GH2 unk unk GH20 GH33 SusD SusC	702446	Bacteroides vulgatus PC510	Predicted PUL
unk SusD SusC	702446	Bacteroides vulgatus PC510	Predicted PUL
GH145 GH105 unk HTCS SusC SusD SusC SusD GH43_9 GH43_19 GH43_24 GH43_17 SusD SusC	702446	Bacteroides vulgatus PC510	Predicted PUL
ECF Anti SusC SusC SusD GH30_2 GH43_19 GH43_34 GH51 GH35 CBM32 HTCS SusC SusD GH31 GH146	702446	Bacteroides vulgatus PC510	Predicted PUL
ECF Anti GH92 GH92 unk SusC SusD unk GH97 MFS GH130 unk unk GH109 Anti ECF	702446	Bacteroides vulgatus PC510	Predicted PUL
GH2 unk GH23 AraC HTCS SusC SusD GH136	702446	Bacteroides vulgatus PC510	Predicted PUL
GH30_6 unk SusC SusD unk GH130	702446	Bacteroides vulgatus PC510	Predicted PUL
SusD SusC	702446	Bacteroides vulgatus PC510	Predicted PUL
CE15 GH78 unk unk SusD SusC	702446	Bacteroides vulgatus PC510	Predicted PUL
unk SusD SusC	702446	Bacteroides vulgatus PC510	Predicted PUL
unk SusD SusC Anti ECF	702446	Bacteroides vulgatus PC510	Predicted PUL
HTCS unk GH105 PL11 GH28 unk GH115 unk unk PL10 SusD SusC Anti ECF	702446	Bacteroides vulgatus PC510	Predicted PUL
SusC SusD SusC SusD unk unk PL9 unk	702446	Bacteroides vulgatus PC510	Predicted PUL
SusC SusD	702446	Bacteroides vulgatus PC510	Predicted PUL
GH29 GH2 GH105 HTCS unk SusD SusC GH109	702446	Bacteroides vulgatus PC510	Predicted PUL
unk SusD SusC Anti ECF	702446	Bacteroides vulgatus PC510	Predicted PUL
CE12 CE8 unk SusD SusC	702446	Bacteroides vulgatus PC510	Predicted PUL
SusC SusD	702446	Bacteroides vulgatus PC510	Predicted PUL
HTCS CE12 CE8 unk PL10 unk unk GH31 GH2 unk unk GH43_9 SusD SusC GH33 SusD SusC CE8 GH105	702446	Bacteroides vulgatus PC510	Predicted PUL
ECF Anti SusC SusD Sulf GH43_24 GH43 GH43_12 unk unk GH28 GH2 GH28	702446	Bacteroides vulgatus PC510	Predicted PUL
SusC SusD	702446	Bacteroides vulgatus PC510	Predicted PUL
SusD SusC GH43_12 GH43_1 GH10 MFS GH16 unk unk unk unk unk unk ECF	702446	Bacteroides vulgatus PC510	Predicted PUL
unk CE11 unk unk unk GH29 unk GH110 GH109 SusD SusC Anti ECF	702446	Bacteroides vulgatus PC510	Predicted PUL
GH88 GH43_10 GH97 unk Pept GH146 GH28 unk unk GH28 SusD SusC ECF HTCS	702446	Bacteroides vulgatus PC510	Predicted PUL
unk unk GH3 GH92 GH97 SusD SusC ECF GH88 HTCS	702446	Bacteroides vulgatus PC510	Predicted PUL
GH29 SusC SusC SusD unk GH97 GH31	702446	Bacteroides vulgatus PC510	Predicted PUL
GH137 GH2 CBM57 unk SusC SusD SusC SusD GH2 GH2 GH106 unk GH139 unk Pept	702446	Bacteroides vulgatus PC510	Predicted PUL
GH3 Sulf Sulf SusD SusC Anti ECF	702446	Bacteroides vulgatus PC510	Predicted PUL
HTCS unk GH27 SusD SusC	702446	Bacteroides vulgatus PC510	Predicted PUL
GH127 SusC SusD unk unk GH97 GH43_34 GH127 Pept SusC SusD unk PL10 CE8 unk	702446	Bacteroides vulgatus PC510	Predicted PUL
SusD SusC	702446	Bacteroides vulgatus PC510	Predicted PUL
Anti ECF SusD SusC ECF	702446	Bacteroides vulgatus PC510	Predicted PUL
Sulf GH36 GH29 Sulf SusD SusC HTCS	702446	Bacteroides vulgatus PC510	Predicted PUL
GH43_4 unk SusD SusC GH97 HTCS GH43_4 GH51 Sulf unk unk GH2	702446	Bacteroides vulgatus PC510	Predicted PUL
GH30_4 GH30_4 SusD SusC unk HTCS unk GH92 GH28 GH92 unk SusD SusC unk GH89 HTCS	702446	Bacteroides vulgatus PC510	Predicted PUL
SusD SusC unk ECF	702446	Bacteroides vulgatus PC510	Predicted PUL
unk PL1 unk PL1 SusD SusC unk HTCS GH2	702446	Bacteroides vulgatus PC510	Predicted PUL
ECF Anti SusC SusD GH78 CBM67 GH20 unk	702446	Bacteroides vulgatus PC510	Predicted PUL
SusD SusC	702446	Bacteroides vulgatus PC510	Predicted PUL
SusC SusD GH2 GH63 SusD SusC Anti ECF	702446	Bacteroides vulgatus PC510	Predicted PUL
SusD SusC	702446	Bacteroides vulgatus PC510	Predicted PUL
PL26 CE12 CE12 PL11 GH2 GH106 Sulf PL22 SusD SusC	702446	Bacteroides vulgatus PC510	Predicted PUL
SusC SusD SusC SusD	702446	Bacteroides vulgatus PC510	Predicted PUL
unk unk SusD SusC Anti ECF	702446	Bacteroides vulgatus PC510	Predicted PUL
SusD SusC	702446	Bacteroides vulgatus PC510	Predicted PUL
SusD SusC	702446	Bacteroides vulgatus PC510	Predicted PUL
unk SusC SusD	702446	Bacteroides vulgatus PC510	Predicted PUL
SusD SusC	702446	Bacteroides vulgatus PC510	Predicted PUL
GH143 GH142 GH78 GH28 unk	702446	Bacteroides vulgatus PC510	CAZyme cluster
GH106 GH28 unk unk GH28 CE12 GH2 GH43_18 GH43_34 CBM32 GH42 GH105 unk GH28 PL11	702446	Bacteroides vulgatus PC510	CAZyme cluster
HTCS GH43_29 CBM6 CE1 GH43_10 GH115 GH67 unk	702446	Bacteroides vulgatus PC510	CAZyme cluster
GH95 GH105 GH140 GH78 GH33 GH127 GH141 GH78	702446	Bacteroides vulgatus PC510	CAZyme cluster
SusC SusC SusD	469585	Bacteroides sp. 1_1_14	Predicted PUL
SusC SusD	469585	Bacteroides sp. 1_1_14	Predicted PUL
unk SusC SusD unk GH92 ECF Anti	469585	Bacteroides sp. 1_1_14	Predicted PUL
ECF Anti SusC SusD unk unk GH18	469585	Bacteroides sp. 1_1_14	Predicted PUL
unk unk SusD SusC unk	469585	Bacteroides sp. 1_1_14	Predicted PUL
unk SusC SusD unk unk SusC SusD PL9 unk PL26 CE12 CE12 GH105 PL11 GH105 unk HTCS CE4 CE6 unk unk GH2 HTCS PL9 unk GH43_10 unk GH28	469585	Bacteroides sp. 1_1_14	Predicted PUL
unk GH2 unk GH109 Pept unk SusD SusC Anti	469585	Bacteroides sp. 1_1_14	Predicted PUL
unk SusC SusD unk unk	469585	Bacteroides sp. 1_1_14	Predicted PUL
ECF Anti SusC SusD	469585	Bacteroides sp. 1_1_14	Predicted PUL
ECF Anti SusC SusD GH18 unk unk unk unk unk	469585	Bacteroides sp. 1_1_14	Predicted PUL
SusC SusD unk unk	469585	Bacteroides sp. 1_1_14	Predicted PUL
SusC SusD GH16 GH20 unk GH16 GH35	469585	Bacteroides sp. 1_1_14	Predicted PUL
SusD SusC HTCS Sulf unk SusC SusD unk	469585	Bacteroides sp. 1_1_14	Predicted PUL
unk SusC SusD unk unk	469585	Bacteroides sp. 1_1_14	Predicted PUL
PL15 MFS ROK unk Sulf GH88 SusD SusC unk PL12 HTCS	469585	Bacteroides sp. 1_1_14	Predicted PUL
GH2 GH53 unk SusD SusC unk HTCS unk PL13	469585	Bacteroides sp. 1_1_14	Predicted PUL
GH146 HTCS ECF SusC SusD unk unk GH43_10 GH88	469585	Bacteroides sp. 1_1_14	Predicted PUL
ECF Anti SusC SusD unk unk unk unk MFS	469585	Bacteroides sp. 1_1_14	Predicted PUL
SusC SusC SusD unk	469585	Bacteroides sp. 1_1_14	Predicted PUL
PL27 GH43_24 GH43_24 unk HTCS SusC SusD unk X290 SusC SusD unk X288 unk Pept unk	469585	Bacteroides sp. 1_1_14	Predicted PUL
GH51 GH146 unk unk unk unk unk unk EPI GH43_4 SusC SusD SusC unk HTCS GH51 GH43_29	469585	Bacteroides sp. 1_1_14	Predicted PUL
EPI SusC SusD	469585	Bacteroides sp. 1_1_14	Predicted PUL
CE2 unk unk SusD SusC	469585	Bacteroides sp. 1_1_14	Predicted PUL
SusC SusD unk unk GH92 unk unk GH99	469585	Bacteroides sp. 1_1_14	Predicted PUL
GH29 HTCS SusC SusD Pept unk GH92 GH92 unk	469585	Bacteroides sp. 1_1_14	Predicted PUL
SusC SusD unk unk GH18 unk unk GH92 GH92 Anti ECF	469585	Bacteroides sp. 1_1_14	Predicted PUL
SusD SusC CBM32	469585	Bacteroides sp. 1_1_14	Predicted PUL
ECF unk GH38 GH92 unk GH78 unk unk unk SusC SusD unk unk SusD unk unk SusC unk SusC SusD SusC unk GH92 GH92 GH130 GH43_8 unk	469585	Bacteroides sp. 1_1_14	Predicted PUL
GH105 CE8 CE12 CE8 HTCS unk SusD SusC PL1 PL1	469585	Bacteroides sp. 1_1_14	Predicted PUL
unk unk PL1 unk SusC SusD GH28 HTCS	469585	Bacteroides sp. 1_1_14	Predicted PUL
SusD SusC GH29 HTCS	469585	Bacteroides sp. 1_1_14	Predicted PUL
SusD SusC	469585	Bacteroides sp. 1_1_14	Predicted PUL
ECF Anti SusC SusD SusD Sulf GH2	469585	Bacteroides sp. 1_1_14	Predicted PUL
SusD SusC	469585	Bacteroides sp. 1_1_14	Predicted PUL
GH95 GH105 unk unk unk GH28 GH143 GH142 GH43_18 unk PL1 SusD SusC unk SusD SusC unk unk GH92 GH130 MFS unk GH18 SusD SusC SusC unk GH18 SusD	469585	Bacteroides sp. 1_1_14	Predicted PUL
SusR SusC SusD GH66 GH31 GH31 unk unk GH32 unk unk unk unk SusD SusC Anti ECF	469585	Bacteroides sp. 1_1_14	Predicted PUL
Sulf GH18 HTCS unk unk SusC SusD unk GH30_4	469585	Bacteroides sp. 1_1_14	Predicted PUL
unk GH30_6 SusD SusC GH130 GH30_6 SusC	469585	Bacteroides sp. 1_1_14	Predicted PUL
SusC Pept unk SusD SusC ECF	469585	Bacteroides sp. 1_1_14	Predicted PUL
SusD SusC	469585	Bacteroides sp. 1_1_14	Predicted PUL
HTCS unk GH29 GH2 SusC SusD unk unk PL8 GH105 unk unk unk GH43_24 GH115	469585	Bacteroides sp. 1_1_14	Predicted PUL
GH63 GH43_3 unk SusC SusD unk GH43_31 GH105 GH2 unk GH130 GH105 unk GH2 GH43_31	469585	Bacteroides sp. 1_1_14	Predicted PUL
HTCS GH18 GH16 unk unk SusD SusC SusD SusC	469585	Bacteroides sp. 1_1_14	Predicted PUL
unk unk unk SusD SusC unk unk unk	469585	Bacteroides sp. 1_1_14	Predicted PUL
SusC SusD unk Sulf GH20 GH2 GH29 Sulf	469585	Bacteroides sp. 1_1_14	Predicted PUL
Sulf GH20 SusD SusC Anti ECF	469585	Bacteroides sp. 1_1_14	Predicted PUL
SusD SusC	469585	Bacteroides sp. 1_1_14	Predicted PUL
SusC SusD	469585	Bacteroides sp. 1_1_14	Predicted PUL
unk unk SusC SusD unk	469585	Bacteroides sp. 1_1_14	Predicted PUL
ECF Anti SusC SusD GH76 unk unk GH76 unk unk GH92 GH125 EPI GH92 unk	469585	Bacteroides sp. 1_1_14	Predicted PUL
GH144 GH3 SusD SusC	469585	Bacteroides sp. 1_1_14	Predicted PUL
GH20 GH2 ROK unk unk SusD SusC EPI MFS unk Pept AraC	469585	Bacteroides sp. 1_1_14	Predicted PUL
GH35 CBM32 GH43_19 GH43_9 GH43_19 GH51 unk GH31 HTCS unk GH97 GH43_34 CBM32 unk GH43_10 GH97 unk GH127 GH43_34 unk unk HTCS unk SusC SusD unk GH16 GH43_24 unk GH43_24 GH145 GH105	469585	Bacteroides sp. 1_1_14	Predicted PUL
GH13 CBM58 unk unk SusD SusC GH97 GH13 SusR	469585	Bacteroides sp. 1_1_14	Predicted PUL
ECF Anti SusC SusD GH18 unk	469585	Bacteroides sp. 1_1_14	Predicted PUL
GH130 GH125 GH76 unk GH92 unk HTCS unk SusC SusD unk unk GH76 unk Sulf GH36 GH29 Sulf	469585	Bacteroides sp. 1_1_14	Predicted PUL
GH92 GH36 unk GH36 HTCS GH95 CBM6 unk SusC SusD unk GH3 unk GH97	469585	Bacteroides sp. 1_1_14	Predicted PUL
unk unk unk SusD SusC	469585	Bacteroides sp. 1_1_14	Predicted PUL
SusC SusC SusD unk unk unk unk CE4	469585	Bacteroides sp. 1_1_14	Predicted PUL
ECF Anti SusC SusD unk unk unk unk	469585	Bacteroides sp. 1_1_14	Predicted PUL
ECF Anti SusC SusD unk Pept	469585	Bacteroides sp. 1_1_14	Predicted PUL
GH97 unk SusD SusC unk GH31 GH3 GH76 HTCS	469585	Bacteroides sp. 1_1_14	Predicted PUL
SusR SusC SusD GH30_3 unk GH3	469585	Bacteroides sp. 1_1_14	Predicted PUL
PL8 unk unk unk unk unk SusD SusC Sulf HTCS	469585	Bacteroides sp. 1_1_14	Predicted PUL
unk SusD SusC unk unk GH88 Sulf Sulf PL8	469585	Bacteroides sp. 1_1_14	Predicted PUL
SusC SusD unk Pept unk	469585	Bacteroides sp. 1_1_14	Predicted PUL
GH3 GH3 CBM32 GH95 unk SusC SusD unk unk unk GH92 unk GH2 unk unk GH32 EPI SusC SusC SusD unk GH32	469585	Bacteroides sp. 1_1_14	Predicted PUL
SusC SusD	469585	Bacteroides sp. 1_1_14	Predicted PUL
ECF SusC SusD	469585	Bacteroides sp. 1_1_14	Predicted PUL
HTCS unk GH43_26 unk SusD SusC	469585	Bacteroides sp. 1_1_14	Predicted PUL
unk SusD SusC unk unk HTCS	469585	Bacteroides sp. 1_1_14	Predicted PUL
SusD SusC GH28 unk	469585	Bacteroides sp. 1_1_14	Predicted PUL
GH28 GH97 ECF SusC SusD SusC SusD unk SusC GH43 unk GH31	469585	Bacteroides sp. 1_1_14	Predicted PUL
SusC SusD	469585	Bacteroides sp. 1_1_14	Predicted PUL
unk unk SusC SusD unk	469585	Bacteroides sp. 1_1_14	Predicted PUL
SusC SusD GH18 unk	469585	Bacteroides sp. 1_1_14	Predicted PUL
GH106 GH28 unk GH28 unk GH2 GH43_18 GH42 GH28 CE4 GH28 PL11 GH2 GH78 GH78 GH27 CBM35 unk GH28 unk unk GH35	469585	Bacteroides sp. 1_1_14	CAZyme cluster
GH20 GH95 unk Sulf GH2 SusD unk GH13_14 GH13_5	469585	Bacteroides sp. 1_1_14	CAZyme cluster
GH33 GH20 unk GH2 GH20 GH20 GH2	469585	Bacteroides sp. 1_1_14	CAZyme cluster
unk ECF unk PL1 GH2 GH139 unk GH106	469585	Bacteroides sp. 1_1_14	CAZyme cluster
GH115 GH89 unk GH105	469585	Bacteroides sp. 1_1_14	CAZyme cluster
unk GH2 GH115 GH43_34 GH43_3	469585	Bacteroides sp. 1_1_14	CAZyme cluster
unk GH20 GH20 unk SusD SusC Anti ECF	585544	Bacteroides sp. D22	Predicted PUL
SusC SusD	585544	Bacteroides sp. D22	Predicted PUL
GH18 unk unk SusD SusC Anti ECF	585544	Bacteroides sp. D22	Predicted PUL
MFS GH92 GH76 GH76 unk SusD SusC ROK unk GntR	585544	Bacteroides sp. D22	Predicted PUL
HTCS GH2 unk unk SusC SusD unk GH50 GH88 Sulf GH43_28 Sulf unk X351 GH105	585544	Bacteroides sp. D22	Predicted PUL
GH18 HTCS SusC SusD unk GH43_34 GH30_4	585544	Bacteroides sp. D22	Predicted PUL
unk unk GH78 MFS GH130 GH140 GH5_5 GH2 GH5_5 unk SusD SusC GH5_2	585544	Bacteroides sp. D22	Predicted PUL
SusC SusD GH115 unk GH105 unk GH43_3 unk SusC SusD unk unk unk GH2 GH130 GH2 GH105	585544	Bacteroides sp. D22	Predicted PUL
ECF Anti SusC SusD unk unk unk GH3 GH3 GH105 unk GH36 CE7 GH2 unk unk HTCS SusC SusD unk GH26 GH26 GH36 GH130 MFS EPI unk	585544	Bacteroides sp. D22	Predicted PUL
SusC SusD unk unk	585544	Bacteroides sp. D22	Predicted PUL
unk unk CE1 CE1 unk unk unk SusD SusC unk	585544	Bacteroides sp. D22	Predicted PUL
SusC SusD unk GH89 unk unk unk GH89 ECF Anti	585544	Bacteroides sp. D22	Predicted PUL
PL15 SusC SusD	585544	Bacteroides sp. D22	Predicted PUL
ECF Anti SusC SusD unk unk unk unk	585544	Bacteroides sp. D22	Predicted PUL
HTCS SusC SusD GH92 GH92 unk GH92 GH97	585544	Bacteroides sp. D22	Predicted PUL
SusC SusD unk unk GH18 unk unk GH92 GH92 Anti ECF	585544	Bacteroides sp. D22	Predicted PUL
SusR ECF unk GH38 GH92 GH2 CBM32 unk GH78 GH31 unk SusC SusD SusC unk unk SusD unk GH92 GH92 GH130 unk	585544	Bacteroides sp. D22	Predicted PUL
GH105 CE8 unk CE12 CE8 unk HTCS PL1 PL1 PL1 CE8 unk SusD SusC	585544	Bacteroides sp. D22	Predicted PUL
unk unk PL1 SusC SusD	585544	Bacteroides sp. D22	Predicted PUL
unk PL8 unk unk unk SusD SusC Sulf HTCS CE7 unk SusD SusC SusD SusC unk GH36 unk GH36	585544	Bacteroides sp. D22	Predicted PUL
GH2 SusC SusD SusC	585544	Bacteroides sp. D22	Predicted PUL
Anti ECF unk SusC SusD GH43_3 unk GH2 GH88 Sulf PL8	585544	Bacteroides sp. D22	Predicted PUL
ECF Anti SusC SusD GH76 unk unk GH76 unk GH92 GH125	585544	Bacteroides sp. D22	Predicted PUL
SusC SusD unk unk CE8 unk GH28 PL10 unk unk GH105 PL1 CE8 PL10 GH3	585544	Bacteroides sp. D22	Predicted PUL
GH78 GH33 unk SusD SusC HTCS Sulf HTCS unk SusC SusD SusC SusD GH28 X96 GH20 GH3 GH20 unk SusD SusC HTCS SusC SusD unk unk unk Pept unk unk GH97 GH110 unk	585544	Bacteroides sp. D22	Predicted PUL
GH32 EPI SusC SusD unk GH32 GH32	585544	Bacteroides sp. D22	Predicted PUL
MFS unk EPI GH33 GH33 SusC SusD unk	585544	Bacteroides sp. D22	Predicted PUL
SusC SusD GH33 GH20 unk unk GH2 GH20 GH20 SusC SusD	585544	Bacteroides sp. D22	Predicted PUL
ECF Anti SusC SusD Sulf GH2	585544	Bacteroides sp. D22	Predicted PUL
AraC GH137 GH2 CBM57 GH138 unk unk MFS unk EPI unk unk unk unk unk SusD SusC unk Anti ECF	585544	Bacteroides sp. D22	Predicted PUL
GH28 GH78 GH143 GH142 GH43_18 unk PL1 unk SusD SusC unk unk GH92 GH130 MFS unk unk unk GH18 SusD SusC Int SusC SusD GH18 unk unk SusC Anti ECF	585544	Bacteroides sp. D22	Predicted PUL
SusC SusD unk GH92 GH99 unk Pept GH133 GT4 GH57	585544	Bacteroides sp. D22	Predicted PUL
GH20 Pept unk unk Pept unk unk SusD SusC Anti ECF	585544	Bacteroides sp. D22	Predicted PUL
ECF Anti SusC SusD unk unk	585544	Bacteroides sp. D22	Predicted PUL
unk unk unk SusC SusD unk unk	585544	Bacteroides sp. D22	Predicted PUL
SusC SusD unk	585544	Bacteroides sp. D22	Predicted PUL
ECF Anti SusC SusD GH18 unk unk	585544	Bacteroides sp. D22	Predicted PUL
GH144 GH3 SusD SusC	585544	Bacteroides sp. D22	Predicted PUL
MFS SusD SusC Anti	585544	Bacteroides sp. D22	Predicted PUL
ECF unk unk unk unk unk unk unk CE9 MFS GH3 GH26 unk SusD SusC unk AraC	585544	Bacteroides sp. D22	Predicted PUL
GH43_10 GH3 GH43_12 GH31 GH97 GH43_29 GH43_29 CBM6 SusC SusD SusC SusD unk GH10 CBM4 unk GH5_21 CE6 CE1 GH43_29 CBM6 HTCS GH95 GH115	585544	Bacteroides sp. D22	Predicted PUL
GH13 unk unk SusD SusC GH97 GH13 SusR	585544	Bacteroides sp. D22	Predicted PUL
SusD SusC	585544	Bacteroides sp. D22	Predicted PUL
unk unk GH33 SusD SusC MFS GH33	585544	Bacteroides sp. D22	Predicted PUL
unk unk unk SusD SusC unk	585544	Bacteroides sp. D22	Predicted PUL
MFS unk unk unk SusD SusC Anti ECF	585544	Bacteroides sp. D22	Predicted PUL
GH106 GH28 unk GH28 CE12 GH2 GH43_18 GH43_34 CBM32 GH42 GH28 unk SusD SusC Int unk unk SusC SusD SusC SusD PL11 PL26 CE12 CE12 GH105 PL11 GH105 unk HTCS unk unk unk GH2 PL11 GH28 PL9 unk unk GH28 GH105 unk PL1 unk unk SusC SusD unk unk SusC SusD unk unk GH28 unk	585544	Bacteroides sp. D22	Predicted PUL
Anti ECF SusC SusD unk unk GH5_13 GH20	585544	Bacteroides sp. D22	Predicted PUL
ECF Anti unk SusC SusD GH43_18 unk GH42 GH5_13 GH97	585544	Bacteroides sp. D22	Predicted PUL
ECF Anti SusC SusD GH18 unk	585544	Bacteroides sp. D22	Predicted PUL
HTCS SusC SusD unk unk GH50 unk unk GH31 GH2 CBM57 CE6	585544	Bacteroides sp. D22	Predicted PUL
unk unk SusD SusC unk	585544	Bacteroides sp. D22	Predicted PUL
Sulf unk unk unk GH43_31 SusC SusD SusC SusD unk HTCS GH51 Sulf GH43 Sulf GH2	585544	Bacteroides sp. D22	Predicted PUL
SusR SusC SusD unk GH66 GH31 unk GH2 unk unk GH130 SusC SusD unk unk unk GH26	585544	Bacteroides sp. D22	Predicted PUL
GH3 unk SusD SusC GH16 HTCS unk SusC SusD SusC GH43_28 GH144 GH3	585544	Bacteroides sp. D22	Predicted PUL
GH3 unk unk unk unk unk unk unk SusD SusC Anti ECF	585544	Bacteroides sp. D22	Predicted PUL
ECF Anti GH18 SusC SusD unk GH18	585544	Bacteroides sp. D22	Predicted PUL
SusC SusD	585544	Bacteroides sp. D22	Predicted PUL
GH13_14 HTCS SusC SusD unk GH10 CBM4 unk MFS GH10 GH43_1 GH67	585544	Bacteroides sp. D22	Predicted PUL
ECF Anti SusC SusD unk	585544	Bacteroides sp. D22	Predicted PUL
SusC SusD Sulf GH20 GH2 GH29	585544	Bacteroides sp. D22	Predicted PUL
unk unk unk unk SusD SusC unk	585544	Bacteroides sp. D22	Predicted PUL
SusC SusC unk unk unk unk SusD SusC Anti ECF	585544	Bacteroides sp. D22	Predicted PUL
ECF Anti SusC SusD unk unk GH65	585544	Bacteroides sp. D22	Predicted PUL
SusD SusC	585544	Bacteroides sp. D22	Predicted PUL
unk ECF SusC SusD unk unk unk unk	585544	Bacteroides sp. D22	Predicted PUL
HTCS unk SusC SusD unk unk GH88 unk unk	585544	Bacteroides sp. D22	Predicted PUL
GH18 SusC SusD unk GH20	585544	Bacteroides sp. D22	Predicted PUL
PL12 GH88 SusD SusC unk PL12 unk HTCS	585544	Bacteroides sp. D22	Predicted PUL
ECF unk Anti SusC SusD GH18 unk	585544	Bacteroides sp. D22	Predicted PUL
unk unk unk unk SusD SusC	585544	Bacteroides sp. D22	Predicted PUL
unk SusC SusD	585544	Bacteroides sp. D22	Predicted PUL
SusC SusD	585544	Bacteroides sp. D22	Predicted PUL
GH50 GH50 GH2 CBM57 unk SusD SusC HTCS	585544	Bacteroides sp. D22	Predicted PUL
ECF Anti SusC SusD unk unk unk unk MFS	585544	Bacteroides sp. D22	Predicted PUL
SusC SusD unk unk unk unk Pept unk unk	585544	Bacteroides sp. D22	Predicted PUL
GH88 GH43_10 unk unk SusD SusC unk ECF HTCS Pept GH146	585544	Bacteroides sp. D22	Predicted PUL
GH28 unk unk unk SusD SusC ECF unk HTCS	585544	Bacteroides sp. D22	Predicted PUL
GH125 GH76 GH76 unk SusD SusC unk HTCS	585544	Bacteroides sp. D22	Predicted PUL
unk SusD SusC Anti ECF	585544	Bacteroides sp. D22	Predicted PUL
SusR unk SusC SusD unk unk unk unk GH20	585544	Bacteroides sp. D22	Predicted PUL
SusR SusC SusD GH30_3 unk GH3	585544	Bacteroides sp. D22	Predicted PUL
ECF Anti SusC SusD unk unk Pept Pept unk	585544	Bacteroides sp. D22	Predicted PUL
ECF Anti unk SusC SusD unk unk MFS	585544	Bacteroides sp. D22	Predicted PUL
SusD SusC SusC Int SusC SusD unk	585544	Bacteroides sp. D22	Predicted PUL
PL1 HTCS GH2 GH139 unk GH106	585544	Bacteroides sp. D22	CAZyme cluster
GH78 GH141 GH127	585544	Bacteroides sp. D22	CAZyme cluster
GH95 GH105 GH140 GH78 GH33	585544	Bacteroides sp. D22	CAZyme cluster
GH35 CBM32 GH43_19 GH51 GH97 GH43_24 GH145	585544	Bacteroides sp. D22	CAZyme cluster
SusC SusD GH3 GH144	556258	Bacteroides sp. D1	Predicted PUL
unk unk GH18 SusD SusC Anti ECF	556258	Bacteroides sp. D1	Predicted PUL
GH125 GH92 unk unk GH76 unk unk GH76 SusD SusC Anti ECF	556258	Bacteroides sp. D1	Predicted PUL
GH3 unk unk unk SusD SusC unk GH43_26 HTCS	556258	Bacteroides sp. D1	Predicted PUL
SusD SusC SusD SusC GH2	556258	Bacteroides sp. D1	Predicted PUL
HTCS Sulf SusC SusD unk unk unk PL8 unk	556258	Bacteroides sp. D1	Predicted PUL
GH3 unk GH30_3 SusD SusC SusR	556258	Bacteroides sp. D1	Predicted PUL
ECF Anti SusC SusD unk unk unk unk	556258	Bacteroides sp. D1	Predicted PUL
HTCS SusC SusD unk GH76 GH76 GH125	556258	Bacteroides sp. D1	Predicted PUL
unk Pept Pept Pept unk unk SusD SusC Anti ECF	556258	Bacteroides sp. D1	Predicted PUL
GH20 unk SusD SusC GH18 unk unk unk GH95 HTCS	556258	Bacteroides sp. D1	Predicted PUL
unk unk GH88 unk unk SusD SusC unk HTCS unk unk unk unk unk unk SusD SusC Anti	556258	Bacteroides sp. D1	Predicted PUL
unk unk SusD SusC unk	556258	Bacteroides sp. D1	Predicted PUL
Sulf unk unk unk unk GH43_31 SusC SusD SusC SusD unk unk HTCS unk GH51 Sulf GH43 Sulf GH2	556258	Bacteroides sp. D1	Predicted PUL
SusR SusC SusD unk GH66 unk GH31 unk GH2 unk unk GH130 SusC SusD unk unk unk GH26	556258	Bacteroides sp. D1	Predicted PUL
GH3 unk SusD SusC GH16 HTCS unk GH3 unk unk unk unk unk unk unk SusD SusC Anti ECF	556258	Bacteroides sp. D1	Predicted PUL
unk unk GH78 MFS GH130 GH140 GH5_5 unk GH2 GH5_5 unk SusD SusC GH5_2	556258	Bacteroides sp. D1	Predicted PUL
HTCS unk GH65 unk SusC SusD unk unk GH43_3 GH31 unk SusC SusD unk	556258	Bacteroides sp. D1	Predicted PUL
ECF Anti SusC SusD unk unk unk GH3 GH3 unk GH105 unk GH36 CE7 GH2 unk	556258	Bacteroides sp. D1	Predicted PUL
GH29 SusC SusD unk unk unk GH2 GH36 Pept GH2 GH3 unk GH97	556258	Bacteroides sp. D1	Predicted PUL
HTCS SusC SusD unk unk	556258	Bacteroides sp. D1	Predicted PUL
SusD SusC unk unk	556258	Bacteroides sp. D1	Predicted PUL
SusC SusD unk GH89 unk unk unk GH89 ECF Anti	556258	Bacteroides sp. D1	Predicted PUL
Anti SusC SusD GH5_13 unk unk unk ECF EPI	556258	Bacteroides sp. D1	Predicted PUL
GH36 GH78 unk GH3 GH42 GH43_34 GH43_26 unk SusC SusD	556258	Bacteroides sp. D1	Predicted PUL
GH28 unk CBM6 HTCS unk unk ECF SusC SusD unk unk unk GH28	556258	Bacteroides sp. D1	Predicted PUL
GH146 unk unk HTCS ECF SusC SusD unk unk GH2	556258	Bacteroides sp. D1	Predicted PUL
HTCS ECF SusC SusD unk unk GH43_10 GH88	556258	Bacteroides sp. D1	Predicted PUL
GH3 unk GH3 unk unk unk SusD SusC SusC Anti ECF	556258	Bacteroides sp. D1	Predicted PUL
SusC SusC SusD unk unk unk unk unk Pept unk unk	556258	Bacteroides sp. D1	Predicted PUL
unk unk MFS EPI unk SusC SusD unk unk GH89 SusC GH3 unk	556258	Bacteroides sp. D1	Predicted PUL
unk unk unk unk unk unk unk unk SusD SusC EPI	556258	Bacteroides sp. D1	Predicted PUL
GH33 GH2 GH20 GH20 SusC SusD	556258	Bacteroides sp. D1	Predicted PUL
ECF Anti SusC unk unk GH18 SusD SusC unk unk Int SusC SusC SusD GH18 unk unk unk MFS GH130 GH92 unk unk SusC SusD PL1 unk GH43_18 GH143 GH142 GH78 GH28 unk unk unk GH78 GH33 GH140 GH105 GH95 unk	556258	Bacteroides sp. D1	Predicted PUL
SusC SusD unk unk unk unk unk GH138 GH137 GH2 CBM57 AraC	556258	Bacteroides sp. D1	Predicted PUL
unk SusD SusC HTCS	556258	Bacteroides sp. D1	Predicted PUL
SusC SusD unk GH92 GH99 unk Pept GH133 GT4 GH57	556258	Bacteroides sp. D1	Predicted PUL
GH20 Pept unk unk Pept unk unk SusD SusC Anti ECF	556258	Bacteroides sp. D1	Predicted PUL
ECF Anti SusC SusD unk Sulf Sulf GH78 Sulf GH3 CBM67 GH78 CBM67 GH78	556258	Bacteroides sp. D1	Predicted PUL
unk unk unk SusC SusD unk unk unk unk unk unk unk unk unk unk	556258	Bacteroides sp. D1	Predicted PUL
SusC SusD unk	556258	Bacteroides sp. D1	Predicted PUL
unk SusD SusC GH76 unk unk HTCS GH92 unk GH76 GH125 GH130 GH92	556258	Bacteroides sp. D1	Predicted PUL
CE6 GH2 CBM57 GH31 unk unk GH50 unk unk SusD SusC HTCS	556258	Bacteroides sp. D1	Predicted PUL
GH3 unk unk GH18 SusD SusC Anti ECF	556258	Bacteroides sp. D1	Predicted PUL
unk GH18 SusD SusC Anti ECF	556258	Bacteroides sp. D1	Predicted PUL
SusR GH13 GH97 SusC SusD unk unk GH13	556258	Bacteroides sp. D1	Predicted PUL
GH105 GH145 GH43_24 unk GH16 GH43_24 GH16 unk SusD SusD SusC HTCS GH97 GH51 GH43_19	556258	Bacteroides sp. D1	Predicted PUL
GH115 GH146 CE1 unk GH95 HTCS GH43_29 CBM6 CE6 CE1 GH115 GH98 CBM35 GH30_8 GH10 unk unk SusD SusC SusD SusC GH43_12 GH43_29 CBM6 GH97 GH31 GH43_12 GH3 GH43_10	556258	Bacteroides sp. D1	Predicted PUL
SusC SusD unk GH26 GH3 MFS CE9 unk unk unk unk unk unk unk ECF	556258	Bacteroides sp. D1	Predicted PUL
Anti SusC SusD	556258	Bacteroides sp. D1	Predicted PUL
SusD SusC unk	556258	Bacteroides sp. D1	Predicted PUL
SusC SusD unk unk unk unk	556258	Bacteroides sp. D1	Predicted PUL
GH33 MFS SusC SusD GH33 unk GH3	556258	Bacteroides sp. D1	Predicted PUL
SusC SusD	556258	Bacteroides sp. D1	Predicted PUL
GH18 unk unk unk SusD SusC Anti ECF	556258	Bacteroides sp. D1	Predicted PUL
MFS GH92 GH76 GH76 unk SusD SusC ROK unk GntR	556258	Bacteroides sp. D1	Predicted PUL
HTCS GH2 unk unk SusC SusD unk GH50 unk GH43_28 Sulf unk X351 GH105	556258	Bacteroides sp. D1	Predicted PUL
SusC SusD	556258	Bacteroides sp. D1	Predicted PUL
GH50 GH50 GH2 CBM57 unk SusD SusC HTCS	556258	Bacteroides sp. D1	Predicted PUL
PL15 SusC SusD	556258	Bacteroides sp. D1	Predicted PUL
ECF Anti SusC SusD unk	556258	Bacteroides sp. D1	Predicted PUL
HTCS SusC SusD GH92 GH92 unk GH92 GH97	556258	Bacteroides sp. D1	Predicted PUL
unk GH18 unk unk SusD SusC unk unk GH18 unk unk unk GH92 GH92 Anti ECF	556258	Bacteroides sp. D1	Predicted PUL
unk PL9 PL11 unk unk unk SusD SusC HTCS unk GH117 unk GH28 unk PL11 GH2	556258	Bacteroides sp. D1	Predicted PUL
HTCS unk GH105 PL11 GH105 CE12 CE12 PL26 PL11 SusD SusC SusC SusD SusD SusC	556258	Bacteroides sp. D1	Predicted PUL
SusC SusD unk GH28 GH42 GH43_18 GH43_34 CBM32 GH2 CE12 GH28 unk GH28 GH106	556258	Bacteroides sp. D1	Predicted PUL
PL1 PL1 SusC SusD unk HTCS unk CE12 CE8 unk CE8 GH105	556258	Bacteroides sp. D1	Predicted PUL
unk GH43_8 GH130 GH92 GH92 unk SusD unk unk SusC SusD SusC unk GH31 GH78 unk GH2 CBM32 GH92 GH38 unk ECF unk SusR	556258	Bacteroides sp. D1	Predicted PUL
SusD SusC	556258	Bacteroides sp. D1	Predicted PUL
ECF Anti SusC SusD unk GH20 GH20 unk	556258	Bacteroides sp. D1	Predicted PUL
SusC SusD unk unk unk unk	556258	Bacteroides sp. D1	Predicted PUL
GH97 GH5_13 GH42 unk unk GH43_18 SusD SusC Anti ECF ECF	556258	Bacteroides sp. D1	Predicted PUL
HTCS GH20 GH5_13 unk unk SusD SusC ECF Anti	556258	Bacteroides sp. D1	Predicted PUL
GH32 GH32 unk SusD SusC unk EPI GH32	556258	Bacteroides sp. D1	Predicted PUL
Sulf PL12 GH88 SusD SusC unk PL12 unk HTCS	556258	Bacteroides sp. D1	Predicted PUL
ECF Anti SusC SusD unk	556258	Bacteroides sp. D1	Predicted PUL
SusD SusC	556258	Bacteroides sp. D1	Predicted PUL
ECF unk Anti SusC SusD GH18 unk	556258	Bacteroides sp. D1	Predicted PUL
ECF Anti SusC SusD	556258	Bacteroides sp. D1	Predicted PUL
ECF Anti SusC SusD unk unk MFS	556258	Bacteroides sp. D1	Predicted PUL
SusC SusD unk Sulf GH20 GH2 GH29	556258	Bacteroides sp. D1	Predicted PUL
ECF SusC SusD unk	556258	Bacteroides sp. D1	Predicted PUL
unk SusD SusC Int SusC SusD unk	556258	Bacteroides sp. D1	Predicted PUL
GH43_34 unk GH43_26 GH2 Sulf Sulf Sulf Sulf	556258	Bacteroides sp. D1	CAZyme cluster
PL8 Sulf GH88	556258	Bacteroides sp. D1	CAZyme cluster
GH106 unk GH139 GH2 HTCS PL1 PL1 unk ECF unk	556258	Bacteroides sp. D1	CAZyme cluster
unk unk GH13_14 unk MFS GH10 GH43_1 GH67	556258	Bacteroides sp. D1	CAZyme cluster
GH105 unk Sulf GH43_28 GH88 GH50 unk SusD SusC	702447	Bacteroides xylanisolvens SD CC 1b	Predicted PUL
GntR unk ROK SusC SusD unk GH76 GH76 GH92 MFS	702447	Bacteroides xylanisolvens SD CC 1b	Predicted PUL
ECF Anti SusC SusD unk unk GH18	702447	Bacteroides xylanisolvens SD CC 1b	Predicted PUL
GH125 GH76 GH76 unk SusD SusC HTCS	702447	Bacteroides xylanisolvens SD CC 1b	Predicted PUL
unk unk unk unk SusD SusC	702447	Bacteroides xylanisolvens SD CC 1b	Predicted PUL
unk SusD SusC Anti ECF	702447	Bacteroides xylanisolvens SD CC 1b	Predicted PUL
SusC SusD SusC SusD	702447	Bacteroides xylanisolvens SD CC 1b	Predicted PUL
Sulf PL12 GH88 SusD SusC unk PL12 unk HTCS	702447	Bacteroides xylanisolvens SD CC 1b	Predicted PUL
GH32 EPI unk SusC SusD unk GH32 GH32	702447	Bacteroides xylanisolvens SD CC 1b	Predicted PUL
SusC SusD	702447	Bacteroides xylanisolvens SD CC 1b	Predicted PUL
[truncated: 31,533 more rows]
