# Supplementary material for: Bacteroidetes use thousands of enzyme combinations to break down glycans
Source: Nat Commun. 2019 May 3;10:2043. doi: 10.1038/s41467-019-10068-5 (PMC6499787; doi:10.1038/s41467-019-10068-5)
Supplement: Supplementary file 4 — Supplementary Data 2 [file 41467_2019_10068_MOESM4_ESM.xlsx]

## Sheet: Feuil1
Legend : List of the GH/PL enzyme families and subfamilies present in PULDB and used in this work.
GH and PL families present and analyzed in the dataset				Subfamilies present and analyzed in the dataset					Other families
GH families	PL families	CE families		GH5 subfamilies	GH30 subfamilies	GH13 subfamilies	GH43 subfamilies		Pept (Peptidases)
GH1	PL1	CE1		GH5_1	GH30_1	GH13_3	GH43_1		Sulf (Sulfatases)
GH2	PL3	CE2		GH5_2	GH30_2	GH13_4	GH43_2
GH3	PL4	CE3		GH5_4	GH30_3	GH13_5	GH43_3
GH4	PL6	CE4		GH5_5	GH30_4	GH13_6	GH43_4
GH5	PL7	CE6		GH5_7	GH30_5	GH13_7	GH43_5
GH6	PL8	CE7		GH5_8	GH30_6	GH13_8	GH43_7
GH8	PL9	CE8		GH5_10	GH30_8	GH13_9	GH43_8
GH9	PL10	CE9		GH5_12		GH13_10	GH43_9
GH10	PL11	CE11		GH5_13		GH13_11	GH43_10
GH11	PL12	CE12		GH5_21		GH13_13	GH43_11
GH12	PL13	CE15		GH5_22		GH13_14	GH43_12
GH13	PL14			GH5_25		GH13_16	GH43_15
GH14	PL15			GH5_26		GH13_18	GH43_16
GH15	PL17			GH5_36		GH13_19	GH43_17
GH16	PL21			GH5_38		GH13_20	GH43_18
GH17	PL22			GH5_41		GH13_23	GH43_19
GH18	PL24			GH5_42		GH13_26	GH43_24
GH19	PL25			GH5_46		GH13_28	GH43_26
GH20	PL26			GH5_48		GH13_31	GH43_27
GH23	PL27			GH5_54		GH13_32	GH43_28
GH24	PL28			GH5_55		GH13_36	GH43_29
GH25						GH13_38	GH43_31
GH26						GH13_m45	GH43_32
GH27						GH13_m51	GH43_33
GH28						GH13_m52	GH43_34
GH29						GH13_m53	GH43_35
GH30							GH43_37
GH31
GH32
GH33
GH35
GH36
GH37
GH38
GH39
GH42
GH43
GH44
GH46
GH47
GH48
GH49
GH50
GH51
GH52
GH53
GH55
GH57
GH59
GH62
GH63
GH64
GH65
GH66
GH67
GH68
GH71
GH72
GH73
GH74
GH76
GH77
GH78
GH79
GH81
GH82
GH84
GH85
GH86
GH87
GH88
GH89
GH91
GH92
GH93
GH94
GH95
GH96
GH97
GH98
GH99
GH100
GH101
GH102
GH103
GH104
GH105
GH106
GH107
GH108
GH109
GH110
GH113
GH114
GH115
GH116
GH117
GH119
GH120
GH123
GH125
GH127
GH128
GH129
GH130
GH133
GH136
GH137
GH138
GH139
GH140
GH141
GH142
GH143
GH144
GH145
GH146
GH147
GH148
GH149
GH150
GH151
