# Supplementary material for: Bacteroidetes use thousands of enzyme combinations to break down glycans
Source: Nat Commun. 2019 May 3;10:2043. doi: 10.1038/s41467-019-10068-5 (PMC6499787; doi:10.1038/s41467-019-10068-5)
Supplement: Supplementary file 5 — Supplementary Data 3 [file 41467_2019_10068_MOESM5_ESM.xlsx]

## Sheet: Synthese_PUL_Clusters_average_a
Legend: Description of each cluster of PULs (i.e. comprising at least 2 PULs) with no CAZyme mismatch. For each cluster, CAZyme composition, number of PULs and genomes, synteny coefficient are given. Information about taxonomy and known habitats is also provided. For the clusters containing literature-derived PULs, the PubMed IDs (PMIDs) of the corresponding publications are given.
Cluster	CAZyme families or subfamilies	Number of PULs	Number of genomes	Number of genera	Number of families	Number of classes	Classes	Ecosystem type	Number of literature derived PULs	PMID of publications	Synteny coefficient (mean)
Cluster 6	GH18	454	204	23	13	5	Bacteroidia (83.5%) Flavobacteriia (8.4%) Cytophagia (3.3%) Sphingobacteriia (3.7%) Chitinophagia (1.1%)	Digestive system (91.6%) Unclassified (3.2%) Sediment (0.2%) Marine (0.2%) Reproductive system (1.7%) Skin (1.5%) Respiratory system (0.6%) Soil (0.4%) Freshwater (0.4%)	15	22205877, 25139987, 21762219, 21738475, 27768819, 18996345, 26430127	0.68
Cluster 13	GH92	303	218	48	16	5	Bacteroidia (60.7%) Sphingobacteriia (15.8%) Chitinophagia (9.2%) Cytophagia (6.6%) Flavobacteriia (7.6%)	Digestive system (74.1%) Freshwater (0.5%) Soil (3.3%) Unclassified (12.3%) Sediment (0.9%) Marine (5.2%) Reproductive system (0.9%) Circulatory system (1.4%) Skin (0.5%) Diatom (0.5%) Rhizoplane (0.5%)	3	27768819, 18996345, 23976882	0.53
Cluster 43	GH2	284	200	47	17	6	Bacteroidia (71.8%) Chitinophagia (5.6%) Cytophagia (8.8%) Saprospiria (0.4%) Flavobacteriia (6.3%) Sphingobacteriia (7%)	Digestive system (62.3%) Skin (2.2%) Unclassified (23.2%) Marine (1.4%) Freshwater (2.9%) Sediment (1.4%) Soil (2.9%) Reproductive system (0.7%) Respiratory system (0.7%) Circulatory system (2.2%)	10	22205877, 23976882	0.55
Cluster 94	GH20	233	188	47	17	5	Bacteroidia (60.5%) Flavobacteriia (17.5%) Sphingobacteriia (11%) Chitinophagia (3.1%) Cytophagia (7.9%)	Digestive system (78.2%) Unclassified (7.6%) Freshwater (1.2%) Soil (2.4%) Marine (4.1%) Reproductive system (0.6%) Rhizoplane (1.2%) Skin (1.2%) Solid animal waste (0.6%) Circulatory system (1.8%) Geologic (0.6%) Sediment (0.6%)	7	22205877, 21762219, 18996345, 26430127	0.54
Cluster 33	GH32	206	200	52	15	5	Bacteroidia (49.5%) Sphingobacteriia (8.7%) Chitinophagia (5.8%) Cytophagia (11.2%) Flavobacteriia (24.8%)	Digestive system (62.1%) Freshwater (0.9%) Unclassified (17.2%) Marine (6%) Soil (3.4%) Reproductive system (0.9%) Respiratory system (1.7%) Skin (0.9%) Agricultural field (0.9%) Sediment (0.9%) Geologic (1.7%) Circulatory system (1.7%) Rhizoplane (0.9%) Diatom (0.9%)	3	18996345, 20603004, 23976882, 26430127	0.48
Cluster 53	GH144 GH3	202	194	31	13	6	Bacteroidia (49.5%) Flavobacteriia (36.6%) Cytophagia (5.9%) Sphingobacteriia (6.4%) Saprospiria (0.5%) Chitinophagia (1%)	Digestive system (76.4%) Unclassified (15.4%) Reproductive system (0.8%) Rhizoplane (1.6%) Soil (1.6%) Geologic (1.6%) Marine (2.4%)	5	22205877, 18996345, 23976882	0.79
Cluster 191	GH13	179	176	54	15	5	Bacteroidia (29.8%) Flavobacteriia (57.3%) Chitinophagia (3.4%) Cytophagia (7.3%) Sphingobacteriia (2.2%)	Respiratory system (1.8%) Unclassified (23.6%) Marine (25.5%) Digestive system (12.7%) Agricultural field (1.8%) Sediment (1.8%) Reproductive system (7.3%) Rhizoplane (3.6%) Industrial wastewater (1.8%) Freshwater (3.6%) Skin (1.8%) Soil (7.3%) Non-marine Saline and Alkaline (1.8%) Aquaculture (3.6%) Thermal springs (1.8%)	0		0.82
Cluster 97	GH16 GH3	177	162	48	13	5	Bacteroidia (49.1%) Sphingobacteriia (0.6%) Flavobacteriia (46.2%) Cytophagia (3.5%) Chitinophagia (0.6%)	Digestive system (50%) Freshwater (3.7%) Unclassified (15.9%) Agricultural field (3.7%) Marine (15.9%) Industrial wastewater (1.2%) Skin (3.7%) Solid animal waste (1.2%) Soil (1.2%) Circulatory system (1.2%) Thermal springs (1.2%) Sediment (1.2%)	6	22205877, 26430127, 24522261	0.61
Cluster 20	GH13 GH97	169	162	16	11	4	Bacteroidia (71%) Flavobacteriia (24.9%) Cytophagia (3.6%) Sphingobacteriia (0.6%)	Digestive system (77.8%) Unclassified (11.9%) Solid animal waste (0.8%) Skin (2.4%) Soil (1.6%) Rhizoplane (1.6%) Circulatory system (1.6%) Marine (1.6%) Geologic (0.8%)	6	22205877, 19717629, 18996345, 23976882, 26430127	0.57
Cluster 95	GH3	165	131	40	15	5	Bacteroidia (66.7%) Sphingobacteriia (12.1%) Chitinophagia (4.8%) Cytophagia (6.7%) Flavobacteriia (9.7%)	Digestive system (81%) Freshwater (0.8%) Soil (1.7%) Unclassified (9.9%) Marine (0.8%) Skin (0.8%) Circulatory system (2.5%) Aquaculture (0.8%) Diatom (1.7%)	5	22205877, 23976882, 26430127	0.55
Cluster 150	GH29	165	135	35	15	6	Bacteroidia (49.7%) Chitinophagia (10.9%) Saprospiria (0.6%) Sphingobacteriia (16.4%) Flavobacteriia (12.1%) Cytophagia (10.3%)	Digestive system (33.3%) Unclassified (41%) Marine (2.6%) Soil (5.1%) Industrial wastewater (2.6%) Skin (2.6%) Circulatory system (12.8%)	2	18996345	0.63
Cluster 165	GH16	141	123	55	17	6	Bacteroidia (35.5%) Flavobacteriia (26.2%) Chitinophagia (12.8%) Cytophagia (13.5%) Sphingobacteriia (10.6%) Saprospiria (1.4%)	Digestive system (19.4%) Unclassified (25%) Marine (16.7%) Rhizoplane (2.8%) Skin (5.6%) Aquaculture (2.8%) Soil (16.7%) Freshwater (2.8%) Diatom (8.3%)	3	19717629, 27768819	0.58
Cluster 163	GH33	108	92	35	14	6	Bacteroidia (45.4%) Chitinophagia (22.2%) Cytophagia (17.6%) Saprospiria (0.9%) Flavobacteriia (8.3%) Sphingobacteriia (5.6%)	Unclassified (56%) Soil (16%) Composting (4%) Digestive system (4%) Sediment (8%) Circulatory system (4%) Rhizoplane (4%) Diatom (4%)	1	27768819	0.51
Cluster 116	GH130	106	102	42	18	6	Bacteroidia (41.5%) Sphingobacteriia (17.9%) Chitinophagia (4.7%) Flavobacteriia (16%) Cytophagia (18.9%) Saprospiria (0.9%)	Digestive system (41.5%) Freshwater (4.9%) Unclassified (17.1%) Soil (12.2%) Marine (12.2%) Reproductive system (2.4%) Industrial wastewater (2.4%) Circulatory system (2.4%) Rhizoplane (2.4%) Geologic (2.4%)	2	22205877	0.56
Cluster 100	GH89	103	83	10	8	4	Bacteroidia (88.3%) Chitinophagia (7.8%) Sphingobacteriia (1.9%) Cytophagia (1.9%)	Digestive system (92.8%) Unclassified (4.1%) Skin (2.1%) Solid animal waste (1%)	6	22205877, 18996345, 26430127	0.62
Cluster 98	GH3 GH30_3	102	97	13	7	4	Bacteroidia (66.7%) Flavobacteriia (24.5%) Sphingobacteriia (7.8%) Cytophagia (1%)	Unclassified (3.8%) Digestive system (91.4%) Marine (2.9%) Agricultural field (1%) Skin (1%)	5	22205877, 21762219, 18996345, 28461332, 26430127	0.81
Cluster 147	GH97	97	84	21	11	5	Bacteroidia (57.7%) Flavobacteriia (26.8%) Sphingobacteriia (8.2%) Cytophagia (4.1%) Chitinophagia (3.1%)	Circulatory system (3%) Unclassified (16.7%) Reproductive system (1.5%) Digestive system (75.8%) Marine (1.5%) Rhizoplane (1.5%)	2	27768819	0.62
Cluster 87	GH88	88	79	32	12	5	Bacteroidia (53.4%) Sphingobacteriia (13.6%) Cytophagia (21.6%) Flavobacteriia (10.2%) Chitinophagia (1.1%)	Digestive system (73.8%) Unclassified (13.8%) Composting (1.5%) Freshwater (1.5%) Reproductive system (1.5%) Soil (3.1%) Circulatory system (1.5%) Geologic (1.5%) Skin (1.5%)	2	22205877	0.49
Cluster 34	GH28	86	78	13	8	5	Bacteroidia (83.7%) Chitinophagia (5.8%) Cytophagia (3.5%) Sphingobacteriia (3.5%) Flavobacteriia (3.5%)	Digestive system (91.1%) Soil (3.8%) Agricultural field (1.3%) Geologic (1.3%) Unclassified (2.5%)	3	22205877, 23976882	0.55
Cluster 146	GH31	78	73	29	13	5	Bacteroidia (33.3%) Sphingobacteriia (12.8%) Chitinophagia (14.1%) Flavobacteriia (23.1%) Cytophagia (16.7%)	Digestive system (47.8%) Marine (4.3%) Unclassified (26.1%) Soil (8.7%) Freshwater (4.3%) Geologic (8.7%)	0		0.54
Cluster 248	GH144 GH3 GH43_28	77	77	28	10	5	Bacteroidia (44.7%) Sphingobacteriia (15.8%) Chitinophagia (11.8%) Flavobacteriia (19.7%) Cytophagia (7.9%)	Unclassified (21.4%) Marine (3.6%) Soil (17.9%) Industrial wastewater (3.6%) Agricultural field (7.1%) Digestive system (35.7%) Freshwater (3.6%) Skin (3.6%) Rhizoplane (3.6%)	0		0.63
Cluster 109	GH2 Sulf	73	68	13	9	5	Bacteroidia (84.9%) Chitinophagia (4.1%) Flavobacteriia (5.5%) Sphingobacteriia (2.7%) Cytophagia (2.7%)	Digestive system (86.9%) Skin (1.6%) Unclassified (9.8%) Circulatory system (1.6%)	4	22205877, 18996345, 26430127	0.65
Cluster 121	GH76 GH92	72	66	15	11	5	Bacteroidia (84.7%) Flavobacteriia (1.4%) Cytophagia (5.6%) Sphingobacteriia (5.6%) Chitinophagia (2.8%)	Digestive system (94.4%) Marine (1.4%) Unclassified (2.8%) Circulatory system (1.4%)	3	22205877, 18996345	0.58
Cluster 104	GH27	69	52	11	10	4	Bacteroidia (94.1%) Chitinophagia (2.9%) Flavobacteriia (1.5%) Balneolia (1.5%)		2	22205877	0.66
Cluster 69	GH78	67	52	19	12	5	Bacteroidia (52.2%) Cytophagia (11.9%) Flavobacteriia (3%) Sphingobacteriia (25.4%) Chitinophagia (7.5%)	Unclassified (66.7%) Marine (13.3%) Digestive system (20%)	0		0.47
Cluster 240	GH109	65	61	28	11	5	Bacteroidia (49.2%) Sphingobacteriia (15.4%) Cytophagia (7.7%) Flavobacteriia (21.5%) Chitinophagia (6.2%)	Unclassified (35.3%) Freshwater (5.9%) Marine (23.5%) Soil (5.9%) Digestive system (5.9%) Sediment (11.8%) Circulatory system (11.8%)	0		0.63
Cluster 221	GH30_3	64	64	22	11	5	Bacteroidia (37.5%) Sphingobacteriia (20.3%) Chitinophagia (12.5%) Cytophagia (17.2%) Flavobacteriia (12.5%)	Digestive system (41.2%) Unclassified (29.4%) Soil (17.6%) Solid animal waste (5.9%) Rhizoplane (5.9%)	0		0.69
Cluster 64	GH95	63	53	26	9	5	Bacteroidia (36.5%) Sphingobacteriia (9.5%) Chitinophagia (11.1%) Cytophagia (25.4%) Flavobacteriia (17.5%)	Unclassified (32.1%) Soil (7.1%) Digestive system (28.6%) Marine (7.1%) Sediment (3.6%) Geologic (3.6%) Circulatory system (7.1%) Rhizoplane (7.1%) Diatom (3.6%)	6	27768819, 18996345, 23976882, 26430127	0.57
Cluster 264	GH36	61	57	22	10	5	Bacteroidia (49.2%) Sphingobacteriia (6.6%) Chitinophagia (18%) Flavobacteriia (16.4%) Cytophagia (9.8%)	Freshwater (11.1%) Soil (11.1%) Unclassified (22.2%) Marine (16.7%) Digestive system (16.7%) Circulatory system (11.1%) Aquaculture (5.6%) Rhizoplane (5.6%)	2	27768819, 23976882	0.55
Cluster 30	GH105	60	55	22	12	5	Bacteroidia (65%) Cytophagia (10%) Sphingobacteriia (11.7%) Chitinophagia (11.7%) Flavobacteriia (1.7%)	Unclassified (59.1%) Sediment (4.5%) Digestive system (9.1%) Skin (9.1%) Agricultural field (4.5%) Circulatory system (4.5%) Marine (4.5%) Composting (4.5%)	0		0.55
Cluster 122	GH125 GH76 GH92	58	54	2	2	1	Bacteroidia (100%)		4	22205877, 18996345, 26430127	0.83
Cluster 59	GH2 GH63	57	56	10	8	4	Bacteroidia (89.5%) Sphingobacteriia (5.3%) Chitinophagia (1.8%) Cytophagia (3.5%)	Digestive system (62.5%) Unclassified (31.2%) Skin (6.2%)	1	23976882	0.84
Cluster 350	GH76	56	47	18	8	4	Bacteroidia (35.7%) Chitinophagia (32.1%) Sphingobacteriia (26.8%) Cytophagia (5.4%)	Digestive system (60%) Soil (6.7%) Unclassified (20%) Marine (6.7%) Circulatory system (6.7%)	1	26430127	0.63
Cluster 133	GH18 GH92	54	50	2	2	2	Bacteroidia (94.4%) Sphingobacteriia (5.6%)	Digestive system (98.3%) Unclassified (1.7%)	4	22205877, 18996345, 25567280, 26430127	0.74
Cluster 127	GH29 GH36 Sulf	53	51	2	2	1	Bacteroidia (100%)		2	22205877	0.87
Cluster 60	GH2 GH88	49	45	11	9	5	Bacteroidia (67.3%) Flavobacteriia (20.4%) Chitinophagia (2%) Cytophagia (6.1%) Sphingobacteriia (4.1%)	Digestive system (87%) Unclassified (6.5%) Circulatory system (4.3%) Rhizoplane (2.2%)	3	22205877, 19717629	0.5
Cluster 134	GH20 Pept	48	46	8	6	5	Bacteroidia (79.2%) Cytophagia (2.1%) Sphingobacteriia (2.1%) Flavobacteriia (14.6%) Chitinophagia (2.1%)	Digestive system (88.5%) Unclassified (7.7%) Skin (1.9%) Reproductive system (1.9%)	2	22205877	0.63
Cluster 65	GH127	45	45	9	7	4	Bacteroidia (84.4%) Sphingobacteriia (4.4%) Chitinophagia (8.9%) Flavobacteriia (2.2%)	Unclassified (100%)	0		0.56
Cluster 5	GH88 PL8 Sulf	44	41	12	9	4	Bacteroidia (72.7%) Sphingobacteriia (18.2%) Flavobacteriia (6.8%) Cytophagia (2.3%)	Digestive system (86.7%) Reproductive system (3.3%) Unclassified (6.7%) Respiratory system (3.3%)	4	22205877, 18996345, 26430127	0.44
Cluster 334	GH85	43	34	6	5	1	Bacteroidia (100%)		0		0.67
Cluster 493	GH106	43	38	25	13	5	Bacteroidia (33.3%) Chitinophagia (19%) Saprospiria (2.4%) Cytophagia (33.3%) Sphingobacteriia (11.9%)	Soil (50%) Unclassified (25%) Digestive system (8.3%) Sediment (8.3%) Circulatory system (8.3%)	0		0.61
Cluster 309	GH2 GH29	42	37	9	8	5	Bacteroidia (73.8%) Cytophagia (4.8%) Sphingobacteriia (11.9%) Chitinophagia (7.1%) Flavobacteriia (2.4%)	Digestive system (96.4%) Unclassified (1.8%) Circulatory system (1.8%)	1	18996345	0.68
Cluster 96	GH2 GH20 GH33	40	37	1	1	1	Bacteroidia (100%)		3	22205877, 18996345	0.73
Cluster 130	GH2 GH20 GH29 Sulf	40	38	2	2	1	Bacteroidia (100%)		2	22205877	0.82
Cluster 19	PL8 Sulf	38	38	2	3	3	Bacteroidia (94.7%) Cytophagia (2.6%) Sphingobacteriia (2.6%)	Digestive system (98%) Unclassified (2%)	1	23976882	0.68
Cluster 119	GH2 GH50	37	35	1	1	1	Bacteroidia (100%)		2	22205877	0.9
Cluster 257	GH20 GH33	37	37	13	10	5	Bacteroidia (67.6%) Chitinophagia (5.4%) Sphingobacteriia (13.5%) Cytophagia (5.4%) Flavobacteriia (8.1%)	Digestive system (30%) Skin (10%) Unclassified (40%) Diatom (10%) Sediment (10%)	0		0.47
Cluster 279	PL15	36	36	1	1	1	Bacteroidia (100%)		0		0.92
Cluster 989	PL17 PL6 PL7	36	36	18	3	3	Flavobacteriia (85.7%) Saprospiria (2.9%) Cytophagia (11.4%)	Unclassified (30%) Marine (60%) Soil (10%)	0		0.63
Cluster 152	GH130 GH30_6	35	34	2	2	1	Bacteroidia (100%)		1	26430127	0.73
Cluster 330	PL17 PL6	35	35	13	8	4	Bacteroidia (65.7%) Cytophagia (8.6%) Flavobacteriia (20%) Chitinophagia (5.7%)		0		0.69
Cluster 129	GH3 GH33	34	32	1	1	1	Bacteroidia (100%)		2	22205877	0.91
Cluster 157	CE12 CE8 GH105 PL1	34	33	1	1	1	Bacteroidia (100%)		1	26920945	0.81
Cluster 247	GH13 GH65	34	34	7	5	5	Bacteroidia (55.9%) Chitinophagia (14.7%) Flavobacteriia (14.7%) Sphingobacteriia (8.8%) Cytophagia (5.9%)	Marine (40%) Unclassified (60%)	1	24522261	0.56
Cluster 604	GH97 GH99	34	33	7	6	5	Flavobacteriia (50%) Bacteroidia (38.2%) Sphingobacteriia (2.9%) Cytophagia (5.9%) Chitinophagia (2.9%)	Digestive system (33.3%) Unclassified (41.7%) Soil (16.7%) Rhizoplane (8.3%)	1	19717629	0.82
Cluster 117	GH20 GH5_13	33	30	1	1	1	Bacteroidia (100%)		2	22205877	0.89
Cluster 125	CE6 GH2 GH31 GH50	33	31	1	1	1	Bacteroidia (100%)		2	22205877	0.94
Cluster 186	GH95 Sulf	33	32	7	6	4	Bacteroidia (84.8%) Chitinophagia (3%) Sphingobacteriia (3%) Flavobacteriia (9.1%)	Digestive system (42.9%) Soil (14.3%) Unclassified (42.9%)	1	27768819	0.68
Cluster 961	GH144	33	33	18	8	5	Cytophagia (57.6%) Flavobacteriia (6.1%) Bacteroidia (12.1%) Chitinophagia (9.1%) Sphingobacteriia (15.2%)	Unclassified (54.5%) Marine (9.1%) Digestive system (9.1%) Soil (27.3%)	0		0.82
Cluster 115	GH31 GH66	31	31	6	5	3	Bacteroidia (93.5%) Sphingobacteriia (3.2%) Chitinophagia (3.2%)		3	22205877, 18996345	0.79
Cluster 244	GH30_4	31	31	10	6	4	Bacteroidia (70%) Cytophagia (20%) Flavobacteriia (3.3%) Chitinophagia (6.7%)	Composting (7.1%) Unclassified (14.3%) Industrial wastewater (7.1%) Digestive system (71.4%)	3	18996345, 22205877, 23976882, 26430127	0.67
Cluster 297	GH92 GH97	31	31	2	2	2	Bacteroidia (96.8%) Sphingobacteriia (3.2%)		0		0.89
Cluster 197	GH88 PL12 Sulf	30	30	1	1	1	Bacteroidia (100%)		0		0.94
Cluster 388	GH20 Sulf	30	27	6	6	5	Bacteroidia (83.3%) Flavobacteriia (6.7%) Sphingobacteriia (3.3%) Chitinophagia (3.3%) Cytophagia (3.3%)		1	18996345	0.75
Cluster 410	GH65	30	30	5	4	4	Bacteroidia (76.7%) Flavobacteriia (6.7%) Sphingobacteriia (10%) Chitinophagia (6.7%)	Digestive system (98.5%) Marine (1.5%)	0		0.8
Cluster 92	GH147 GH2 GH53	29	28	13	8	5	Bacteroidia (69%) Chitinophagia (13.8%) Sphingobacteriia (10.3%) Flavobacteriia (3.4%) Cytophagia (3.4%)	Unclassified (60%) Skin (20%) Thermal springs (20%)	3	22205877, 29255254	0.6
Cluster 325	GH5_13	29	28	6	4	4	Bacteroidia (79.3%) Cytophagia (10.3%) Sphingobacteriia (3.4%) Chitinophagia (6.9%)	Digestive system (98.4%) Unclassified (1.6%)	0		0.75
Cluster 389	GH18 GH2 GH20 GH29 Sulf	29	27	1	1	1	Bacteroidia (100%)		2	18996345, 26430127	0.87
Cluster 74	GH144 GH3 Sulf	28	26	14	6	4	Bacteroidia (7.1%) Flavobacteriia (78.6%) Sphingobacteriia (3.6%) Cytophagia (10.7%)	Marine (100%)	1	27768819	0.84
Cluster 1058	GH13_5	28	28	3	3	3	Sphingobacteriia (3.6%) Flavobacteriia (92.9%) Chitinophagia (3.6%)		0		0.97
Cluster 2774	GH2 GH43 GH43_31 GH51 Sulf	28	26	1	1	1	Bacteroidia (100%)		2	22205877	0.94
Cluster 93	GH9	27	27	12	10	5	Bacteroidia (53.8%) Cytophagia (15.4%) Chitinophagia (11.5%) Flavobacteriia (11.5%) Sphingobacteriia (7.7%)	Digestive system (42.9%) Unclassified (42.9%) Soil (14.3%)	0		0.57
Cluster 236	GH115	27	26	6	5	3	Bacteroidia (88.9%) Flavobacteriia (7.4%) Cytophagia (3.7%)		0		0.78
Cluster 993	GH13_38 GH65	27	27	7	1	1	Flavobacteriia (100%)	Unclassified (16.7%) Marine (50%) Diatom (33.3%)	1	27768819	0.86
Cluster 86	GH27 GH97	26	25	3	3	2	Bacteroidia (92.3%) Sphingobacteriia (7.7%)	Digestive system (69.2%) Respiratory system (7.7%) Unclassified (23.1%)	1	23976882	0.76
Cluster 110	GH130 GH140 GH2 GH5_2 GH5_5 GH78	26	24	1	1	1	Bacteroidia (100%)		2	22205877	0.96
Cluster 261	GH123	26	26	14	10	4	Bacteroidia (76.9%) Sphingobacteriia (11.5%) Cytophagia (7.7%) Chitinophagia (3.8%)	Digestive system (40%) Unclassified (40%) Circulatory system (20%)	0		0.68
Cluster 25	GH144 GH3 GH43_28 Sulf	25	24	8	7	4	Bacteroidia (80%) Flavobacteriia (12%) Sphingobacteriia (4%) Saprospiria (4%)	Unclassified (50%) Diatom (50%)	1	23976882	0.66
Cluster 102	GH43_10 GH88	25	23	1	1	1	Bacteroidia (100%)		3	22205877, 26430127	0.93
Cluster 136	GH18 GH3 GH33	25	23	1	1	1	Bacteroidia (100%)		2	22205877	0.95
Cluster 187	GH3 Sulf	25	25	5	5	2	Bacteroidia (88%) Cytophagia (12%)		0		0.76
Cluster 343	GH16 GH3 GH5_46	25	25	10	7	4	Bacteroidia (72%) Flavobacteriia (12%) Cytophagia (12%) Chitinophagia (4%)		0		0.62
Cluster 126	GH125 GH130 GH76 GH92	24	22	1	1	1	Bacteroidia (100%)		2	22205877	0.9
Cluster 159	GH109 GH2 Pept	24	22	1	1	1	Bacteroidia (100%)		2	18996345, 26430127	0.84
Cluster 369	GH43_26	24	24	4	4	4	Bacteroidia (58.3%) Chitinophagia (16.7%) Cytophagia (20.8%) Sphingobacteriia (4.2%)	Digestive system (87.5%) Freshwater (6.2%) Soil (6.2%)	0		0.64
Cluster 643	GH130 GH26	24	24	14	8	5	Bacteroidia (37.5%) Sphingobacteriia (20.8%) Chitinophagia (16.7%) Cytophagia (16.7%) Flavobacteriia (8.3%)	Composting (12.5%) Unclassified (12.5%) Soil (12.5%) Digestive system (50%) Aquaculture (12.5%)	0		0.51
Cluster 1603	GH63 GH97	24	24	3	2	2	Flavobacteriia (95.8%) Chitinophagia (4.2%)	Unclassified (66.7%) Digestive system (33.3%)	0		0.93
Cluster 144	GH88 PL12 PL15 Sulf	23	22	3	3	2	Bacteroidia (95.7%) Sphingobacteriia (4.3%)		2	23976882, 26430127	0.77
Cluster 169	CE9 GH2 GH20 GH33 GH92	23	23	1	1	1	Bacteroidia (100%)		0		0.92
Cluster 135	GH35 GH89	22	20	1	1	1	Bacteroidia (100%)		2	22205877	0.92
Cluster 141	GH2 GH20	22	22	4	3	2	Bacteroidia (90.9%) Sphingobacteriia (9.1%)	Circulatory system (25%) Unclassified (50%) Digestive system (25%)	0		0.55
Cluster 143	GH10 GH13_14 GH43_1 GH67	22	22	1	1	1	Bacteroidia (100%)		0		0.9
Cluster 180	GH2 PL1	22	22	1	1	1	Bacteroidia (100%)		0		0.81
Cluster 190	GH2 GH20 GH29 Pept Sulf	22	22	1	1	1	Bacteroidia (100%)		0		0.95
Cluster 314	PL1	22	22	10	10	5	Bacteroidia (72.7%) Cytophagia (9.1%) Chitinophagia (9.1%) Flavobacteriia (4.5%) Sphingobacteriia (4.5%)	Digestive system (16.7%) Skin (16.7%) Unclassified (66.7%)	0		0.61
Cluster 679	GH116	22	21	12	8	5	Bacteroidia (50%) Chitinophagia (27.3%) Cytophagia (9.1%) Flavobacteriia (9.1%) Sphingobacteriia (4.5%)	Freshwater (25%) Unclassified (25%) Circulatory system (25%) Digestive system (25%)	1	27768819	0.6
Cluster 816	GH26	22	22	18	9	4	Bacteroidia (22.7%) Cytophagia (54.5%) Chitinophagia (13.6%) Sphingobacteriia (9.1%)	Freshwater (25%) Sediment (25%) Digestive system (50%)	0		0.55
Cluster 1326	GH16 GH3 GH30_1 GH30_3	22	22	1	1	1	Flavobacteriia (100%)	Freshwater (25%) Unclassified (50%) Rhizoplane (25%)	0		0.94
Cluster 3	GH18 GH20	21	21	5	4	3	Bacteroidia (61.9%) Flavobacteriia (33.3%) Sphingobacteriia (4.8%)	Digestive system (50%) Aquaculture (12.5%) Marine (12.5%) Soil (12.5%) Rhizoplane (12.5%)	0		0.47
Cluster 62	GH43_31 Sulf	21	21	1	1	1	Bacteroidia (100%)		1	23976882	0.7
Cluster 91	GH13 GH53	21	21	5	5	2	Bacteroidia (95.2%) Cytophagia (4.8%)		0		0.65
Cluster 232	GH2 GH30_4	21	21	11	7	5	Bacteroidia (66.7%) Sphingobacteriia (9.5%) Flavobacteriia (14.3%) Chitinophagia (4.8%) Saprospiria (4.8%)	Freshwater (28.6%) Unclassified (42.9%) Digestive system (14.3%) Thermal springs (14.3%)	0		0.68
Cluster 355	GH38 GH92	21	15	9	8	4	Bacteroidia (81%) Sphingobacteriia (4.8%) Chitinophagia (9.5%) Flavobacteriia (4.8%)	Unclassified (100%)	0		0.47
Cluster 537	PL8	21	21	7	6	3	Bacteroidia (66.7%) Cytophagia (28.6%) Sphingobacteriia (4.8%)	Digestive system (78.8%) Sediment (3%) Skin (3%) Geologic (3%) Unclassified (6.1%) Soil (6.1%)	0		0.52
Cluster 142	CE8 GH28 GH95 PL1	20	20	1	1	1	Bacteroidia (100%)		0		0.95
Cluster 145	GH147 GH2 GH53 PL13	20	20	1	1	1	Bacteroidia (100%)		0		0.94
Cluster 242	GH130 GH18	20	20	1	1	1	Bacteroidia (100%)		1	26430127	0.97
Cluster 273	GH51	20	19	11	6	5	Bacteroidia (26.3%) Sphingobacteriia (21.1%) Chitinophagia (31.6%) Flavobacteriia (5.3%) Cytophagia (15.8%)	Freshwater (33.3%) Digestive system (33.3%) Circulatory system (33.3%)	0		0.59
Cluster 324	GH42 GH43_18 GH5_13 GH97	20	20	1	1	1	Bacteroidia (100%)		0		0.94
Cluster 407	GH137 GH138 GH2	20	20	1	1	1	Bacteroidia (100%)		0		0.73
Cluster 737	GH94	20	19	4	2	1	Bacteroidia (100%)		0		0.79
Cluster 1116	GH78 Sulf	20	17	13	6	5	Cytophagia (20%) Saprospiria (10%) Flavobacteriia (60%) Chitinophagia (5%) Sphingobacteriia (5%)	Unclassified (14.3%) Soil (42.9%) Diatom (28.6%) Marine (14.3%)	0		0.49
Cluster 1144	GH30_1 GH30_3	20	20	17	7	5	Sphingobacteriia (5%) Bacteroidia (20%) Flavobacteriia (40%) Cytophagia (25%) Chitinophagia (10%)	Unclassified (33.3%) Soil (33.3%) Marine (33.3%)	0		0.75
Cluster 27	GH31 GH66 GH97	19	18	7	6	3	Bacteroidia (78.9%) Flavobacteriia (15.8%) Sphingobacteriia (5.3%)	Unclassified (57.1%) Digestive system (14.3%) Soil (28.6%)	1	23976882	0.89
Cluster 235	GH31 GH36	19	19	2	2	2	Bacteroidia (94.7%) Flavobacteriia (5.3%)	Unclassified (100%)	0		0.86
Cluster 249	GH25 GH33 Pept	19	19	1	1	1	Bacteroidia (100%)		0		0.94
Cluster 378	GH28 PL1	19	19	3	3	2	Bacteroidia (94.7%) Flavobacteriia (5.3%)		0		0.8
Cluster 381	GH92 GH99	19	17	1	1	1	Bacteroidia (100%)		2	18996345, 25567280, 26430127	1
Cluster 528	CE1 GH3	19	16	3	4	3	Bacteroidia (89.5%) Cytophagia (5.3%) Chitinophagia (5.3%)		0		0.63
Cluster 986	GH113 GT2 (78.9%)	19	19	9	3	2	Cytophagia (11.1%) Flavobacteriia (88.9%)	Unclassified (20%) Marine (80%)	0		0.82
Cluster 132	GH32 GH91	18	16	2	2	1	Bacteroidia (100%)		2	22205877	0.8
Cluster 238	GH2 GH29 GH92	18	18	2	2	2	Bacteroidia (94.4%) Sphingobacteriia (5.6%)	Unclassified (100%)	0		0.95
Cluster 239	GH26 GH3 GH5_7	18	18	1	1	1	Bacteroidia (100%)		0		1
Cluster 246	GH141 GH20 Sulf	18	18	1	1	1	Bacteroidia (100%)		0		1
Cluster 307	GH35	18	18	9	7	5	Bacteroidia (50%) Sphingobacteriia (16.7%) Chitinophagia (22.2%) Cytophagia (5.6%) Flavobacteriia (5.6%)		0		0.59
Cluster 326	GH125 GH76	18	18	3	3	2	Bacteroidia (94.4%) Cytophagia (5.6%)		0		0.93
Cluster 358	GH146	18	18	9	6	4	Bacteroidia (61.1%) Sphingobacteriia (22.2%) Cytophagia (11.1%) Chitinophagia (5.6%)	Unclassified (75%) Digestive system (25%)	0		0.57
Cluster 382	GH43_24 GH92	18	16	1	1	1	Bacteroidia (100%)		2	18996345, 26430127	1
Cluster 390	GH3 GH43_17 GH97	18	17	1	1	1	Bacteroidia (100%)		1	26430127	0.99
Cluster 477	GH29 Sulf	18	16	13	8	5	Bacteroidia (38.9%) Chitinophagia (5.6%) Flavobacteriia (38.9%) Sphingobacteriia (11.1%) Cytophagia (5.6%)	Digestive system (28.6%) Soil (14.3%) Marine (14.3%) Skin (14.3%) Reproductive system (14.3%) Circulatory system (14.3%)	2	27768819	0.5
Cluster 480	GH18 GH2	18	18	2	2	2	Bacteroidia (5.6%) Flavobacteriia (94.4%)		0		0.94
Cluster 552	GH20 GH92	18	18	8	5	4	Bacteroidia (33.3%) Flavobacteriia (55.6%) Sphingobacteriia (5.6%) Chitinophagia (5.6%)	Digestive system (40%) Rhizoplane (20%) Unclassified (20%) Sediment (20%)	0		0.52
Cluster 606	GH3 Pept	18	18	10	9	4	Flavobacteriia (40%) Bacteroidia (26.7%) Cytophagia (26.7%) Chitinophagia (6.7%)	Unclassified (50%) Soil (50%)	1	19717629	0.7
Cluster 252	GH3 Pept Sulf	17	17	1	1	1	Bacteroidia (100%)		0		0.98
Cluster 1790	GH16 GH18	17	16	2	2	2	Chitinophagia (5.9%) Bacteroidia (94.1%)		2	18996345, 26430127	0.91
Cluster 70	GH130 GH2 GH26	16	15	2	2	1	Bacteroidia (100%)		1	26430127	0.65
Cluster 105	GH88 GH92	16	14	2	2	2	Bacteroidia (93.8%) Sphingobacteriia (6.2%)		2	22205877	0.8
Cluster 108	CE7 GH105 GH2 GH3 GH36	16	16	1	1	1	Bacteroidia (100%)		2	22205877	0.94
Cluster 139	GH2 GH43_3 GH88 PL8 Sulf	16	16	1	1	1	Bacteroidia (100%)		0		0.82
Cluster 184	GH2 GH28 Sulf	16	16	1	1	1	Bacteroidia (100%)		0		0.79
Cluster 205	GH2 GH43_4 GH51 GH97 Sulf	16	16	1	1	1	Bacteroidia (100%)		0		0.93
Cluster 241	GH31 GH43_34	16	16	1	1	1	Bacteroidia (100%)		0		0.96
Cluster 245	GH142 GH76 GH97	16	16	1	1	1	Bacteroidia (100%)		0		0.93
Cluster 250	GH120 GH3 GH51	16	16	1	1	1	Bacteroidia (100%)		0		0.93
Cluster 372	GH31 GH32 GH66	16	16	1	1	1	Bacteroidia (100%)		0		0.92
Cluster 386	GH18 GH29 GH3	16	15	3	3	2	Bacteroidia (93.8%) Sphingobacteriia (6.2%)	Digestive system (100%)	1	18996345	0.84
Cluster 740	GH105 GH28	16	16	6	4	3	Bacteroidia (75%) Chitinophagia (12.5%) Cytophagia (12.5%)		0		0.66
Cluster 1091	GH10 GT2 (12.5%)	16	15	13	7	5	Bacteroidia (31.2%) Chitinophagia (6.2%) Flavobacteriia (37.5%) Cytophagia (12.5%) Sphingobacteriia (12.5%)		2	27768819, 23976882	0.52
Cluster 161	GH109 Pept	15	15	4	4	3	Bacteroidia (80%) Cytophagia (13.3%) Flavobacteriia (6.7%)	Digestive system (42.9%) Unclassified (42.9%) Rhizoplane (14.3%)	0		0.67
Cluster 179	GH136 GH2 GH23	15	15	1	1	1	Bacteroidia (100%)		0		1
Cluster 202	GH146 GH43_29 GH43_4 GH51	15	15	1	1	1	Bacteroidia (100%)		2	26920945, 18996345, 22205877, 29255254	0.85
Cluster 233	GH130 GH18 GH92	15	15	3	3	2	Bacteroidia (93.3%) Flavobacteriia (6.7%)		0		0.7
Cluster 243	GH125 GH63 GH92	15	15	2	3	1	Bacteroidia (100%)		0		0.67
Cluster 321	GH146 GH2 Pept	15	15	1	1	1	Bacteroidia (100%)		0		0.99
Cluster 404	GH105 GH2 GH43_28 GH50 GH88 Sulf	15	15	1	1	1	Bacteroidia (100%)		0		0.92
Cluster 405	GH18 GH30_4 GH43_34	15	15	1	1	1	Bacteroidia (100%)		0		1
Cluster 414	GH18 GH20 GH95	15	15	1	1	1	Bacteroidia (100%)		0		0.73
Cluster 417	GH18 GH3	15	14	4	4	1	Bacteroidia (100%)		0		0.76
Cluster 668	CE9 GH20	15	14	10	7	4	Bacteroidia (33.3%) Cytophagia (13.3%) Sphingobacteriia (33.3%) Flavobacteriia (20%)	Digestive system (83.3%) Reproductive system (5.6%) Circulatory system (5.6%) Geologic (5.6%)	1	27768819	0.52
Cluster 709	GH66 GH97	15	15	4	3	2	Bacteroidia (26.7%) Flavobacteriia (73.3%)	Unclassified (25%) Digestive system (75%)	0		0.76
Cluster 715	GH13 GH13_14 GH77 GH97	15	15	1	1	1	Bacteroidia (100%)		0		0.85
Cluster 1009	CE12 CE8 GH105 GH28 GH43_10 PL1	15	15	7	7	4	Cytophagia (33.3%) Sphingobacteriia (6.7%) Bacteroidia (33.3%) Flavobacteriia (26.7%)	Unclassified (71.4%) Marine (14.3%) Skin (14.3%)	0		0.41
Cluster 167	GH2 Pept	14	14	9	6	4	Bacteroidia (42.9%) Chitinophagia (21.4%) Sphingobacteriia (28.6%) Cytophagia (7.1%)	Unclassified (66.7%) Circulatory system (33.3%)	0		0.55
Cluster 189	GH89 Pept	14	14	2	2	2	Bacteroidia (92.9%) Chitinophagia (7.1%)		0		0.89
Cluster 212	GH2 GH20 Sulf	14	14	2	2	1	Bacteroidia (100%)		0		0.82
Cluster 231	GH125 GH92	14	14	6	7	4	Bacteroidia (50%) Flavobacteriia (7.1%) Sphingobacteriia (28.6%) Cytophagia (14.3%)	Marine (50%) Unclassified (50%)	0		0.64
Cluster 299	GH38	14	14	6	5	4	Bacteroidia (57.1%) Chitinophagia (21.4%) Flavobacteriia (14.3%) Sphingobacteriia (7.1%)	Unclassified (50%) Diatom (25%) Marine (25%)	0		0.58
Cluster 329	GH43_29 GH43_4 GH51	14	13	1	1	1	Bacteroidia (100%)		1	26430127	0.81
Cluster 336	GH88 PL8	14	14	10	8	5	Bacteroidia (28.6%) Chitinophagia (35.7%) Cytophagia (7.1%) Sphingobacteriia (21.4%) Flavobacteriia (7.1%)	Soil (50%) Freshwater (50%)	0		0.45
Cluster 361	GH105 GH115 GH28 PL10 PL11	14	14	1	1	1	Bacteroidia (100%)		0		0.97
Cluster 368	CE2 GH89	14	12	1	1	1	Bacteroidia (100%)		2	18996345, 26430127	0.86
Cluster 373	GH18 GH30_4 Sulf	14	14	1	1	1	Bacteroidia (100%)		0		1
Cluster 374	GH105 GH115 GH2 GH29 GH43_24 PL8	14	14	1	1	1	Bacteroidia (100%)		0		0.92
Cluster 377	CE12 CE4 CE6 GH105 GH106 GH2 GH27 GH28 GH35 GH42 GH43_10 GH43_18 PL11 PL26 PL9	14	14	1	1	1	Bacteroidia (100%)		0		0.88
Cluster 387	GH146 GH43_10 GH88	14	14	1	1	1	Bacteroidia (100%)		0		0.92
Cluster 408	GH133 GH57 GH92 GH99 GT4 Pept	14	14	1	1	1	Bacteroidia (100%)		0		1
Cluster 409	CE9 GH26 GH3	14	14	1	1	1	Bacteroidia (100%)		0		0.94
Cluster 743	GH43_3 GH43_31	14	14	4	4	2	Bacteroidia (85.7%) Flavobacteriia (14.3%)		0		0.7
Cluster 1045	GH13 GH13_38 GH65	14	14	8	4	4	Flavobacteriia (28.6%) Sphingobacteriia (57.1%) Bacteroidia (7.1%) Chitinophagia (7.1%)	Marine (66.7%) Unclassified (33.3%)	0		0.64
Cluster 1098	GH13_7	14	14	7	1	1	Flavobacteriia (100%)	Marine (100%)	0		0.97
Cluster 1695	PL7	14	14	6	3	2	Flavobacteriia (92.9%) Cytophagia (7.1%)	Marine (100%)	0		0.72
Cluster 76	GH5_4	13	13	4	3	2	Bacteroidia (75%) Flavobacteriia (25%)	Unclassified (100%)	1	27768819	0.61
Cluster 148	GH110 GH95	13	13	4	4	3	Bacteroidia (84.6%) Sphingobacteriia (7.7%) Cytophagia (7.7%)		0		0.78
Cluster 209	GH109 GH130 GH92 GH97	13	13	1	1	1	Bacteroidia (100%)		0		0.95
Cluster 323	GH3 GH89	13	13	2	2	1	Bacteroidia (100%)		0		0.58
Cluster 412	GH146 GH43_10 GH88 Pept	13	13	1	1	1	Bacteroidia (100%)		0		0.91
Cluster 714	GH30_4 GH35	13	13	4	3	3	Bacteroidia (61.5%) Chitinophagia (30.8%) Cytophagia (7.7%)	Respiratory system (33.3%) Digestive system (66.7%)	0		0.71
Cluster 935	PL9	13	12	7	5	5	Chitinophagia (53.8%) Cytophagia (7.7%) Flavobacteriia (15.4%) Sphingobacteriia (7.7%) Bacteroidia (15.4%)	Soil (25%) Sediment (25%) Unclassified (25%) Digestive system (25%)	0		0.64
Cluster 1041	GH13 GH13_14 GH77	13	13	1	1	1	Bacteroidia (100%)		0		0.88
Cluster 173	CE4 GH144 GH3	12	12	1	1	1	Bacteroidia (100%)		0		1
Cluster 181	GH2 GH28	12	12	4	3	2	Bacteroidia (83.3%) Sphingobacteriia (16.7%)		0		0.74
Cluster 206	GH10 GH16 GH43_1 GH43_12	12	12	1	1	1	Bacteroidia (100%)		0		0.86
Cluster 254	GH110	12	12	7	7	3	Bacteroidia (83.3%) Cytophagia (8.3%) Chitinophagia (8.3%)	Unclassified (40%) Digestive system (20%) Circulatory system (40%)	0		0.63
Cluster 258	GH109 Sulf	12	12	5	5	3	Bacteroidia (75%) Cytophagia (16.7%) Flavobacteriia (8.3%)	Sediment (25%) Circulatory system (25%) Unclassified (50%)	0		0.69
Cluster 260	GH76 Sulf	12	12	2	2	1	Bacteroidia (100%)		0		0.82
Cluster 366	CE12 CE8 GH2 GH31 PL10	12	12	1	1	1	Bacteroidia (100%)		0		0.93
Cluster 376	GH2 GH3 GH36 GH43_10	12	11	2	2	1	Bacteroidia (100%)	Digestive system (100%)	1	18996345	0.84
Cluster 385	GH2 GH53 PL13	12	12	1	1	1	Bacteroidia (100%)		0		1
Cluster 413	GH3 GH43_26	12	12	1	1	1	Bacteroidia (100%)		0		0.98
Cluster 475	GH63	12	12	4	3	3	Bacteroidia (75%) Chitinophagia (16.7%) Sphingobacteriia (8.3%)	Digestive system (33.3%) Reproductive system (16.7%) Skin (33.3%) Circulatory system (16.7%)	0		0.75
Cluster 500	GH33 Sulf	12	11	6	5	4	Bacteroidia (25%) Cytophagia (8.3%) Sphingobacteriia (33.3%) Flavobacteriia (33.3%)	Unclassified (57.1%) Reproductive system (14.3%) Diatom (28.6%)	0		0.58
Cluster 685	PL21	12	12	6	4	3	Bacteroidia (25%) Chitinophagia (8.3%) Sphingobacteriia (66.7%)	Reproductive system (33.3%) Unclassified (66.7%)	0		0.7
Cluster 883	GH2 GH53	12	12	9	6	4	Bacteroidia (33.3%) Saprospiria (8.3%) Flavobacteriia (50%) Sphingobacteriia (8.3%)		1	18996345, 22205877, 29255254	0.74
Cluster 1176	GH16 GH2 GH3	12	12	3	3	2	Bacteroidia (58.3%) Flavobacteriia (41.7%)		0		0.65
Cluster 1505	PL6 PL7	12	12	8	4	4	Saprospiria (8.3%) Flavobacteriia (58.3%) Sphingobacteriia (16.7%) Cytophagia (16.7%)	Marine (75%) Diatom (25%)	1	24522261	0.56
Cluster 1694	GH149 GH16 GH17 GH30_1	12	12	9	1	1	Flavobacteriia (100%)	Marine (50%) Freshwater (25%) Unclassified (25%)	0		0.72
Cluster 78	CE9 GH18 GH20	11	10	2	2	2	Bacteroidia (72.7%) Chitinophagia (27.3%)		1	23976882	0.68
Cluster 208	GH29 GH31 GH97	11	11	1	1	1	Bacteroidia (100%)		0		0.95
Cluster 224	GH125 GH20 GH63 GH92	11	11	1	1	1	Bacteroidia (100%)		0		0.84
Cluster 357	GH123 GH20	11	11	1	1	1	Bacteroidia (100%)		0		0.79
Cluster 375	GH105 GH106 GH146 GH2 GH43_26 GH88 Sulf	11	10	1	1	1	Bacteroidia (100%)		1	18996345	0.93
Cluster 384	GH125 GH130 GH29 GH36 GH76 GH92 Sulf	11	11	1	1	1	Bacteroidia (100%)		0		0.97
Cluster 411	GH88 PL12	11	11	5	4	3	Bacteroidia (72.7%) Flavobacteriia (18.2%) Chitinophagia (9.1%)	Digestive system (33.3%) Unclassified (33.3%) Soil (33.3%)	0		0.55
Cluster 432	GH18 GH30_4	11	11	1	1	1	Bacteroidia (100%)		0		1
Cluster 508	GH2 GH95	11	11	6	4	2	Bacteroidia (72.7%) Flavobacteriia (27.3%)	Digestive system (96.2%) Rhizoplane (3.8%)	0		0.68
Cluster 603	CE12 CE8 GH105 GH28 GH43_10 PL10	11	10	4	3	3	Flavobacteriia (63.6%) Chitinophagia (9.1%) Sphingobacteriia (27.3%)	Rhizoplane (100%)	1	19717629	0.56
Cluster 713	GH28 GH92	11	10	4	4	3	Bacteroidia (72.7%) Sphingobacteriia (18.2%) Flavobacteriia (9.1%)	Freshwater (20%) Digestive system (40%) Respiratory system (20%) Skin (20%)	1	23976882	0.67
Cluster 849	GH43_34	11	11	6	4	4	Sphingobacteriia (27.3%) Chitinophagia (45.5%) Cytophagia (9.1%) Bacteroidia (18.2%)	Freshwater (25%) Sediment (25%) Unclassified (50%)	0		0.58
Cluster 853	GH36 GH95	11	10	7	3	3	Sphingobacteriia (54.5%) Chitinophagia (36.4%) Flavobacteriia (9.1%)	Freshwater (100%)	0		0.54
Cluster 1020	PL12 PL17 PL6 PL7	11	11	6	1	1	Flavobacteriia (100%)	Marine (75%) Unclassified (25%)	0		0.77
Cluster 1068	PL6	11	11	5	2	2	Sphingobacteriia (45.5%) Flavobacteriia (54.5%)	Marine (100%)	0		0.69
Cluster 22	GH28 GH89 GH92	10	10	3	3	3	Bacteroidia (80%) Flavobacteriia (10%) Sphingobacteriia (10%)		0		0.68
Cluster 106	GH2 GH43_3	10	10	5	5	3	Bacteroidia (50%) Cytophagia (20%) Sphingobacteriia (30%)	Unclassified (75%) Geologic (25%)	2	22205877	0.66
Cluster 128	GH105 GH140 GH142 GH143 GH28 GH33 GH43_18 GH78 GH95 PL1	10	10	2	3	1	Bacteroidia (100%)		2	22205877	0.7
Cluster 153	GH105 GH2	10	10	4	4	1	Bacteroidia (100%)		0		0.73
Cluster 166	GH20 GH78	10	10	3	3	2	Bacteroidia (80%) Sphingobacteriia (20%)	Digestive system (100%)	0		0.59
Cluster 170	GH10 GH115 GH16 GH43_1 GH43_10 GH43_12 GH67	10	10	1	1	1	Bacteroidia (100%)		0		0.91
Cluster 178	GH130 GH92 GH97	10	10	1	1	1	Bacteroidia (100%)		0		1
Cluster 185	GH28 GH29 GH43_10	10	10	1	1	1	Bacteroidia (100%)		0		0.92
Cluster 229	GH55	10	10	1	1	1	Bacteroidia (100%)	Unclassified (100%)	0		1
Cluster 256	GH63 GH92	10	10	3	3	1	Bacteroidia (100%)		0		0.76
Cluster 450	GH39	10	9	8	5	5	Bacteroidia (10%) Sphingobacteriia (20%) Cytophagia (50%) Chitinophagia (10%) Flavobacteriia (10%)	Freshwater (50%) Rhizoplane (50%)	0		0.54
Cluster 504	GH127 GH142	10	10	2	3	1	Bacteroidia (100%)		0		0.74
Cluster 597	GH125 GH2 GH92	10	9	2	2	2	Flavobacteriia (70%) Cytophagia (30%)	Rhizoplane (100%)	1	19717629	0.77
Cluster 725	GH2 GH3	10	10	5	5	3	Bacteroidia (70%) Chitinophagia (20%) Sphingobacteriia (10%)	Digestive system (100%)	1	23976882	0.49
Cluster 745	GH146 GH28 GH51	10	10	1	1	1	Bacteroidia (100%)		0		0.89
Cluster 904	GH141	10	9	6	3	3	Sphingobacteriia (60%) Bacteroidia (20%) Cytophagia (20%)	Reproductive system (50%) Circulatory system (50%)	0		0.7
Cluster 1014	GH67	10	10	7	5	4	Cytophagia (40%) Bacteroidia (30%) Flavobacteriia (10%) Chitinophagia (20%)	Unclassified (25%) Respiratory system (25%) Digestive system (25%) Soil (25%)	0		0.75
Cluster 1034	GH29 Pept	10	9	8	5	5	Bacteroidia (10%) Cytophagia (40%) Sphingobacteriia (20%) Chitinophagia (20%) Flavobacteriia (10%)	Digestive system (100%)	0		0.59
Cluster 1310	GH13_7 GH97	10	9	2	1	1	Flavobacteriia (100%)		1	27768819	0.74
Cluster 1687	GH144 GH2 GH3 GH43_28 Sulf	10	10	5	2	2	Flavobacteriia (90%) Bacteroidia (10%)	Marine (50%) Soil (25%) Sediment (25%)	0		0.71
Cluster 1763	GH16 GH2	10	10	5	4	3	Bacteroidia (30%) Flavobacteriia (60%) Chitinophagia (10%)	Marine (50%) Digestive system (50%)	0		0.57
Cluster 4	GH13_m52	9	9	3	3	1	Bacteroidia (100%)		0		0.75
Cluster 26	GH2 GH31	9	9	6	5	5	Bacteroidia (11.1%) Flavobacteriia (11.1%) Sphingobacteriia (44.4%) Chitinophagia (22.2%) Cytophagia (11.1%)	Marine (100%)	0		0.81
Cluster 176	GH2 GH36 GH92 GH95 GH97	9	9	1	1	1	Bacteroidia (100%)		0		0.96
Cluster 263	CE9 GH2	9	9	2	2	1	Bacteroidia (100%)		0		0.95
Cluster 293	GH29 GH97	9	9	2	2	1	Bacteroidia (100%)		0		0.63
Cluster 300	GH106 GH78	9	9	6	5	4	Bacteroidia (44.4%) Sphingobacteriia (33.3%) Flavobacteriia (11.1%) Chitinophagia (11.1%)		0		0.49
Cluster 346	GH2 GH3 GH31 GH43_12 GH5_4 GH95	9	9	2	2	1	Bacteroidia (100%)		0		0.62
Cluster 363	CE12 CE15 GH105 GH106 GH2 GH28 GH42 GH43_18 GH43_34 GH78 PL11	9	9	1	1	1	Bacteroidia (100%)		0		0.89
Cluster 415	GH2 GH29 GH3 GH36 GH97 Pept	9	9	1	1	1	Bacteroidia (100%)		0		0.9
Cluster 420	CE12 GH106 GH2 GH28 GH42 GH43_18 GH43_34	9	9	1	1	1	Bacteroidia (100%)		0		0.88
Cluster 451	GH88 GH95 PL12 PL15 Sulf	9	9	1	1	1	Bacteroidia (100%)		0		0.96
Cluster 473	GH92 Pept	9	9	6	6	4	Bacteroidia (66.7%) Flavobacteriia (11.1%) Sphingobacteriia (11.1%) Chitinophagia (11.1%)	Unclassified (100%)	1	18996345	0.58
Cluster 499	GH130 GH2	9	9	4	5	3	Bacteroidia (77.8%) Chitinophagia (11.1%) Flavobacteriia (11.1%)	Unclassified (75%) Circulatory system (25%)	0		0.8
Cluster 523	GH20 GH89	9	9	4	4	2	Bacteroidia (66.7%) Sphingobacteriia (33.3%)	Skin (50%) Unclassified (50%)	0		0.54
Cluster 599	GH144 GH3 GH43_28 Pept	9	8	2	1	1	Flavobacteriia (100%)	Unclassified (50%) Soil (50%)	1	19717629	0.92
Cluster 711	GH43_4 GH43_5	9	9	3	3	2	Bacteroidia (77.8%) Cytophagia (22.2%)	Unclassified (40%) Respiratory system (20%) Digestive system (20%) Agricultural field (20%)	0		0.8
Cluster 1433	GH13_7 GH147	9	9	3	1	1	Flavobacteriia (100%)	Marine (66.7%) Soil (33.3%)	0		0.9
Cluster 2793	GH115 GH43_26 GH43_34 GH67 GH76 Sulf	9	9	1	1	1	Bacteroidia (100%)		0		0.98
Cluster 9	GH88 PL12 PL13 PL15 Sulf	8	8	1	1	1	Bacteroidia (100%)		3	22205877, 18996345, 28630303	0.89
Cluster 31	GH105 GH2 GH88 GH95 PL8	8	7	1	1	1	Bacteroidia (100%)		0		0.74
Cluster 90	GH105 PL1	8	7	1	1	1	Bacteroidia (100%)		1	23976882	0.92
Cluster 103	GH146 GH28 GH30_2 Pept	8	6	1	1	1	Bacteroidia (100%)		2	22205877	1
Cluster 120	GH106 GH20 GH78 Sulf	8	6	2	2	1	Bacteroidia (100%)		2	22205877	0.75
Cluster 251	GH2 GH35 GH43_10 GH95	8	8	1	1	1	Bacteroidia (100%)		0		0.92
Cluster 255	GH15 GT20 (75%) Sulf	8	8	2	2	1	Bacteroidia (100%)		0		0.77
Cluster 262	GH140 GH28	8	8	2	2	1	Bacteroidia (100%)		0		0.97
Cluster 284	GH109 GH31	8	8	4	3	2	Bacteroidia (75%) Sphingobacteriia (25%)		0		0.69
Cluster 296	GH144 GH16 GH3 GH43_28	8	8	2	2	1	Bacteroidia (100%)		0		1
Cluster 419	GH117 GH2 GH28 PL11 PL9	8	8	1	1	1	Bacteroidia (100%)		0		1
Cluster 433	CE15 GH105 GH2 GH3 GH36	8	8	1	1	1	Bacteroidia (100%)		0		1
Cluster 458	GH13 GH28 GH92	8	8	1	1	1	Bacteroidia (100%)		0		1
Cluster 478	GH2 GH31 GH5_4	8	8	2	3	1	Bacteroidia (100%)		0		0.75
Cluster 486	GH3 GH5_4	8	8	2	2	1	Bacteroidia (100%)		0		0.86
Cluster 628	GH31 GH43_34 GH76 GH92 GH97 Pept	8	8	1	1	1	Bacteroidia (100%)		0		0.97
Cluster 653	GH18 GH29	8	8	3	3	2	Bacteroidia (87.5%) Cytophagia (12.5%)		1	26430127	0.77
Cluster 655	CE9 GH2 GH20 GH27 GH89	8	7	1	1	1	Bacteroidia (100%)		1	26430127	1
Cluster 689	CE9 GH109	8	8	5	5	4	Bacteroidia (25%) Sphingobacteriia (37.5%) Chitinophagia (12.5%) Cytophagia (25%)	Unclassified (66.7%) Reproductive system (33.3%)	0		0.75
Cluster 739	GH125 GH18 GH2 GH20 GH29 GH3 GH78 GH92	8	8	1	1	1	Bacteroidia (100%)		0		0.9
Cluster 770	GH31 GH5_4	8	8	5	4	3	Bacteroidia (62.5%) Cytophagia (25%) Chitinophagia (12.5%)	Composting (100%)	0		0.51
Cluster 781	GH24	8	8	3	3	3	Bacteroidia (75%) Cytophagia (12.5%) Sphingobacteriia (12.5%)	Aquaculture (100%)	0		0.78
Cluster 847	GH29 GH92	8	8	8	6	5	Sphingobacteriia (25%) Cytophagia (12.5%) Bacteroidia (25%) Flavobacteriia (25%) Chitinophagia (12.5%)	Freshwater (33.3%) Sediment (33.3%) Unclassified (33.3%)	0		0.61
Cluster 855	GH13 GH31	8	8	6	5	4	Sphingobacteriia (50%) Cytophagia (25%) Chitinophagia (12.5%) Flavobacteriia (12.5%)	Freshwater (33.3%) Marine (33.3%) Aquaculture (33.3%)	0		0.52
Cluster 897	GH147 GH53	8	8	7	5	4	Cytophagia (37.5%) Bacteroidia (25%) Sphingobacteriia (25%) Chitinophagia (12.5%)		0		0.6
Cluster 906	GH92 Sulf	8	8	6	5	5	Sphingobacteriia (14.3%) Cytophagia (42.9%) Chitinophagia (14.3%) Flavobacteriia (14.3%) Bacteroidia (14.3%)	Unclassified (33.3%) Soil (66.7%)	0		0.54
Cluster 1040	GH25	8	8	1	1	1	Bacteroidia (100%)		0		0.8
Cluster 1050	GH16 GH3 GH30_1 GH30_3 GH5_46	8	8	4	3	3	Bacteroidia (12.5%) Cytophagia (12.5%) Flavobacteriia (75%)	Agricultural field (25%) Unclassified (50%) Soil (25%)	0		0.52
Cluster 1314	GH127 GH43_29 GH43_4 GH43_5 GH51	8	8	2	2	2	Flavobacteriia (87.5%) Sphingobacteriia (12.5%)	Freshwater (66.7%) Unclassified (33.3%)	0		0.74
Cluster 1368	CE12 GH105 GH106 GH2 GH28 PL11	8	8	2	2	2	Flavobacteriia (87.5%) Bacteroidia (12.5%)	Unclassified (66.7%) Digestive system (33.3%)	0		0.78
Cluster 1437	GH125 GH67 GH76 GH92 GH97	8	6	1	1	1	Bacteroidia (100%)		2	18996345, 25567280	0.98
Cluster 1527	GH125 GH130 GH18 GH92	8	8	1	1	1	Flavobacteriia (100%)		0		0.93
Cluster 2181	GH2 Pept Sulf	8	8	5	2	2	Flavobacteriia (75%) Bacteroidia (25%)		0		0.58
Cluster 2782	CE12 GH105 PL11 PL26	8	8	1	1	1	Bacteroidia (100%)		0		0.95
Cluster 2787	CE1 CE6 GH10 GH115 GH3 GH31 GH43_10 GH43_12 GH43_29 GH5_21 GH95 GH97	8	8	1	1	1	Bacteroidia (100%)		0		0.79
Cluster 2803	GH30_2 GH88 Pept Sulf	8	8	1	1	1	Bacteroidia (100%)		0		1
Cluster 2814	CE1 GH10 GH115 GH3 GH95	8	8	1	1	1	Bacteroidia (100%)		0		0.92
Cluster 15	GH2 GH78	7	7	6	5	4	Bacteroidia (14.3%) Cytophagia (57.1%) Flavobacteriia (14.3%) Sphingobacteriia (14.3%)		0		0.51
Cluster 17	GH43_10 GH5_21	7	6	1	1	1	Bacteroidia (100%)		1	23976882	0.85
Cluster 32	GH13 GH147 GH2 GH53	7	6	2	2	2	Bacteroidia (71.4%) Chitinophagia (28.6%)		1	23976882	0.64
Cluster 45	GH116 GH92	7	6	1	1	1	Bacteroidia (100%)		1	23976882	1
Cluster 57	GH13 GH28 GH63	7	6	1	1	1	Bacteroidia (100%)		1	23976882	1
Cluster 123	CE9 GH26 GH3 Pept	7	5	1	1	1	Bacteroidia (100%)		2	22205877	0.97
Cluster 174	GH43_4 GH51 GH97	7	7	1	1	1	Bacteroidia (100%)		0		0.91
Cluster 183	GH115 GH43_12 GH43_24	7	7	1	1	1	Bacteroidia (100%)		0		0.95
Cluster 204	GH13 GH53 GH97	7	7	1	1	1	Bacteroidia (100%)		0		0.93
Cluster 228	GH18 GH9	7	7	1	1	1	Bacteroidia (100%)		0		0.89
Cluster 304	GH78 Pept	7	7	4	5	4	Bacteroidia (42.9%) Sphingobacteriia (28.6%) Chitinophagia (14.3%) Cytophagia (14.3%)	Freshwater (50%) Unclassified (50%)	0		0.56
Cluster 316	GH138	7	7	3	3	3	Bacteroidia (71.4%) Chitinophagia (14.3%) Cytophagia (14.3%)		0		0.85
Cluster 347	CE4 GH9	7	7	5	4	3	Bacteroidia (28.6%) Chitinophagia (28.6%) Sphingobacteriia (42.9%)	Solid animal waste (100%)	0		0.84
Cluster 365	GH115 GH2	7	7	2	2	1	Bacteroidia (100%)		0		0.86
Cluster 394	CE11 GH109 GH110 GH29	7	7	1	1	1	Bacteroidia (100%)		0		0.97
Cluster 395	GH146 GH28 GH43_10 GH88 GH97 Pept	7	7	3	3	2	Bacteroidia (85.7%) Sphingobacteriia (14.3%)		0		0.66
Cluster 447	CE4 CE6 GH105 GH2 GH28 PL11	7	7	1	1	1	Bacteroidia (100%)		0		0.98
Cluster 452	GH147 GH35 GH53	7	7	1	1	1	Bacteroidia (100%)		0		0.79
Cluster 453	GH27 GH89 GH97	7	7	1	1	1	Bacteroidia (100%)		0		0.95
Cluster 454	GH106 GH2 GH43_3	7	7	1	1	1	Bacteroidia (100%)		0		1
Cluster 464	GH3 GH5_38	7	7	2	2	1	Bacteroidia (100%)		0		0.82
Cluster 567	GH43_31	7	7	6	4	3	Bacteroidia (42.9%) Chitinophagia (14.3%) Sphingobacteriia (42.9%)		1	18996345	0.64
Cluster 620	GH16 GH2 GH20	7	7	3	3	2	Bacteroidia (85.7%) Cytophagia (14.3%)		0		0.67
Cluster 637	GH2 GH31 GH76 GH92 GH97	7	6	1	1	1	Bacteroidia (100%)		1	26430127	1
Cluster 661	GH10 GH2 GH3	7	7	4	2	2	Bacteroidia (57.1%) Sphingobacteriia (42.9%)		0		0.72
Cluster 730	PL11	7	7	3	3	2	Bacteroidia (85.7%) Flavobacteriia (14.3%)		0		0.72
Cluster 771	GH43_4 GH43_5 GH51	7	7	6	5	4	Bacteroidia (28.6%) Sphingobacteriia (14.3%) Chitinophagia (28.6%) Cytophagia (28.6%)		0		0.6
Cluster 817	GH16 GH5_46	7	7	6	5	3	Bacteroidia (14.3%) Cytophagia (71.4%) Saprospiria (14.3%)		0		0.56
Cluster 895	GH66	7	7	6	3	3	Chitinophagia (71.4%) Sphingobacteriia (14.3%) Cytophagia (14.3%)	Soil (100%)	0		0.74
Cluster 905	GH43_1	7	7	7	4	4	Sphingobacteriia (28.6%) Chitinophagia (14.3%) Cytophagia (28.6%) Flavobacteriia (28.6%)	Soil (66.7%) Marine (33.3%)	0		0.7
Cluster 984	GH18 GH20 GH29	7	7	3	2	2	Cytophagia (28.6%) Bacteroidia (71.4%)		0		0.63
Cluster 992	GH10 GH43_1	7	6	3	1	1	Flavobacteriia (100%)	Unclassified (100%)	1	27768819	0.55
Cluster 1039	GH53	7	7	4	3	4	Bacteroidia (57.1%) Sphingobacteriia (14.3%) Flavobacteriia (14.3%) Cytophagia (14.3%)	Digestive system (75%) Reproductive system (25%)	0		0.74
Cluster 1113	GH117 Sulf	7	7	7	5	3	Bacteroidia (28.6%) Cytophagia (42.9%) Flavobacteriia (28.6%)		0		0.55
Cluster 1150	GH30_1 GH5_46	7	7	2	2	2	Sphingobacteriia (42.9%) Flavobacteriia (57.1%)	Marine (25%) Freshwater (50%) Soil (25%)	0		0.82
Cluster 1186	GH2 GH30_3 GH88	7	6	1	1	1	Bacteroidia (100%)		1	23976882	0.93
Cluster 1213	GH87 GH97 GH99	7	7	2	2	2	Bacteroidia (85.7%) Cytophagia (14.3%)		0		0.79
Cluster 1307	GH43_4	7	7	4	2	1	Bacteroidia (100%)		0		0.73
Cluster 1356	PL26	7	7	4	3	3	Sphingobacteriia (28.6%) Flavobacteriia (57.1%) Balneolia (14.3%)	Agricultural field (25%) Marine (25%) Unclassified (25%) Defined media (25%)	0		0.67
Cluster 1407	GH16 GH43_24	7	7	7	6	4	Bacteroidia (42.9%) Sphingobacteriia (14.3%) Chitinophagia (14.3%) Cytophagia (28.6%)		1	23976882	0.6
Cluster 1445	CE9 GH20 GH32 Pept	7	7	1	1	1	Bacteroidia (100%)		0		0.91
Cluster 1711	GH144 GH3 GH43_28 GH97	7	7	3	1	1	Flavobacteriia (100%)		0		0.85
Cluster 1995	GH16 GH29	7	7	2	1	1	Flavobacteriia (100%)		0		0.88
Cluster 2769	GH10 GH115 GH30_8	7	6	1	1	1	Bacteroidia (100%)		1	23976882	0.93
Cluster 2776	GH141 GH29 GH88 PL12	7	7	1	1	1	Bacteroidia (100%)		0		1
Cluster 2805	CE1 CE6 GH10 GH115 GH3 GH30_8 GH31 GH43_10 GH43_12 GH43_29 GH95 GH97 GH98	7	7	1	1	1	Bacteroidia (100%)		0		0.88
Cluster 37	CE8 PL1	6	6	2	2	1	Bacteroidia (100%)		0		0.52
Cluster 41	GH110 Sulf	6	6	4	3	3	Bacteroidia (50%) Flavobacteriia (33.3%) Cytophagia (16.7%)		2	27768819, 23976882	0.67
Cluster 44	GH88 PL12 PL13 Sulf	6	6	1	1	1	Bacteroidia (100%)		0		0.77
Cluster 50	GH105 GH109 GH2 GH20 GH29	6	6	1	1	1	Bacteroidia (100%)		0		0.94
Cluster 56	GH28 GH3 GH43_10 GH95	6	6	1	1	1	Bacteroidia (100%)		0		0.88
Cluster 66	GH127 GH43_34 GH97 Pept	6	6	1	1	1	Bacteroidia (100%)		0		0.97
Cluster 72	CE7 GH130 GH26 GH3 GH5_2 GH5_7	6	5	1	1	1	Bacteroidia (100%)		1	23976882	0.94
Cluster 73	GH106 GH2 GH28 GH78 GH79 GH88 PL8	6	6	1	1	1	Bacteroidia (100%)		0		1
Cluster 81	CE12 CE7 CE8 GH105	6	6	1	1	1	Bacteroidia (100%)		0		0.9
Cluster 85	GH18 GH92 GH97	6	5	1	1	1	Bacteroidia (100%)		1	23976882	0.85
Cluster 107	GH130 GH26 GH36	6	6	3	3	1	Bacteroidia (100%)		2	22205877, 27872187	0.76
Cluster 118	GH3 GH43_18 GH97	6	4	1	1	1	Bacteroidia (100%)		2	22205877	1
Cluster 218	GH31 GH9	6	6	1	1	1	Bacteroidia (100%)		0		0.78
Cluster 225	CE7 GH2 GH3 GH36 GH97	6	6	1	1	1	Bacteroidia (100%)		0		0.95
Cluster 259	GH35 GH73	6	6	2	2	1	Bacteroidia (100%)		0		1
Cluster 276	GH2 GH35 GT2 (16.7%)	6	6	4	4	4	Bacteroidia (50%) Chitinophagia (16.7%) Sphingobacteriia (16.7%) Cytophagia (16.7%)		0		0.5
Cluster 298	GH27 GH51 Pept	6	6	2	2	1	Bacteroidia (100%)		0		0.9
Cluster 318	GH3 GH30_3 GH35	6	6	1	1	1	Bacteroidia (100%)		0		0.93
Cluster 345	GH31 GH65 GH66 GH97	6	6	3	3	2	Bacteroidia (83.3%) Flavobacteriia (16.7%)	Skin (100%)	0		0.9
Cluster 371	GH110 GH36 GH92 GH95 GH97	6	6	1	1	1	Bacteroidia (100%)		0		1
Cluster 383	CE9 GH2 GH20 GH27 GH89 Pept	6	5	1	1	1	Bacteroidia (100%)		1	18996345	1
Cluster 396	GH3 GH88 GH92 GH97	6	6	1	1	1	Bacteroidia (100%)		0		0.93
Cluster 431	GH89 GH97	6	6	1	1	1	Bacteroidia (100%)		0		0.86
Cluster 440	GH2 GH29 GH88 GH95	6	6	2	2	2	Bacteroidia (66.7%) Sphingobacteriia (33.3%)	Unclassified (100%)	0		0.72
Cluster 463	GH3 GH88 GH95	6	6	1	1	1	Bacteroidia (100%)		0		0.94
Cluster 471	GH78 GH92	6	6	3	3	1	Bacteroidia (100%)		0		0.62
Cluster 483	GH29 GH3	6	6	4	5	3	Bacteroidia (50%) Flavobacteriia (16.7%) Sphingobacteriia (33.3%)	Digestive system (50%) Unclassified (50%)	0		0.58
Cluster 506	GH106 GH28	6	6	3	3	3	Bacteroidia (16.7%) Chitinophagia (66.7%) Cytophagia (16.7%)		0		0.8
Cluster 511	GH10 GH2	6	6	5	3	3	Bacteroidia (16.7%) Cytophagia (66.7%) Sphingobacteriia (16.7%)		0		0.6
Cluster 513	GH146 GH51	6	6	4	4	3	Bacteroidia (66.7%) Flavobacteriia (16.7%) Chitinophagia (16.7%)	Skin (100%)	0		0.56
Cluster 529	GH117 GH2 PL8 Sulf	6	6	1	1	1	Bacteroidia (100%)		0		0.74
Cluster 551	GH136 GH2	6	6	3	2	2	Bacteroidia (16.7%) Sphingobacteriia (83.3%)		0		0.61
Cluster 619	GH10 GH13_14	6	6	1	1	1	Bacteroidia (100%)		0		0.74
Cluster 629	GH133 GH57 GT4 Pept	6	6	2	3	1	Bacteroidia (100%)		0		0.82
Cluster 654	GH2 GH3 GH31 GH76 GH97	6	5	1	1	1	Bacteroidia (100%)		1	18996345	0.97
Cluster 658	GH88 GH95 PL12 PL15 PL8 Sulf	6	6	1	1	1	Bacteroidia (100%)		0		0.95
Cluster 663	GH105 Sulf	6	6	4	3	2	Bacteroidia (66.7%) Sphingobacteriia (33.3%)	Digestive system (100%)	0		0.69
Cluster 684	GH32 Sulf	6	6	4	4	2	Bacteroidia (83.3%) Cytophagia (16.7%)		0		0.78
Cluster 701	GH23	6	6	5	4	4	Bacteroidia (16.7%) Chitinophagia (33.3%) Flavobacteriia (33.3%) Cytophagia (16.7%)		0		0.56
Cluster 706	GH43_3 GT2 (16.7%) GT4 (16.7%)	6	6	2	3	1	Bacteroidia (100%)		0		0.6
Cluster 744	GH36 GH5_4	6	6	1	1	1	Bacteroidia (100%)		0		1
Cluster 746	GH105 GH106 GH2	6	6	1	1	1	Bacteroidia (100%)		0		1
Cluster 821	CE7 GH130 GH26 GH5_4 GH5_7	6	6	1	1	1	Bacteroidia (100%)		0		0.63
Cluster 869	GH3 GH43_3	6	6	1	1	1	Bacteroidia (100%)		0		0.97
Cluster 884	GH3 GH5_46	6	6	5	4	2	Bacteroidia (83.3%) Flavobacteriia (16.7%)	Unclassified (33.3%) Freshwater (33.3%) Circulatory system (33.3%)	0		0.56
Cluster 891	GH144 GH43_28	6	6	4	3	3	Chitinophagia (50%) Sphingobacteriia (33.3%) Cytophagia (16.7%)	Soil (100%)	0		0.75
Cluster 898	GH13_8	6	6	4	3	2	Cytophagia (50%) Bacteroidia (50%)		0		0.59
Cluster 915	GH43_26 GH5_13	6	6	5	4	4	Chitinophagia (16.7%) Flavobacteriia (33.3%) Sphingobacteriia (33.3%) Cytophagia (16.7%)	Marine (75%) Soil (25%)	0		0.63
Cluster 954	GH28 GH43_10	6	6	3	2	2	Cytophagia (83.3%) Bacteroidia (16.7%)	Unclassified (50%) Rhizoplane (25%) Soil (25%)	0		0.66
Cluster 997	GH117 GH2	6	6	3	2	2	Flavobacteriia (66.7%) Cytophagia (33.3%)	Unclassified (50%) Soil (50%)	0		0.78
Cluster 1029	GH125	6	6	4	4	3	Cytophagia (33.3%) Bacteroidia (33.3%) Chitinophagia (33.3%)	Composting (33.3%) Sediment (33.3%) Digestive system (33.3%)	0		0.6
Cluster 1092	GH30_2	6	6	2	2	1	Bacteroidia (100%)	Digestive system (100%)	1	23976882	0.79
Cluster 1191	CE1 GH3 GH43_17 GH43_2 GH43_7 GH9	6	5	1	1	1	Bacteroidia (100%)		1	23976882	0.84
Cluster 1230	GH2 GH27 GH30_4 GH43_19 GH43_34	6	6	1	1	1	Flavobacteriia (100%)	Rhizoplane (66.7%) Soil (33.3%)	0		0.8
Cluster 1264	GH2 GH63 Pept	6	6	3	3	3	Bacteroidia (66.7%) Flavobacteriia (16.7%) Chitinophagia (16.7%)		0		0.67
Cluster 1404	GH16 GH30_1 GH30_3	6	6	1	1	1	Flavobacteriia (100%)	Unclassified (50%) Geologic (50%)	0		0.9
Cluster 1604	GH43_34 GH92	6	6	6	5	5	Bacteroidia (16.7%) Flavobacteriia (33.3%) Cytophagia (16.7%) Chitinophagia (16.7%) Sphingobacteriia (16.7%)	Unclassified (50%) Marine (50%)	0		0.53
Cluster 1624	GH139 GH3 GH43_3	6	5	1	1	1	Bacteroidia (100%)		1	23976882	1
Cluster 1630	GH29 GH3 Pept	6	5	1	1	1	Bacteroidia (100%)		1	23976882	1
Cluster 1659	GH32 GH65	6	6	4	2	2	Flavobacteriia (66.7%) Cytophagia (33.3%)	Marine (50%) Unclassified (50%)	0		0.61
Cluster 1839	GH37	6	6	4	3	3	Chitinophagia (50%) Flavobacteriia (16.7%) Cytophagia (33.3%)		0		0.69
Cluster 2410	GH13 GH63 GH97	6	6	1	1	1	Flavobacteriia (100%)		0		1
Cluster 23	GH105 GH2 GH30_4 PL17	5	4	1	1	1	Bacteroidia (100%)		1	23976882	0.86
Cluster 36	GH130 GH18 GH92 GH97	5	5	1	1	1	Bacteroidia (100%)	Unclassified (100%)	0		0.73
Cluster 48	GH105 GH3 GH42	5	4	1	1	1	Bacteroidia (100%)		1	23976882	1
Cluster 55	CE15 GH144 GH3	5	5	1	1	1	Bacteroidia (100%)		0		0.92
Cluster 68	GH2 GH30_4 GH42 GH51	5	5	1	1	1	Bacteroidia (100%)		0		0.94
Cluster 71	GH2 GH28 GH92	5	5	1	1	1	Bacteroidia (100%)		0		0.95
Cluster 75	GH16 GH2 GH3 GH39 GH78 GH92	5	4	1	1	1	Bacteroidia (100%)		1	23976882	1
Cluster 99	CE12 CE4 GH115 GH43_24	5	3	1	1	1	Bacteroidia (100%)		2	22205877	1
Cluster 113	CE12 GH105 GH106 GH2 GH28 GH88 GH95 PL11	5	3	1	1	1	Bacteroidia (100%)		2	22205877	1
Cluster 114	GH3 GH36	5	3	1	1	1	Bacteroidia (100%)		2	22205877	1
Cluster 131	GH10 GH43_1 GH67	5	5	2	2	2	Bacteroidia (40%) Flavobacteriia (60%)	Marine (100%)	2	22205877, 26112186	0.74
Cluster 137	GH2 GH3 GH31 GH43_12 GH5_4 GH9	5	5	1	1	1	Bacteroidia (100%)		2	24463512	0.91
Cluster 188	GH117 GH20 GH29 Sulf	5	5	1	1	1	Bacteroidia (100%)		0		0.83
Cluster 193	GH13_m52 GH65	5	5	2	2	2	Bacteroidia (80%) Sphingobacteriia (20%)		0		0.79
Cluster 196	CE12 CE8 GH105 GH28 GH43_10	5	5	4	3	3	Bacteroidia (40%) Cytophagia (40%) Flavobacteriia (20%)		0		0.47
Cluster 219	GH9 Pept	5	5	2	2	2	Bacteroidia (80%) Cytophagia (20%)		0		0.81
Cluster 222	GH13 GH2 GH53 GH65	5	5	1	1	1	Bacteroidia (100%)		0		0.8
Cluster 223	GH35 GH43_24	5	5	1	1	1	Bacteroidia (100%)		0		0.86
Cluster 226	GH125 GH43_34 GH74 GH76 GH92	5	5	1	1	1	Bacteroidia (100%)		0		0.83
Cluster 274	GH32 GH36	5	5	4	3	2	Bacteroidia (80%) Flavobacteriia (20%)		0		0.65
Cluster 285	GH88 PL12 PL15	5	5	1	1	1	Bacteroidia (100%)		0		0.56
Cluster 294	CE12 GH106 GH2 PL11 PL22 PL26 Sulf	5	5	1	1	1	Bacteroidia (100%)		0		1
Cluster 301	GH13 GH29	5	5	2	2	1	Bacteroidia (100%)		0		0.85
Cluster 305	GH2 GH3 GH31	5	5	4	4	2	Bacteroidia (80%) Sphingobacteriia (20%)		0		0.49
Cluster 320	GH3 GH78 Sulf	5	5	3	3	3	Bacteroidia (60%) Chitinophagia (20%) Cytophagia (20%)		0		0.63
Cluster 322	GH3 GH36 GH42 GH43_26 GH43_34 GH78	5	5	1	1	1	Bacteroidia (100%)		0		0.95
Cluster 338	GH43_2	5	5	4	4	3	Bacteroidia (40%) Chitinophagia (40%) Sphingobacteriia (20%)		0		0.92
Cluster 352	GH18 GH20 Sulf	5	3	2	2	1	Bacteroidia (100%)		0		0.75
Cluster 356	GH125 GH38 GH76 GH97	5	5	2	2	1	Bacteroidia (100%)		0		0.76
Cluster 399	GH105 GH130 GH2 GH43_3 GH43_31 GH63	5	5	1	1	1	Bacteroidia (100%)		0		0.98
Cluster 402	GH3 GH36 GH92 GH95 GH97	5	5	1	1	1	Bacteroidia (100%)		0		0.98
Cluster 423	GH5	5	5	5	3	3	Bacteroidia (20%) Flavobacteriia (60%) Sphingobacteriia (20%)		0		0.61
Cluster 428	GH146 Pept	5	5	5	5	4	Bacteroidia (20%) Flavobacteriia (20%) Cytophagia (40%) Chitinophagia (20%)		0		0.58
Cluster 429	PL10	5	5	3	3	3	Bacteroidia (60%) Chitinophagia (20%) Flavobacteriia (20%)		0		0.92
Cluster 435	GH43_3 GH76	5	5	2	2	1	Bacteroidia (100%)		0		0.76
Cluster 456	GH2 PL11	5	5	1	1	1	Bacteroidia (100%)		0		1
Cluster 495	GH106 GH28 GH92	5	5	2	1	1	Bacteroidia (100%)		0		0.84
Cluster 516	GH13_38	5	5	4	3	2	Bacteroidia (40%) Flavobacteriia (60%)		0		1
Cluster 556	GH136	5	5	3	3	2	Bacteroidia (80%) Cytophagia (20%)		0		0.7
Cluster 558	GH125 GH2 GH3 GH38 GH43_26 GH43_3 GH43_31 GH43_34 GH76 GH92	5	5	1	1	1	Bacteroidia (100%)		0		0.98
Cluster 566	GH2 GH92	5	5	5	4	3	Bacteroidia (40%) Chitinophagia (40%) Sphingobacteriia (20%)	Digestive system (100%)	0		0.52
Cluster 571	CE8 GH127 GH43_34 GH97 Pept PL10	5	5	1	1	1	Bacteroidia (100%)		0		0.74
Cluster 593	GH3 GH30_1 GH30_3	5	4	3	2	2	Flavobacteriia (80%) Bacteroidia (20%)		1	19717629	0.64
Cluster 596	GH10 GH2 GH50	5	4	1	1	1	Flavobacteriia (100%)		1	19717629	1
Cluster 634	GH43_18	5	5	3	3	2	Bacteroidia (60%) Cytophagia (40%)	Unclassified (100%)	0		0.67
Cluster 666	GH110 GH97 Pept	5	4	1	1	1	Bacteroidia (100%)		1	26430127	0.96
Cluster 673	GH2 GH36 GH78	5	5	3	3	1	Bacteroidia (100%)		0		0.66
Cluster 678	GH105 GH28 PL1	5	5	3	4	2	Bacteroidia (75%) Chitinophagia (25%)	Unclassified (100%)	0		0.57
Cluster 681	GH140	5	5	3	3	1	Bacteroidia (100%)		1	23976882	0.61
Cluster 703	CE12 CE8 GH105 GH28 PL1	5	5	4	4	4	Bacteroidia (40%) Flavobacteriia (20%) Sphingobacteriia (20%) Chitinophagia (20%)		0		0.5
Cluster 733	GH105 GH43_24	5	5	1	1	1	Bacteroidia (100%)		0		0.72
Cluster 769	GH43_2 GH43_7	5	5	1	1	1	Bacteroidia (100%)		0		0.8
Cluster 857	GH3 GH50	5	4	2	2	2	Sphingobacteriia (20%) Bacteroidia (80%)	Freshwater (100%)	1	23976882	0.91
Cluster 920	GH88 GH97	5	5	3	2	2	Chitinophagia (60%) Cytophagia (40%)		0		0.45
Cluster 928	GH20 GH29	5	5	3	2	2	Chitinophagia (80%) Sphingobacteriia (20%)		0		0.58
Cluster 931	GH43_10	5	5	4	4	3	Chitinophagia (40%) Bacteroidia (40%) Flavobacteriia (20%)	Digestive system (50%) Marine (50%)	0		0.61
Cluster 938	CE12 GH105 GH28 GH43_10	5	5	1	1	1	Chitinophagia (100%)		0		0.86
Cluster 941	GH35 GH53	5	5	2	2	1	Bacteroidia (100%)	Digestive system (100%)	0		0.74
Cluster 991	GH127 GH129 GH2 Sulf	5	5	2	1	1	Flavobacteriia (100%)		0		1
Cluster 994	CE6 GH130	5	5	2	1	1	Flavobacteriia (100%)	Unclassified (100%)	1	27768819	0.78
Cluster 995	GH117 GH16 GH2 GH28 GH29 Sulf	5	5	3	1	1	Flavobacteriia (100%)	Unclassified (100%)	0		0.58
Cluster 1042	GH123 GH29 GH33	5	5	1	1	1	Bacteroidia (100%)		0		0.94
Cluster 1086	GH117	5	5	4	3	2	Cytophagia (60%) Flavobacteriia (40%)		0		0.82
Cluster 1123	PL12 PL17 PL6	5	5	4	2	2	Cytophagia (60%) Flavobacteriia (40%)		0		0.7
Cluster 1165	GH5_2 GH9	5	5	1	1	1	Cytophagia (100%)		0		0.81
Cluster 1267	GH36 Sulf	5	4	2	2	2	Bacteroidia (60%) Flavobacteriia (40%)		1	27768819	0.61
Cluster 1305	GH130 GH26 GH27	5	4	3	1	1	Bacteroidia (100%)		0		0.93
Cluster 1379	GH130 GH26 GH27 GH5_2 GH5_7	5	5	1	1	1	Flavobacteriia (100%)		0		0.88
Cluster 1382	CE12 CE8 GH105 GH28 GH43_10 GH95 Pept PL1 PL10	5	5	1	1	1	Flavobacteriia (100%)	Unclassified (100%)	0		0.84
Cluster 1414	GH13 GH147	5	5	2	2	2	Flavobacteriia (80%) Cytophagia (20%)	Unclassified (100%)	0		0.68
Cluster 1432	GH144 GH2 GH3 GH43_28	5	5	2	1	1	Flavobacteriia (100%)	Marine (100%)	0		0.91
Cluster 1436	GH2 GH97	5	5	2	2	2	Flavobacteriia (80%) Chitinophagia (20%)	Digestive system (100%)	0		0.74
Cluster 1439	GH2 GH30_4 GH63	5	5	1	1	1	Bacteroidia (100%)		0		0.96
Cluster 1442	GH109 GH123 GH35 GH89 PL9	5	5	1	1	1	Bacteroidia (100%)		0		0.89
Cluster 1443	GH115 GH38 GH88 GH92 PL8 Sulf	5	5	1	1	1	Bacteroidia (100%)		0		0.87
Cluster 1444	CE6 GH2 GH28	5	5	1	1	1	Bacteroidia (100%)		0		1
Cluster 1446	GH13_14 GH13_5 GH18 Sulf	5	5	1	1	1	Bacteroidia (100%)		0		1
Cluster 1461	GH2 GH3 GH43_2 GH95	5	5	1	1	1	Bacteroidia (100%)		1	26430127	0.77
Cluster 1557	GH2 GH35 GH43_10 GH92	5	5	1	1	1	Bacteroidia (100%)		0		0.92
Cluster 1620	GH16 GH3 GH97 Pept	5	5	1	1	1	Bacteroidia (100%)		0		0.95
Cluster 1626	GH106 GH28 GH29 GH31 GH78 GH95	5	5	1	1	1	Bacteroidia (100%)		0		0.9
Cluster 1638	GH43_26 GH43_8 GT20 (20%)	5	5	5	3	2	Cytophagia (80%) Chitinophagia (20%)	Soil (100%)	0		0.76
Cluster 1646	GH29 GH33	5	5	4	3	3	Cytophagia (40%) Sphingobacteriia (40%) Bacteroidia (20%)		0		0.61
Cluster 1743	GH1 GT1 (40%) GT20 (20%) GT4 (20%)	5	5	5	3	3	Flavobacteriia (60%) Sphingobacteriia (20%) Cytophagia (20%)	Diatom (100%)	0		0.51
Cluster 1869	GH130 GH2 GH26 GH3	5	4	1	1	1	Bacteroidia (100%)		1	23976882	1
Cluster 1927	GH130 GH20 GH29 GH92	5	5	1	1	1	Flavobacteriia (100%)	Diatom (100%)	0		0.76
Cluster 1966	GH10 GH3 Sulf	5	5	4	3	3	Flavobacteriia (20%) Bacteroidia (20%) Cytophagia (60%)		0		0.55
Cluster 2779	GH106 GH137 GH138 GH139 GH2	5	5	1	1	1	Bacteroidia (100%)		0		0.93
Cluster 2781	GH106 GH139 GH2	5	5	1	1	1	Bacteroidia (100%)		0		1
Cluster 2788	CE1 CE6 GH10 GH115 GH146 GH3 GH30_8 GH31 GH43_10 GH43_12 GH43_29 GH95 GH97 GH98	5	5	1	1	1	Bacteroidia (100%)		0		0.86
Cluster 2875	GH105 GH109 GH2 GH88 PL8	5	5	1	1	1	Bacteroidia (100%)		0		0.96
Cluster 24	CE7 GH31 GH95 GH97	4	3	1	1	1	Bacteroidia (100%)		1	23976882	1
Cluster 29	CE15 GH2 GH3 GH88 GH97 PL8	4	4	1	1	1	Bacteroidia (100%)		0		0.94
Cluster 42	GH105 GH136 GH20	4	4	1	1	1	Bacteroidia (100%)		0		0.95
Cluster 58	GH13 Sulf	4	3	1	1	1	Bacteroidia (100%)		1	23976882	1
Cluster 89	GH2 GH27	4	4	1	1	1	Bacteroidia (100%)		0		0.83
Cluster 149	GH109 GH35 GH89 PL9	4	4	1	1	1	Bacteroidia (100%)		0		0.95
Cluster 151	GH105 GH2 GH29 GH31 Pept	4	4	1	1	1	Bacteroidia (100%)		0		0.91
Cluster 164	GH2 PL9	4	4	1	1	1	Bacteroidia (100%)		0		1
Cluster 171	GH2 GH28 GH3 GH88 GH92 GH97	4	4	1	1	1	Bacteroidia (100%)		0		0.97
Cluster 177	GH27 Pept	4	4	1	1	1	Bacteroidia (100%)		0		0.91
Cluster 214	GH117 PL8 Sulf	4	4	1	1	1	Bacteroidia (100%)		0		0.73
Cluster 230	GH116 GH20 GH3	4	4	1	1	1	Bacteroidia (100%)		0		0.93
Cluster 280	GH105 GH2 GH29 PL8	4	4	1	1	1	Bacteroidia (100%)		2	18996345, 26430127	0.65
Cluster 311	GH2 GH20 GH88	4	4	1	1	1	Bacteroidia (100%)		1	25139987	0.89
Cluster 317	GH27 GH31 GH97	4	4	1	1	1	Bacteroidia (100%)		0		0.77
Cluster 319	GH28 GH42	4	4	1	1	1	Bacteroidia (100%)		0		1
Cluster 362	CE12 CE4 GH106 GH2 PL11 PL22 PL26 Sulf	4	4	1	1	1	Bacteroidia (100%)		0		1
Cluster 370	GH2 GH3 GH31 GH76 GH97 Pept	4	4	1	1	1	Bacteroidia (100%)		0		1
Cluster 430	CE4 GH147 GH35 GH53	4	4	1	1	1	Bacteroidia (100%)		0		1
Cluster 434	CE7 GH2 GH3 GH36	4	4	1	1	1	Bacteroidia (100%)		0		0.96
Cluster 446	GH105 GH3	4	4	1	1	1	Bacteroidia (100%)		0		0.88
Cluster 455	GH146 GH43_4 GH51	4	3	1	1	1	Bacteroidia (100%)		1	23976882	0.93
Cluster 468	GH32 GH76	4	4	1	1	1	Bacteroidia (100%)		0		0.9
Cluster 479	GH20 GH31 GH92	4	4	1	1	1	Bacteroidia (100%)		0		1
Cluster 494	GH16 GH31 GH89	4	4	1	1	1	Bacteroidia (100%)		0		1
Cluster 501	GH105 GH13_8 GH2 GH3	4	4	1	1	1	Bacteroidia (100%)		0		0.91
Cluster 509	GH88 Sulf	4	4	3	3	2	Bacteroidia (75%) Cytophagia (25%)		0		0.68
Cluster 522	GH28 GH43_10 GH88	4	4	1	1	1	Bacteroidia (100%)		0		0.75
Cluster 531	GH2 GH29 GH31 GH42 GH43_16 GH43_33 GH5_4 GH97	4	4	1	1	1	Bacteroidia (100%)		0		0.95
Cluster 542	GH2 GH3 GH5_46 GH55 GH88	4	4	1	1	1	Bacteroidia (100%)		0		0.95
Cluster 565	GH32 GH43_2	4	4	1	1	1	Bacteroidia (100%)		0		0.77
Cluster 578	GH43	4	4	4	4	3	Bacteroidia (50%) Saprospiria (25%) Cytophagia (25%)		0		0.81
Cluster 608	GH2 GH3 GH31 GH39 GH5_4 GH95 GH97	4	4	1	1	1	Flavobacteriia (100%)	Unclassified (50%) Soil (50%)	0		1
Cluster 609	GH2 GH20 GH29 GH3 GH33 GH92	4	4	2	2	2	Flavobacteriia (75%) Bacteroidia (25%)		0		0.64
Cluster 614	GH13 GH13_38 GH13_7 GH65 GH97	4	4	1	1	1	Flavobacteriia (100%)		0		1
Cluster 622	GH43_34 GH92 GH97	4	4	1	1	1	Bacteroidia (100%)		0		0.95
Cluster 633	GH2 GH20 GH95 Sulf	4	4	1	1	1	Bacteroidia (100%)		2	18996345, 26430127	0.78
Cluster 644	CE8 GH105	4	4	1	1	1	Bacteroidia (100%)		0		1
Cluster 671	CE15 CE7 GH105 GH2 GH3 GH36	4	4	1	1	1	Bacteroidia (100%)		0		1
Cluster 675	GH36 GH95 GH97	4	4	3	4	2	Bacteroidia (75%) Cytophagia (25%)		0		0.51
Cluster 676	CE4 GH42 GH9	4	4	1	2	1	Bacteroidia (100%)		0		0.96
Cluster 683	GH105 GH43_26	4	4	2	3	2	Bacteroidia (75%) Sphingobacteriia (25%)		0		0.73
Cluster 690	GH2 GH31 GH43_12 GH5_4	4	4	2	2	1	Bacteroidia (100%)		0		0.89
Cluster 699	GH2 GH43_3 GH43_31 GH93	4	4	2	2	1	Bacteroidia (100%)		0		0.94
Cluster 722	CE8 GH23 PL1	4	4	1	1	1	Bacteroidia (100%)		0		0.94
Cluster 724	CE6 GH10 GH43_1 GH43_10 GH67	4	4	1	1	1	Bacteroidia (100%)		0		0.81
Cluster 726	GH5_21	4	4	1	1	1	Bacteroidia (100%)		0		1
Cluster 728	GH26 GH5_4	4	4	1	1	1	Bacteroidia (100%)		0		0.92
Cluster 729	CE8 GH105 GH133 GH28 GH57 GT4 PL1	4	4	1	1	1	Bacteroidia (100%)		0		0.91
Cluster 731	CE12 GH28	4	4	3	3	2	Bacteroidia (75%) Flavobacteriia (25%)		0		0.67
Cluster 738	GH127 GH43_34 GH97	4	4	1	1	1	Bacteroidia (100%)		0		0.78
Cluster 748	GH31 GH43_3 GH43_31	4	4	1	1	1	Bacteroidia (100%)		0		0.95
Cluster 754	GH31 GH5_4 GH9	4	4	1	1	1	Bacteroidia (100%)		0		1
Cluster 908	GH29 GH88	4	4	3	3	3	Sphingobacteriia (50%) Chitinophagia (25%) Flavobacteriia (25%)		0		0.71
Cluster 942	GH3 GH67	4	4	1	1	0			0		0.95
Cluster 949	GH127 GH137 GH142	4	4	3	2	2	Cytophagia (75%) Bacteroidia (25%)		0		0.91
Cluster 990	GH117 GH16 GH2 GH28 GH29 GH43_2 GH86 Sulf	4	4	1	1	1	Flavobacteriia (100%)		0		0.97
Cluster 1008	GH13_36	4	4	4	3	1	Cytophagia (100%)		0		0.91
Cluster 1047	GH18 GH97	4	4	2	2	2	Flavobacteriia (50%) Sphingobacteriia (50%)	Reproductive system (100%)	0		0.75
Cluster 1080	GH13 GH13_20	4	4	3	3	2	Bacteroidia (66.7%) Flavobacteriia (33.3%)		0		0.68
Cluster 1088	CE8 GH28 GH43_10	4	4	3	1	1	Cytophagia (100%)		0		0.87
Cluster 1155	GH2 GH43_3 GH43_31	4	4	3	3	1	Bacteroidia (100%)	Unclassified (100%)	0		0.57
Cluster 1180	GH2 GH86	4	4	4	3	3	Bacteroidia (25%) Cytophagia (50%) Flavobacteriia (25%)		0		0.7
Cluster 1184	GH28 GH3 GH88 GH92 GH97	4	4	1	1	1	Bacteroidia (100%)		0		0.81
Cluster 1185	GH127 GH146	4	4	2	2	2	Bacteroidia (50%) Sphingobacteriia (50%)		0		0.59
Cluster 1208	GH15 GT20 (75%)	4	4	3	3	4	Sphingobacteriia (25%) Bacteroidia (25%) Chitinophagia (25%) Cytophagia (25%)	Reproductive system (50%) Digestive system (50%)	0		0.59
Cluster 1210	GH73	4	4	2	2	2	Flavobacteriia (75%) Chitinophagia (25%)	Unclassified (100%)	0		0.68
Cluster 1227	GH10 GH16 GH3	4	4	1	1	1	Flavobacteriia (100%)	Rhizoplane (100%)	0		0.91
Cluster 1229	GH146 GH43_29 GH43_4 GH43_5 GH51	4	4	3	2	2	Flavobacteriia (75%) Cytophagia (25%)	Rhizoplane (50%) Marine (50%)	0		0.67
Cluster 1262	CE7 GH105	4	4	1	1	1	Bacteroidia (100%)		0		1
Cluster 1297	GH133 GH57 GT4	4	4	1	1	1	Bacteroidia (100%)		0		0.88
Cluster 1335	GH130 GH92	4	4	3	3	2	Bacteroidia (75%) Chitinophagia (25%)		0		0.57
Cluster 1367	CE12 CE8 GH105 GH28 GH43_10 Pept PL1 PL10	4	4	1	1	1	Flavobacteriia (100%)	Unclassified (50%) Rhizoplane (50%)	0		0.89
Cluster 1412	GH2 GH30_4 GH35	4	4	3	2	3	Bacteroidia (25%) Sphingobacteriia (50%) Cytophagia (25%)	Agricultural field (100%)	0		0.77
Cluster 1416	GH16 GH3 GH30_1 GH5_46	4	3	1	1	1	Flavobacteriia (100%)		0		0.89
Cluster 1440	GH42 GH43_18	4	4	1	1	1	Bacteroidia (100%)		0		1
Cluster 1441	GH42 GH97	4	4	1	1	1	Bacteroidia (100%)		0		1
Cluster 1447	GH2 GH35 GH43 GH51 GH53 GH95 Sulf	4	4	1	1	1	Bacteroidia (100%)		0		0.97
Cluster 1508	GH125 GH76 GH78 Sulf	4	4	1	1	1	Bacteroidia (100%)		0		0.97
Cluster 1509	GH3 GH42 GH43_18 GH5_13 GH97	4	4	1	1	1	Bacteroidia (100%)		0		0.95
Cluster 1511	GH3 GH92 GH97	4	4	1	1	1	Bacteroidia (100%)		0		0.95
Cluster 1515	GH2 GH43_18 GH43_26 GH43_31 GH5_13	4	4	1	1	1	Flavobacteriia (100%)	Unclassified (50%) Rhizoplane (50%)	0		0.96
Cluster 1525	CE12 GH105 GH106 GH2 GH28 PL1 PL11	4	4	1	1	1	Flavobacteriia (100%)	Rhizoplane (100%)	0		0.87
Cluster 1538	GH2 GH36	4	4	4	3	3	Bacteroidia (25%) Flavobacteriia (25%) Sphingobacteriia (50%)		0		0.56
Cluster 1548	GH43_24	4	4	3	3	2	Bacteroidia (50%) Chitinophagia (50%)	Circulatory system (100%)	0		1
Cluster 1589	PL27	4	4	1	1	1	Bacteroidia (100%)		0		1
Cluster 1629	CE12 GH115 GH28 GH35 GH43_24 PL27	4	4	1	1	1	Bacteroidia (100%)		0		0.93
Cluster 1644	GH16 Sulf	4	4	4	3	3	Cytophagia (25%) Sphingobacteriia (25%) Flavobacteriia (50%)		0		0.62
Cluster 1713	GH105 GH78 Sulf	4	4	4	1	1	Flavobacteriia (100%)		0		0.57
Cluster 1779	GH30_3 GH5_46	4	4	3	4	4	Flavobacteriia (25%) Sphingobacteriia (25%) Chitinophagia (25%) Cytophagia (25%)		0		0.56
Cluster 1825	PL17 PL7	4	3	2	1	1	Flavobacteriia (100%)	Marine (100%)	1	27768819	0.81
Cluster 1826	GH2 GH43_26	4	4	2	1	1	Chitinophagia (100%)		0		0.78
Cluster 1852	CE2 GH130 GH26 GH27 GH3 GH5_2 GH5_7	4	4	1	1	1	Flavobacteriia (100%)		0		0.93
Cluster 1878	GH16 GH30_1 GH5_46	4	4	4	2	2	Flavobacteriia (75%) Sphingobacteriia (25%)	Marine (100%)	0		0.68
Cluster 1887	GH2 GH30_4 Sulf	4	4	4	2	2	Flavobacteriia (75%) Cytophagia (25%)	Unclassified (100%)	0		0.7
Cluster 2009	GH13 GH18	4	4	3	3	2	Flavobacteriia (50%) Bacteroidia (50%)		0		0.9
Cluster 2064	GH2 GH23	4	4	1	1	1	Bacteroidia (100%)		0		1
Cluster 2773	GH10 GH115 GH2 PL9	4	2	1	1	1	Bacteroidia (100%)		2	22205877	1
Cluster 2777	GH29 GH88 GH95	4	4	1	1	1	Bacteroidia (100%)		0		1
Cluster 2797	GH105 GH145 GH16 GH31 GH35 GH43_19 GH43_24 GH51 GH97	4	4	1	1	1	Bacteroidia (100%)		0		0.95
Cluster 2800	GH20 GH28 GH3	4	4	2	2	1	Bacteroidia (100%)		0		0.96
Cluster 2806	GH105 GH145 GH16 GH35 GH43_19 GH43_24 GH51 GH97	4	4	1	1	1	Bacteroidia (100%)		0		0.9
Cluster 2853	GH105 GH16 GH43_24	4	4	3	3	2	Bacteroidia (75%) Cytophagia (25%)		0		0.67
Cluster 2868	GH123 GH16 GH29 GH3 GH95	4	4	1	1	1	Bacteroidia (100%)		0		0.95
Cluster 7	GH20 GH28 GH3 GH5 GH65 GH97	3	3	1	1	1	Bacteroidia (100%)		0		0.84
Cluster 35	GH16 GH3 GH97	3	3	1	1	1	Bacteroidia (100%)		0		0.93
Cluster 40	GH136 GH2 GH35 GH43_24 GH51	3	3	1	1	1	Bacteroidia (100%)		1	23976882	0.96
Cluster 49	GH28 PL1 Sulf	3	3	1	1	1	Bacteroidia (100%)		0		0.94
Cluster 61	GH105 GH115 GH130 GH2 GH31 GH43_3 GH63	3	3	1	1	1	Bacteroidia (100%)		1	23976882	0.97
Cluster 83	CE8 GH3 PL1	3	3	2	2	2	Bacteroidia (66.7%) Chitinophagia (33.3%)		1	23976882	0.62
Cluster 101	GH31 GH76 GH92 Pept	3	2	1	1	1	Bacteroidia (100%)		2	22205877	1
Cluster 154	GH2 GH31 GH36 Pept	3	3	1	1	1	Bacteroidia (100%)		0		0.95
Cluster 155	GH31 GH95 Pept Sulf	3	3	1	1	1	Bacteroidia (100%)		0		1
Cluster 156	GH109 GH88 Pept	3	3	1	1	1	Bacteroidia (100%)		0		1
Cluster 158	GH120 GH2 GH28 GH35 GH43_10 GH95 Pept	3	3	1	1	1	Bacteroidia (100%)		0		0.91
Cluster 160	GH110 Pept	3	3	1	1	1	Bacteroidia (100%)		0		0.87
Cluster 168	GH20 GH84 Sulf	3	3	1	1	1	Bacteroidia (100%)		0		1
Cluster 172	GH105 GH115 GH28 PL11	3	3	1	1	1	Bacteroidia (100%)		0		1
Cluster 213	GH109 GH110 GH95 GT6 (33.3%)	3	3	3	3	1	Bacteroidia (100%)		0		0.71
Cluster 217	GH116 GH97	3	3	2	2	1	Bacteroidia (100%)		0		0.73
Cluster 253	GH125 GH2 GH3 GH38 GH43 GH43_26 GH43_3 GH43_31 GH43_34 GH76 GH92	3	3	1	1	1	Bacteroidia (100%)		0		0.96
Cluster 265	GH33 GH78	3	3	2	3	1	Bacteroidia (100%)		0		0.56
Cluster 275	GH2 GH43_24	3	3	2	2	2	Bacteroidia (66.7%) Flavobacteriia (33.3%)		0		0.74
Cluster 286	GH105 GH125 GH67 GH76 GH97	3	3	1	1	1	Bacteroidia (100%)		1	23976882	0.9
Cluster 289	GH127 GH27	3	3	1	1	1	Bacteroidia (100%)		0		0.62
Cluster 306	GH3 GH92	3	3	2	2	1	Bacteroidia (100%)		0		0.7
Cluster 313	GH117 GH2 GH28 PL11	3	3	1	1	1	Bacteroidia (100%)		0		0.9
Cluster 315	GH125 GH130 GH76 GH92 Sulf	3	3	1	1	1	Bacteroidia (100%)		0		1
Cluster 337	CE6 GH2 GH31	3	3	3	3	1	Bacteroidia (100%)		0		0.83
Cluster 359	CE9 GH43_10 GH95	3	3	1	1	1	Bacteroidia (100%)		0		1
Cluster 360	GH28 GH3 GH88	3	3	1	1	1	Bacteroidia (100%)		0		1
Cluster 392	GH105 GH109 GH2 GH29	3	3	1	1	1	Bacteroidia (100%)		1	23976882	0.81
Cluster 400	GH2 GH20 Pept	3	3	1	1	1	Bacteroidia (100%)		0		0.96
Cluster 401	GH105 GH127 GH145 GH16 GH31 GH35 GH43_10 GH43_19 GH43_24 GH43_34 GH43_9 GH51 GH97	3	3	1	1	1	Bacteroidia (100%)		0		0.89
Cluster 461	GH105 GH2 GH27 GH78 GH92	3	3	1	1	1	Bacteroidia (100%)		0		0.9
Cluster 467	GH3 GH43_24	3	3	1	1	1	Bacteroidia (100%)		0		0.93
Cluster 497	GH116 GH43_3 GH43_31	3	3	2	2	1	Bacteroidia (100%)		1	18996345	0.81
Cluster 502	GH20 GH88 PL8	3	3	1	1	1	Bacteroidia (100%)		0		0.96
Cluster 530	GH109 GH3	3	3	1	1	1	Bacteroidia (100%)		0		0.75
Cluster 532	GH2 GH26	3	3	2	2	2	Bacteroidia (66.7%) Cytophagia (33.3%)		0		0.69
Cluster 534	GH50	3	3	1	1	1	Bacteroidia (100%)		0		0.75
Cluster 538	GH16 GH2 GH20 GH29 Sulf	3	3	1	1	1	Bacteroidia (100%)		1	23976882	0.85
Cluster 541	GH3 GH32	3	3	1	1	1	Bacteroidia (100%)		0		0.95
Cluster 559	GH26 GH3	3	3	3	3	2	Bacteroidia (66.7%) Sphingobacteriia (33.3%)		0		0.7
Cluster 562	GH28 GH78	3	3	2	2	2	Bacteroidia (66.7%) Cytophagia (33.3%)		0		0.71
Cluster 572	GH2 Pept PL1	3	3	1	1	1	Bacteroidia (100%)		0		0.87
Cluster 588	PL15 Sulf	3	3	2	2	2	Bacteroidia (66.7%) Cytophagia (33.3%)		0		0.7
Cluster 590	GH110 GH97	3	3	2	2	2	Bacteroidia (66.7%) Sphingobacteriia (33.3%)		0		0.7
Cluster 594	GH2 GH29 GH43_18 GH43_26 GH43_31 GH5_13	3	2	1	1	1	Flavobacteriia (100%)		1	19717629	1
Cluster 607	GH130 GH26 GH27 GH5_2 GH5_7 GH97	3	2	1	1	1	Flavobacteriia (100%)		1	19717629	1
Cluster 610	GH89 GH92	3	3	1	1	1	Flavobacteriia (100%)		0		1
Cluster 615	CE9 GH16 GH18 GH20	3	3	1	1	1	Bacteroidia (100%)		0		0.96
Cluster 617	GH127 GH137 GH138 GH141 GH2 GH20 GH78	3	3	1	1	1	Bacteroidia (100%)		0		0.87
Cluster 618	GH13 GH2 GH97	3	3	1	1	1	Bacteroidia (100%)		0		1
Cluster 621	GH2 GH3 GH43_2 GH43_28 GH92 GH95	3	3	1	1	1	Bacteroidia (100%)		0		0.93
Cluster 623	GH95 PL8	3	3	1	1	1	Bacteroidia (100%)		0		0.78
Cluster 645	GH10 GH43_1 GH43_12 GH67	3	3	1	1	1	Bacteroidia (100%)		0		1
Cluster 647	GH127 GH141 GH28 GH78	3	3	1	1	1	Bacteroidia (100%)		0		0.94
Cluster 650	GH13 Pept	3	3	1	1	1	Bacteroidia (100%)		0		1
Cluster 651	GH140 GH142 GH143 GH33 GH43_18 GH78 GH95 Pept	3	3	1	1	1	Bacteroidia (100%)		0		0.73
Cluster 652	CE12 GH105 GH106 GH2 PL11	3	3	2	2	1	Bacteroidia (100%)		0		0.7
Cluster 660	CE8 GH105 GH33	3	3	1	1	1	Bacteroidia (100%)		0		1
Cluster 662	GH105 GH43_3 GH43_31 GH63 GH76 Sulf	3	3	1	1	1	Bacteroidia (100%)		0		1
Cluster 669	GH3 GH35 GH78 Pept	3	3	1	1	1	Bacteroidia (100%)		0		0.93
Cluster 670	GH117 PL11 PL9	3	3	1	1	1	Bacteroidia (100%)		0		1
Cluster 682	GH105 GH106	3	3	2	3	2	Bacteroidia (66.7%) Sphingobacteriia (33.3%)		0		0.89
Cluster 691	GH51 Sulf	3	3	1	2	1	Bacteroidia (100%)		0		1
Cluster 693	GH130 GH2 GH26 GH33	3	3	1	2	1	Bacteroidia (100%)		0		0.96
Cluster 696	GH29 GH3 GH95	3	3	1	2	1	Bacteroidia (100%)		0		0.94
Cluster 734	GH106 GH137 GH138 GH139 GH140 GH141 GH142 GH143 GH2 GH33 GH43_18 GH51 GH78 GH95 PL1	3	3	1	1	1	Bacteroidia (100%)		0		0.9
Cluster 736	GH13 GH13_14 GH43_4 GH43_5 GH77 GH97	3	3	1	1	1	Bacteroidia (100%)		0		0.65
Cluster 742	GH106 GH2	3	3	1	1	1	Bacteroidia (100%)		0		0.81
Cluster 749	CE12 GH97	3	3	1	1	1	Bacteroidia (100%)		0		1
Cluster 750	GH127 GH3 GH43_1 GH51 GH9	3	3	1	1	1	Bacteroidia (100%)		0		0.93
Cluster 752	GH94 Pept	3	3	1	1	1	Bacteroidia (100%)		0		0.91
Cluster 753	CE1 CE6 GH10 GH115 GH125 GH3 GH38 GH43_10 GH76 GH92 GH95	3	3	1	1	1	Bacteroidia (100%)		0		0.92
Cluster 755	GH115 GH43_35	3	3	1	1	1	Bacteroidia (100%)		0		1
Cluster 782	GH109 GH36 Pept	3	3	1	1	1	Bacteroidia (100%)		0		1
Cluster 786	GH37 Pept	3	3	2	2	2	Bacteroidia (66.7%) Flavobacteriia (33.3%)		0		0.6
Cluster 788	GH20 GH3 GH89	3	3	2	2	1	Bacteroidia (100%)		0		0.85
Cluster 790	GH2 GH3 GH36	3	3	1	1	1	Bacteroidia (100%)		0		0.89
Cluster 835	GH43_17	3	3	2	2	2	Bacteroidia (33.3%) Cytophagia (66.7%)		0		0.73
Cluster 867	GH37 GH65	3	3	2	2	2	Bacteroidia (66.7%) Sphingobacteriia (33.3%)		0		0.82
Cluster 889	GH113 GH144	3	3	1	1	1	Cytophagia (100%)	Unclassified (100%)	0		1
Cluster 909	GH43 Sulf	3	3	3	2	2	Sphingobacteriia (66.7%) Cytophagia (33.3%)		0		0.74
Cluster 917	GH74	3	3	2	1	1	Chitinophagia (100%)		0		0.64
Cluster 932	GH2 GH76	3	3	3	3	3	Chitinophagia (33.3%) Bacteroidia (33.3%) Sphingobacteriia (33.3%)		0		0.63
Cluster 945	GH32 GH78	3	3	1	1	0			0		0.89
Cluster 946	GH32 GH92	3	3	1	1	1	Flavobacteriia (100%)		0		1
Cluster 952	GH95 Pept	3	3	3	3	3	Cytophagia (33.3%) Flavobacteriia (33.3%) Sphingobacteriia (33.3%)	Unclassified (100%)	0		0.68
Cluster 955	GH31 GH44	3	3	1	1	1	Cytophagia (100%)		0		1
Cluster 957	GH127 GH140 GH143	3	3	1	1	1	Cytophagia (100%)		0		1
Cluster 1011	GH2 GH43 Sulf	3	3	3	3	2	Cytophagia (33.3%) Bacteroidia (66.7%)		0		0.62
Cluster 1033	GH2 GH32	3	3	2	2	1	Bacteroidia (100%)		0		0.74
Cluster 1037	GH31 GH84	3	3	1	1	1	Bacteroidia (100%)		0		0.93
Cluster 1038	GH13_m52 GH29 GH37 GH97	3	3	1	1	1	Bacteroidia (100%)		0		0.95
Cluster 1064	GH20 GH43_26 GH43_3 GH89	3	3	1	1	1	Sphingobacteriia (100%)		0		0.75
Cluster 1074	GH109 GH20	3	3	3	2	2	Sphingobacteriia (33.3%) Cytophagia (66.7%)		0		0.58
Cluster 1087	GH44	3	3	2	1	1	Cytophagia (100%)		0		0.76
Cluster 1117	GH117 GH2 GH86 Sulf	3	3	2	2	1	Cytophagia (100%)		0		0.65
Cluster 1121	GH89 GH95	3	3	3	3	2	Cytophagia (66.7%) Flavobacteriia (33.3%)	Unclassified (50%) Rhizoplane (50%)	0		0.78
Cluster 1122	GH127 GH129 Sulf	3	3	3	2	2	Cytophagia (33.3%) Flavobacteriia (66.7%)	Unclassified (100%)	1	29162826	0.62
Cluster 1131	GH127 Sulf	3	3	3	2	2	Cytophagia (66.7%) Sphingobacteriia (33.3%)		0		0.63
Cluster 1159	GH42	3	3	3	3	3	Chitinophagia (33.3%) Bacteroidia (33.3%) Cytophagia (33.3%)	Soil (100%)	0		0.72
Cluster 1162	GH88 GH95	3	3	1	1	1	Sphingobacteriia (100%)		0		0.78
Cluster 1181	CE12 CE8 GH105 GH28 PL1 PL9	3	3	3	3	3	Bacteroidia (33.3%) Flavobacteriia (33.3%) Cytophagia (33.3%)		0		0.49
Cluster 1237	GH16 GH2 Sulf	3	3	3	2	2	Flavobacteriia (33.3%) Cytophagia (66.7%)		0		0.6
Cluster 1245	GH130 GH20 GH84 GH85 GH92	3	3	2	2	1	Bacteroidia (100%)		0		0.88
Cluster 1246	GH28 GH92 GH97	3	3	3	3	1	Bacteroidia (100%)		0		0.6
Cluster 1269	GH73 PL1	3	3	1	1	1	Bacteroidia (100%)		0		1
Cluster 1285	GH125 GH2 GH76 GH92 GH97	3	3	2	2	2	Bacteroidia (33.3%) Flavobacteriia (66.7%)		0		0.68
Cluster 1312	GH13_31 GH130	3	3	1	1	1	Flavobacteriia (100%)	Freshwater (50%) Marine (50%)	0		1
Cluster 1376	GH43_26 GH43_29 GH43_4 GH43_5 GH51	3	3	2	2	2	Flavobacteriia (66.7%) Bacteroidia (33.3%)		0		0.72
Cluster 1378	CE12 CE8 GH105 GH28 GH43_10 PL1 PL10	3	3	3	1	1	Flavobacteriia (100%)	Soil (100%)	0		0.48
Cluster 1417	GH149 GH16 GH17	3	3	2	2	2	Flavobacteriia (66.7%) Bacteroidia (33.3%)		0		0.82
Cluster 1420	GH13 GH13_36	3	3	3	3	2	Cytophagia (50%) Bacteroidia (50%)		0		0.6
Cluster 1421	GH2 GH88 PL17 PL6	3	3	1	1	1	Flavobacteriia (100%)	Marine (100%)	0		0.94
Cluster 1423	CE12 CE8 GH105 GH28 GH43_10 PL1 PL9	3	3	2	2	2	Sphingobacteriia (33.3%) Flavobacteriia (66.7%)		0		0.65
Cluster 1463	GH2 GH32 GH92	3	3	1	1	1	Bacteroidia (100%)		0		0.91
Cluster 1475	GH144 Pept	3	3	2	2	2	Cytophagia (66.7%) Chitinophagia (33.3%)		0		0.78
Cluster 1478	GH2 GH31 GH95	3	3	3	3	3	Bacteroidia (33.3%) Cytophagia (33.3%) Chitinophagia (33.3%)		0		0.81
Cluster 1494	GH13_31	3	3	1	2	2	Cytophagia (66.7%) Flavobacteriia (33.3%)		0		0.76
Cluster 1507	GH36 GH43_10 GH88	3	3	1	1	1	Bacteroidia (100%)		0		1
Cluster 1510	GH20 GH43_17 GH5_13	3	3	1	1	1	Bacteroidia (100%)		0		1
Cluster 1512	GH105 GH130 GH2 GH43_3 GH43_31 GH63 GH76	3	3	1	1	1	Bacteroidia (100%)		0		1
Cluster 1516	GH10 GH35	3	3	1	1	1	Flavobacteriia (100%)	Unclassified (50%) Soil (50%)	0		0.91
Cluster 1524	GH125 GH130 GH92 GH97	3	3	1	1	1	Flavobacteriia (100%)	Rhizoplane (100%)	0		1
Cluster 1559	GH146 GH30_2 GH31 GH35 GH43_19 GH43_34 GH51	3	3	1	1	1	Bacteroidia (100%)		0		0.89
Cluster 1561	GH2 GH28 GH43 Sulf	3	3	1	1	1	Bacteroidia (100%)		0		0.96
Cluster 1565	GH109 GH110	3	3	1	1	1	Bacteroidia (100%)		0		0.93
Cluster 1566	GH2 GH3 GH36 GH92 GH95 GH97	3	3	1	1	1	Bacteroidia (100%)		0		0.94
Cluster 1571	GH2 GH3 GH38 GH43_26 GH43_3 GH76	3	3	1	1	1	Bacteroidia (100%)		0		0.94
Cluster 1617	GH2 GH29 Pept	3	3	2	2	2	Bacteroidia (66.7%) Chitinophagia (33.3%)		0		0.7
Cluster 1618	GH2 GH95 Sulf	3	3	2	3	3	Bacteroidia (33.3%) Flavobacteriia (33.3%) Sphingobacteriia (33.3%)		1	27768819	0.62
Cluster 1627	GH3 GH30_2 GH31 GH43_2 GH43_28 GH92 GH95	3	3	1	1	1	Bacteroidia (100%)		0		1
Cluster 1628	GH146 GH28 GH43_4 GH51	3	3	1	1	1	Bacteroidia (100%)		0		0.93
Cluster 1632	GH16 GH20	3	3	2	2	2	Bacteroidia (66.7%) Sphingobacteriia (33.3%)		0		0.56
Cluster 1634	GH13_31 GH32 GH65	3	3	2	2	2	Flavobacteriia (66.7%) Cytophagia (33.3%)	Marine (50%) Soil (50%)	0		0.75
Cluster 1635	GH144 GH3 GH97	3	3	1	1	1	Flavobacteriia (100%)	Marine (100%)	0		1
Cluster 1661	GH2 GH29 Sulf	3	3	3	1	1	Flavobacteriia (100%)		0		0.64
Cluster 1673	GH10 GH115	3	3	2	1	2	Flavobacteriia (50%) Cytophagia (50%)		0		0.6
Cluster 1685	GH1 GT1 (66.7%) Sulf	3	3	2	2	2	Saprospiria (33.3%) Flavobacteriia (66.7%)	Soil (100%)	0		0.82
Cluster 1714	GH140 GH30_4 Sulf	3	3	1	1	1	Flavobacteriia (100%)		0		0.95
Cluster 1721	GH43_37	3	3	2	2	2	Sphingobacteriia (66.7%) Cytophagia (33.3%)		0		0.72
Cluster 1724	GH2 GH51	3	3	3	3	2	Flavobacteriia (33.3%) Bacteroidia (66.7%)	Sediment (100%)	0		0.51
Cluster 1782	GH13 GH13_38	3	3	3	2	2	Flavobacteriia (66.7%) Cytophagia (33.3%)		0		0.69
Cluster 1843	GH125 GH130 GH18 GH92 GH97	3	3	1	1	1	Flavobacteriia (100%)		0		0.93
Cluster 1850	GH125 GH130 GH18 GH65 GH92 GH97	3	3	1	1	1	Flavobacteriia (100%)		0		1
Cluster 1851	GH2 GH3 GH31 GH39 GH97	3	3	1	1	1	Flavobacteriia (100%)	Rhizoplane (100%)	0		1
Cluster 1853	GH2 GH28 GH51 GH89 GH92 GH95	3	3	1	1	1	Flavobacteriia (100%)	Rhizoplane (100%)	0		0.93
Cluster 1854	GH5_21 Pept	3	3	1	1	1	Flavobacteriia (100%)	Rhizoplane (100%)	0		0.94
Cluster 1855	GH36 GH42 GH63	3	3	1	1	1	Flavobacteriia (100%)	Rhizoplane (100%)	0		1
Cluster 1871	GH110 GH3 GH92 Sulf	3	3	1	1	1	Bacteroidia (100%)		0		1
Cluster 1872	GH146 GH2 GH28 GH43_10 GH43_19 GH43_34 GH43_9 GH51 GH88 GH97 Pept	3	3	1	1	1	Bacteroidia (100%)		0		0.98
Cluster 1876	GH13 GH13_19 GH13_38 GH149 GH16 GH17 GH3 GH30_1 GH31 GH65 GH97	3	3	1	1	1	Flavobacteriia (100%)		0		0.87
Cluster 1884	GH43_8 GH92	3	3	2	2	2	Cytophagia (66.7%) Chitinophagia (33.3%)	Soil (100%)	0		0.82
Cluster 1899	CE8 GH106 GH127 GH137 GH138 GH139 GH140 GH142 GH143 GH2 GH28 GH33 GH43_18 GH78 GH95 PL1	3	3	1	1	1	Flavobacteriia (100%)		0		1
Cluster 1932	PL12 PL6	3	3	1	1	1	Flavobacteriia (100%)		0		1
Cluster 1934	GH117 GH88	3	3	1	1	1	Flavobacteriia (100%)		0		1
Cluster 1961	GH29 GH95	3	3	3	3	3	Cytophagia (33.3%) Sphingobacteriia (33.3%) Flavobacteriia (33.3%)		0		0.63
Cluster 2023	GH35 GH89 GH92	3	3	1	1	1	Sphingobacteriia (100%)		0		0.94
Cluster 2028	GH106 GH127 GH28 GH3 GH43_12	3	2	1	1	1	Bacteroidia (100%)		1	23976882	1
Cluster 2029	GH136 GH2 GH28 GH3 GH35 GH43_24 GH51	3	3	1	1	1	Bacteroidia (100%)		0		0.97
Cluster 2031	GH142 GH143 GH43_18 GH78 PL1	3	2	1	1	1	Bacteroidia (100%)		1	23976882	0.96
Cluster 2036	GH127 GH2 Sulf	3	3	2	3	2	Bacteroidia (66.7%) Flavobacteriia (33.3%)		0		0.65
Cluster 2044	GH105 GH140 GH2 GH43_18 GH78	3	3	1	1	1	Bacteroidia (100%)		0		1
Cluster 2081	GH130 GH26 GH27 GH3 GH5_7	3	3	3	2	2	Chitinophagia (66.7%) Sphingobacteriia (33.3%)		0		0.64
Cluster 2129	GH28 GH36	3	3	2	2	2	Sphingobacteriia (66.7%) Cytophagia (33.3%)	Soil (100%)	0		0.78
Cluster 2145	GH13 GH65 GH97	3	3	1	1	1	Flavobacteriia (100%)		0		0.87
Cluster 2147	GH149 GH16 GH17 GH3 GH30_1	3	3	1	1	1	Flavobacteriia (100%)		0		0.83
Cluster 2183	GH109 GH33	3	3	1	1	1	Flavobacteriia (100%)		0		0.93
Cluster 2188	GH110 GH2 GH82 Sulf	3	3	3	1	1	Flavobacteriia (100%)		0		0.87
Cluster 2227	GH2 GH3 GH31 GH5_4 GH95 GH97	3	3	1	1	1	Flavobacteriia (100%)		0		0.65
Cluster 2236	GH13_36 GH65	3	3	1	1	1	Sphingobacteriia (100%)		0		0.94
Cluster 2255	GH5_2	3	3	3	2	2	Chitinophagia (66.7%) Cytophagia (33.3%)		0		0.76
Cluster 2278	GH74 Sulf	3	3	3	3	3	Chitinophagia (33.3%) Cytophagia (33.3%) Flavobacteriia (33.3%)		0		0.73
Cluster 2280	CE14 GH39	3	3	3	2	2	Chitinophagia (66.7%) Cytophagia (33.3%)		0		0.91
Cluster 2387	GH125 GH130 GH38 GH76 GH92 GT32	3	2	1	1	1	Bacteroidia (100%)		3	18996345, 25567280, 26430127	0.94
Cluster 2516	GH137	3	3	3	3	3	Flavobacteriia (33.3%) Sphingobacteriia (33.3%) Cytophagia (33.3%)		0		0.7
Cluster 2712	GH43_4 GH43_5 GH51 PL1	3	3	2	2	2	Cytophagia (33.3%) Bacteroidia (66.7%)		0		0.64
Cluster 2740	GH110 GH2 GH20	3	3	1	1	1	Flavobacteriia (100%)		0		0.87
Cluster 2778	GH105 GH145 GH16 GH35 GH43_19 GH43_24 GH43_34 GH51 GH97	3	3	1	1	1	Bacteroidia (100%)		0		0.91
Cluster 2783	GH105 GH145 GH16 GH43_19 GH43_24 GH51 GH97	3	3	1	1	1	Bacteroidia (100%)		0		0.95
Cluster 2798	GH2 GH39 GH92	3	3	1	1	1	Bacteroidia (100%)		0		0.96
Cluster 2799	GH106 GH115 GH2 GH28 PL11	3	3	1	1	1	Bacteroidia (100%)		0		0.97
Cluster 2808	GH28 GH3 GH43_24	3	3	1	1	1	Bacteroidia (100%)		0		0.91
Cluster 2858	GH106 GH110 GH28 GH36 GH92	3	3	2	2	1	Bacteroidia (100%)		0		0.97
Cluster 1	GH13 GH77 GH97	2	2	1	1	1	Bacteroidia (100%)		0		0.85
Cluster 11	GH130 GH26 GH3 GH5_7	2	2	1	1	1	Bacteroidia (100%)		0		0.96
Cluster 12	GH2 GH3 GH30_2 GH31 GH38 GH43_2 GH43_28 GH92 GH95	2	2	1	1	1	Bacteroidia (100%)		0		0.97
Cluster 16	CE1 CE6 GH3 GH43_17 GH43_2 GH43_7	2	2	1	1	1	Bacteroidia (100%)		0		0.96
Cluster 18	GH2 GH55 GH88	2	2	1	1	1	Bacteroidia (100%)		0		0.93
Cluster 54	GH106 GH28 GH29 GH95	2	2	1	1	1	Bacteroidia (100%)		1	23976882	1
Cluster 79	GH28 GH31	2	2	1	1	1	Bacteroidia (100%)		0		0.88
Cluster 84	GH105 GH2 PL11	2	2	1	1	1	Bacteroidia (100%)		1	23976882	0.92
Cluster 88	GH2 GH35 GH95	2	2	1	1	1	Bacteroidia (100%)		0		0.93
Cluster 111	GH2 GH3 GH31 GH43_12 GH5_4 GH9 Pept	2	2	1	1	1	Bacteroidia (100%)		2	22205877	1
Cluster 112	GH30_4 GH43_34	2	2	1	1	1	Bacteroidia (100%)		2	22205877	1
Cluster 124	CE8 GH95	2	2	1	1	1	Bacteroidia (100%)		2	22205877	1
Cluster 162	GH123 GH88	2	2	1	1	1	Bacteroidia (100%)		0		1
Cluster 192	GH2 GH3 GH31 GH43_2 GH63 GH92 PL17	2	2	1	1	1	Bacteroidia (100%)		0		1
Cluster 195	GH105 GH106 GH127 GH137 GH138 GH139 GH140 GH141 GH142 GH143 GH2 GH28 GH33 GH43_18 GH78 GH95 PL1	2	2	1	1	1	Bacteroidia (100%)		0		1
Cluster 198	GH115 GH29	2	2	1	1	1	Bacteroidia (100%)		0		1
Cluster 203	GH120 GH2	2	2	1	1	1	Bacteroidia (100%)		0		1
Cluster 210	GH140 GH2 GH43_18 GH78	2	2	1	1	1	Bacteroidia (100%)		0		1
Cluster 227	GH125 GH2 GH76 GH92 Sulf	2	2	1	1	1	Bacteroidia (100%)		0		0.83
Cluster 271	GH125 GH76 GH92 GH97	2	2	2	2	2	Bacteroidia (50%) Chitinophagia (50%)		0		0.69
Cluster 295	GH43_24 Sulf	2	2	1	1	1	Bacteroidia (100%)		0		1
Cluster 302	GH20 GH3	2	2	2	2	2	Bacteroidia (50%) Sphingobacteriia (50%)		0		0.64
Cluster 308	GH2 GH30_2	2	2	1	1	1	Bacteroidia (100%)		0		1
Cluster 310	GH120 GH2 GH35 GH43_10 GH95	2	2	1	1	1	Bacteroidia (100%)		0		1
Cluster 312	GH2 GH38 GH43_26 GH43_3 GH76	2	2	1	1	1	Bacteroidia (100%)		0		1
Cluster 335	GH105 GH2 GH30_4 GH59 PL17 Sulf	2	2	2	2	1	Bacteroidia (100%)		0		0.93
Cluster 341	GH3 GH43_34 GH92	2	2	2	2	1	Bacteroidia (100%)		0		1
Cluster 342	CE12 CE8 GH105 GH23 GH43_10 PL1	2	2	2	2	1	Bacteroidia (100%)		0		1
Cluster 353	GH18 GH20 GH3 GH92	2	2	1	1	1	Bacteroidia (100%)		0		1
Cluster 354	CE4 GH2 GH26 GH37 GH97	2	2	1	1	1	Bacteroidia (100%)		0		0.94
Cluster 367	GH43_12 GH43_24 Sulf	2	2	1	1	1	Bacteroidia (100%)		0		1
Cluster 393	GH2 GH28 GH43 GH43_12 GH43_24 Sulf	2	2	1	1	1	Bacteroidia (100%)		0		0.96
Cluster 397	GH16 GH20 GH35	2	2	1	1	1	Bacteroidia (100%)		0		0.94
Cluster 398	GH29 GH92 Pept	2	2	2	2	2	Bacteroidia (50%) Cytophagia (50%)		0		0.81
Cluster 416	GH146 GH2	2	2	2	2	2	Bacteroidia (50%) Cytophagia (50%)		0		0.69
Cluster 421	GH105 GH43_28 GH50 GH88 Sulf	2	2	1	1	1	Bacteroidia (100%)		0		0.95
Cluster 424	GH27 GH31	2	2	2	2	2	Bacteroidia (50%) Cytophagia (50%)		0		0.71
Cluster 439	GH146 GH36 GH43_10 GH88 Pept	2	2	1	1	1	Bacteroidia (100%)		0		0.96
Cluster 441	GH3 GH42 GH43_26 GH43_34	2	2	1	1	1	Bacteroidia (100%)		0		1
Cluster 442	GH105 GH145 GH16 GH43_24	2	2	1	1	1	Bacteroidia (100%)		0		0.77
Cluster 448	GH110 GH36 GH92 GH95	2	2	1	1	1	Bacteroidia (100%)		0		0.75
Cluster 460	GH28 GH43_17 GH78	2	2	1	1	1	Bacteroidia (100%)		0		0.94
Cluster 465	GH2 GH3 GH31 GH43_12 GH43_16 GH5_4 GH9	2	2	1	1	1	Bacteroidia (100%)		0		0.85
Cluster 466	GH105 GH115 GH130 GH2 GH43_3	2	2	1	1	1	Bacteroidia (100%)		0		1
Cluster 469	GH20 GH78 Sulf	2	2	2	2	2	Bacteroidia (50%) Cytophagia (50%)		0		0.75
Cluster 484	GH43_19	2	2	2	2	2	Bacteroidia (50%) Chitinophagia (50%)		0		0.75
Cluster 485	GH109 GH95	2	2	1	1	1	Bacteroidia (100%)		0		0.8
Cluster 496	CE3 GH105 GH29	2	2	1	1	1	Bacteroidia (100%)		0		1
Cluster 498	GH2 GH88 Sulf	2	2	1	1	1	Bacteroidia (100%)		0		0.88
Cluster 503	CE9 GH2 Sulf	2	2	1	1	1	Bacteroidia (100%)		0		0.94
Cluster 510	GH130 GH2 Sulf	2	2	1	1	1	Bacteroidia (100%)		0		1
Cluster 515	GH28 GH33 GH43_18 GH78 GH92 GH95 PL1	2	1	1	1	1	Bacteroidia (100%)		1	26920945	1
Cluster 520	GH125 GH2 GH43_26 GH43_34 GH76 GH92 Sulf	2	2	1	1	1	Bacteroidia (100%)		0		0.95
Cluster 535	GH13 GH2 GH53	2	2	2	2	2	Bacteroidia (50%) Flavobacteriia (50%)		0		0.62
Cluster 540	CE8 GH28 GH43_10 GH95 PL1	2	2	2	2	2	Bacteroidia (50%) Sphingobacteriia (50%)		0		0.73
Cluster 544	GH146 GH28 GH3 GH43_10 GH88 GH92 GH97 Pept	2	2	1	1	1	Bacteroidia (100%)		0		1
Cluster 545	GH20 GH33 Sulf	2	2	2	2	2	Bacteroidia (50%) Cytophagia (50%)		0		0.75
Cluster 553	CE8 GH28 PL1	2	2	2	2	2	Bacteroidia (50%) Cytophagia (50%)		0		0.69
Cluster 561	GH18 GH33	2	2	2	2	1	Bacteroidia (100%)		0		0.7
Cluster 568	GH31 GH65 GH66	2	2	1	1	1	Bacteroidia (100%)		0		1
Cluster 570	CE7 GH130 GH26 GH5_7	2	2	1	1	1	Bacteroidia (100%)		0		1
Cluster 586	GH28 GH43_10 GH95 PL1	2	2	1	1	1	Bacteroidia (100%)		0		0.81
Cluster 591	GH2 GH3 GH31 GH39 GH5_4 GH97	2	2	1	1	1	Flavobacteriia (100%)		1	19717629	0.89
Cluster 612	CE12 GH105 GH106 GH117 GH2 GH28 PL11	2	2	1	1	1	Flavobacteriia (100%)		0		1
Cluster 616	GH130 GH140 GH2 GH5_5 GH78	2	2	1	1	1	Bacteroidia (100%)		0		1
Cluster 636	GH125 GH130 GH29 GH36 GH38 GH76 GH92 Sulf	2	2	1	1	1	Bacteroidia (100%)		0		0.94
Cluster 638	GH125 GH2 GH3 GH31 GH38 GH43_35 GH76 GH78 GH92 GH97	2	2	1	1	1	Bacteroidia (100%)		0		0.97
Cluster 641	CE1 GH2 GH3	2	2	2	2	2	Bacteroidia (50%) Chitinophagia (50%)		0		0.71
Cluster 646	CE7 GH5_7	2	2	1	1	1	Bacteroidia (100%)		0		1
Cluster 648	GH2 GH25 GH5_4 Sulf	2	2	1	1	1	Bacteroidia (100%)		0		1
Cluster 649	GH26 Pept PL11	2	2	1	1	1	Bacteroidia (100%)		0		1
Cluster 656	GH36 GH92 GH95	2	2	2	2	2	Bacteroidia (50%) Chitinophagia (50%)		0		0.62
Cluster 672	GH36 GH43_17	2	2	1	2	1	Bacteroidia (100%)		0		1
Cluster 674	GH28 GH5_36	2	2	1	2	1	Bacteroidia (100%)		0		1
Cluster 677	GH2 GH31 GH43_28 GH5_4	2	2	1	2	1	Bacteroidia (100%)		0		0.94
Cluster 686	GH130 GH26 GH97	2	2	1	2	1	Bacteroidia (100%)		0		1
Cluster 692	CE15 GH92	2	2	1	2	1	Bacteroidia (100%)		0		0.75
Cluster 700	GH28 Sulf	2	2	1	1	1	Bacteroidia (100%)		0		0.86
Cluster 716	GH125 GH43_3 GH43_34 GH76	2	2	1	1	1	Bacteroidia (100%)		0		1
Cluster 717	GH128 GH16 GH3 GH81	2	2	1	1	1	Bacteroidia (100%)		0		1
Cluster 718	GH38 GH92 Pept	2	2	1	1	1	Bacteroidia (100%)		0		1
Cluster 719	GH51 GH76 GH92	2	2	1	1	1	Bacteroidia (100%)		0		0.88
Cluster 720	GH115 GH2 GH43_26 GH76 GH92 Sulf	2	2	1	1	1	Bacteroidia (100%)		0		0.95
Cluster 723	CE7 CE8 PL1	2	2	1	1	1	Bacteroidia (100%)		0		0.9
Cluster 732	GH43_12	2	2	1	1	1	Bacteroidia (100%)		0		0.8
Cluster 741	GH35 PL11	2	2	1	1	1	Bacteroidia (100%)		0		1
Cluster 759	GH105 GH43_19 GH43_24	2	2	1	1	1	Bacteroidia (100%)		0		0.94
Cluster 765	GH115 GH43_17	2	2	1	1	1	Bacteroidia (100%)		0		1
Cluster 767	CE12 GH115 GH2 GH28	2	2	1	1	1	Bacteroidia (100%)		0		1
Cluster 776	CE1 CE15 GH3 GH8 Pept	2	2	1	1	1	Bacteroidia (100%)		0		1
Cluster 777	CE8 GH133 GH57 GT4 PL1 PL11	2	2	1	1	1	Bacteroidia (100%)		0		1
Cluster 778	GH10 GH31 GH43_1 GH67	2	2	1	1	1	Bacteroidia (100%)		0		1
Cluster 779	GH105 GH133 GH2 GH28 GH3 GH57 GT4 PL11	2	2	1	1	1	Bacteroidia (100%)		0		1
Cluster 780	CE1 GH3 GH31 GH43_29	2	2	1	1	1	Bacteroidia (100%)		0		1
Cluster 783	GH2 GH66 GH97	2	2	1	1	1	Bacteroidia (100%)		0		1
Cluster 784	GH32 GH43_3 GH51	2	2	1	1	1	Bacteroidia (100%)		0		1
Cluster 785	CE7 GH130 GH26 GH3	2	2	1	1	1	Bacteroidia (100%)		0		1
Cluster 789	GH28 Pept	2	2	2	2	2	Bacteroidia (50%) Chitinophagia (50%)		0		0.67
Cluster 791	GH125 GH130 GH92	2	2	2	2	2	Bacteroidia (50%) Flavobacteriia (50%)		0		0.72
Cluster 793	GH29 GH37 GH97	2	2	1	1	1	Bacteroidia (100%)		0		0.86
Cluster 795	CE1 GH2 GH26 GH27 Pept	2	2	1	1	1	Bacteroidia (100%)		0		1
Cluster 796	CE1 CE6 GH10 GH115 GH13 GH13_14 GH3 GH31 GH43_29 GH77 GH97	2	2	1	1	1	Bacteroidia (100%)		0		1
Cluster 797	GH3 GH31 GH32 GH43_10 GH9 GH95	2	2	1	1	1	Bacteroidia (100%)		0		1
Cluster 798	GH28 GH43_1	2	2	1	1	1	Bacteroidia (100%)		0		0.92
Cluster 811	CE1 GH146 GH28 GH3 GH51	2	2	1	1	1	Bacteroidia (100%)		0		1
Cluster 812	GH2 GH30_4 GH53	2	2	1	1	1	Bacteroidia (100%)		0		1
Cluster 814	GH28 GH43_17 GH88 GH97	2	2	1	1	1	Bacteroidia (100%)		0		1
Cluster 827	GH5_38 GH5_4 GH94	2	2	0	1	1	Bacteroidia (100%)		0		1
Cluster 833	GH115 GH43_1	2	2	1	1	1	Bacteroidia (100%)		0		0.64
Cluster 845	GH31 GH51	2	2	2	2	2	Sphingobacteriia (50%) Chitinophagia (50%)		0		0.64
Cluster 850	CE12 CE8 GH28 GH43_10	2	2	2	2	2	Sphingobacteriia (50%) Flavobacteriia (50%)		0		0.61
Cluster 856	GH27 GH43_34 Pept	2	2	1	1	1	Sphingobacteriia (100%)		0		0.71
Cluster 858	CE8 PL9	2	2	2	2	2	Sphingobacteriia (50%) Flavobacteriia (50%)		0		0.9
Cluster 871	GH10 GH2 GH3 GH43_1 GH67	2	2	2	2	2	Chitinophagia (50%) Sphingobacteriia (50%)		0		0.67
Cluster 880	CE8 GH23	2	2	1	1	1	Bacteroidia (100%)		0		0.86
Cluster 890	PL12	2	2	2	2	1	Cytophagia (100%)		0		0.86
Cluster 893	GH105 GH29 GH31 GH88 GH95 PL6	2	2	1	1	1	Chitinophagia (100%)		0		0.91
Cluster 894	GH29 GH78 Sulf	2	2	1	1	1	Chitinophagia (100%)		0		0.94
Cluster 896	GH27 GH43_19 GH43_34 GH51	2	2	2	1	1	Chitinophagia (100%)		0		1
Cluster 900	GH2 GH43_3 GH43_31 GH5_13	2	2	2	2	2	Cytophagia (50%) Sphingobacteriia (50%)		0		0.72
Cluster 901	GH115 GH28 GH43_24	2	2	2	1	1	Sphingobacteriia (100%)		0		0.83
Cluster 910	GH2 GH43_8	2	2	2	1	1	Sphingobacteriia (100%)	Marine (100%)	0		0.67
Cluster 916	GH130 GH97	2	2	2	2	2	Chitinophagia (50%) Cytophagia (50%)		0		0.71
Cluster 919	GH10 GH43_12	2	2	1	1	2	Chitinophagia (50%) Bacteroidia (50%)		0		0.69
Cluster 926	CE12 CE8 GH43_10 PL1	2	2	1	1	1	Chitinophagia (100%)		0		0.73
Cluster 933	GH43 GH5_13 Sulf	2	2	1	1	1	Chitinophagia (100%)		0		0.94
Cluster 936	GH115 GH35 GH43_1	2	2	2	2	2	Chitinophagia (50%) Flavobacteriia (50%)		0		0.75
Cluster 947	GH13_7 GH73 GH97	2	2	1	1	1	Flavobacteriia (100%)		0		1
Cluster 948	GH18 GH65 GH97 Pept	2	2	1	1	1	Flavobacteriia (100%)		0		0.93
Cluster 951	GH147	2	2	1	1	1	Cytophagia (100%)		0		0.83
Cluster 956	PL26 Sulf	2	2	1	1	1	Cytophagia (100%)	Unclassified (100%)	0		1
Cluster 958	GH139 GH142 GH33 PL1	2	2	1	1	1	Cytophagia (100%)		0		0.93
Cluster 960	GH43_5	2	2	2	2	1	Cytophagia (100%)		0		0.75
Cluster 966	GH27 Sulf	2	2	2	2	2	Chitinophagia (50%) Cytophagia (50%)		0		0.65
Cluster 972	GH136 GH88	2	2	1	1	1	Chitinophagia (100%)		0		0.93
Cluster 975	CE8 GH105 GH28 GH43_10 PL1	2	2	2	2	2	Chitinophagia (50%) Bacteroidia (50%)		0		0.71
Cluster 979	GH105 GH129 GH29	2	2	1	1	1	Chitinophagia (100%)		0		0.94
Cluster 982	GH26 GH9	2	2	2	1	1	Cytophagia (100%)		0		0.83
Cluster 996	GH2 GH86 Sulf	2	2	1	1	1	Flavobacteriia (100%)		0		1
Cluster 1005	CE4 GH3 GH9 Pept	2	2	2	2	2	Cytophagia (50%) Sphingobacteriia (50%)		0		0.92
Cluster 1007	PL22 Sulf	2	2	1	1	1	Cytophagia (100%)		0		1
Cluster 1031	GH149 GH16	2	2	2	1	1	Flavobacteriia (100%)		0		0.92
Cluster 1035	GH105 GH2 GH43_17 GH51 GT14 PL11	2	2	1	1	1	Bacteroidia (100%)		0		0.94
Cluster 1043	GH31 GH85	2	2	1	1	1	Bacteroidia (100%)		0		0.92
Cluster 1044	GH146 GH43_5 GH51 GH97	2	2	2	2	1	Cytophagia (100%)	Unclassified (100%)	0		0.68
Cluster 1048	GH13 GH2 GH33 GH88	2	2	1	1	1	Flavobacteriia (100%)		0		0.94
Cluster 1052	GH143	2	2	2	2	2	Sphingobacteriia (50%) Cytophagia (50%)		0		0.8
Cluster 1054	CE12 CE9 GH109 PL1	2	2	1	1	1	Sphingobacteriia (100%)		0		0.94
Cluster 1057	CE12 CE8 GH28 GH43_10 PL10	2	2	1	1	1	Sphingobacteriia (100%)		0		0.7
Cluster 1062	GH95 GH97	2	2	1	1	1	Sphingobacteriia (100%)		0		0.86
Cluster 1065	GH33 Pept	2	2	2	2	2	Sphingobacteriia (50%) Cytophagia (50%)		0		0.81
Cluster 1072	CE12 PL1	2	2	2	1	1	Sphingobacteriia (100%)		0		0.75
Cluster 1084	CE12 GH106	2	2	2	2	1	Cytophagia (100%)		0		0.57
Cluster 1089	GH144 Sulf	2	2	2	2	2	Cytophagia (50%) Chitinophagia (50%)		0		0.75
Cluster 1093	CE1 GH130 GH26 GH30_3	2	2	2	2	2	Flavobacteriia (50%) Bacteroidia (50%)		0		0.6
Cluster 1095	GH146 GH51 Pept	2	2	2	1	1	Flavobacteriia (100%)	Marine (100%)	0		0.92
Cluster 1097	GH2 GH31 GH97	2	2	2	1	1	Flavobacteriia (100%)		0		0.92
Cluster 1105	GH117 GH29 GH95 Sulf	2	2	2	2	2	Flavobacteriia (50%) Cytophagia (50%)	Unclassified (100%)	0		0.64
Cluster 1107	GH28 GH43_10 GH95	2	2	1	1	1	Bacteroidia (100%)		0		1
Cluster 1119	GH13 GH13_36 GH31	2	2	2	1	1	Cytophagia (100%)		0		0.75
Cluster 1125	GH31 GH97	2	2	2	2	2	Cytophagia (50%) Bacteroidia (50%)	Unclassified (100%)	0		0.8
Cluster 1130	GH141 GH29 GH88 Sulf	2	2	2	2	2	Cytophagia (50%) Flavobacteriia (50%)		1	27768819	0.78
Cluster 1133	GH105 GH33	2	2	2	2	2	Cytophagia (50%) Bacteroidia (50%)		0		0.67
Cluster 1141	GH43_29 GH43_4 GH43_5 GH51	2	2	2	2	2	Sphingobacteriia (50%) Chitinophagia (50%)		0		0.75
Cluster 1156	CE15 GH140	2	2	1	2	1	Bacteroidia (100%)		0		0.7
Cluster 1164	GH1 GH92	2	2	1	1	1	Sphingobacteriia (100%)		0		0.9
Cluster 1175	GH10 GH3 GH43_1	2	2	2	2	2	Bacteroidia (50%) Flavobacteriia (50%)		0		0.71
Cluster 1183	GH146 GH28 GH43_10 GH88 GH97	2	2	2	2	1	Bacteroidia (100%)		0		0.64
Cluster 1195	CE1 GH10 GH2	2	2	1	1	1	Bacteroidia (100%)		0		1
Cluster 1206	GH125 GH92 GH97	2	2	2	2	2	Bacteroidia (50%) Flavobacteriia (50%)		0		0.71
Cluster 1212	CE7 GH130 GH26 GH27 GH3 GH5_7	2	2	1	1	1	Bacteroidia (100%)		0		1
Cluster 1220	GH3 GH30_1	2	2	1	1	1	Flavobacteriia (100%)		0		0.9
Cluster 1228	GH128	2	2	2	2	2	Flavobacteriia (50%) Bacteroidia (50%)		0		0.75
Cluster 1233	CE12 CE8 GH105	2	2	2	1	1	Flavobacteriia (100%)		0		1
Cluster 1239	GH20 GH32	2	2	2	2	2	Cytophagia (50%) Bacteroidia (50%)		0		0.79
Cluster 1252	GH3 GH63	2	2	1	1	1	Bacteroidia (100%)		0		0.9
Cluster 1255	GH84 GH85	2	2	1	1	1	Bacteroidia (100%)		0		1
Cluster 1256	CE7 GH28 GH43_10 Pept	2	2	1	1	1	Bacteroidia (100%)		0		1
Cluster 1257	GH85 GH92 GH97	2	2	1	1	1	Bacteroidia (100%)		0		1
Cluster 1258	GH33 GH85	2	2	2	2	1	Bacteroidia (100%)		0		0.86
Cluster 1260	GH130 GH146 GH3 GH43_34	2	2	1	1	1	Bacteroidia (100%)		0		0.94
Cluster 1261	GH117 GH29 PL8 Sulf	2	2	1	1	1	Bacteroidia (100%)		0		0.88
Cluster 1266	GH13_m52 GH20 GH97	2	2	1	1	1	Bacteroidia (100%)		0		1
Cluster 1268	GH2 GH20 GH43_2 Pept Sulf	2	2	1	1	1	Bacteroidia (100%)		0		1
Cluster 1270	CE7 GH130 GH2 GH26 GH28 GH78 GH88 GH97	2	2	1	1	1	Bacteroidia (100%)		0		1
Cluster 1271	GH2 GH3 GH76 GH78 GH92	2	2	1	1	1	Bacteroidia (100%)		0		1
Cluster 1273	GH38 GH92 Sulf	2	2	2	2	2	Bacteroidia (50%) Sphingobacteriia (50%)		0		0.62
Cluster 1277	GH16 GH3 GH30_3 GH5_46	2	2	2	2	2	Bacteroidia (50%) Flavobacteriia (50%)		0		0.83
Cluster 1280	GH2 GH36 GH95	2	2	2	2	2	Bacteroidia (50%) Flavobacteriia (50%)	Unclassified (100%)	0		0.65
Cluster 1281	Pept PL21	2	2	2	2	1	Bacteroidia (100%)	Unclassified (100%)	0		1
Cluster 1289	GH127 GH13 GH43_34 GH53	2	2	1	1	1	Bacteroidia (100%)		0		0.88
Cluster 1290	GH3 GH31	2	2	2	2	2	Bacteroidia (50%) Cytophagia (50%)	Digestive system (100%)	0		0.7
Cluster 1293	CE15 GH27	2	2	1	1	1	Bacteroidia (100%)		0		0.92
Cluster 1294	GH20 GH5_4	2	2	1	1	1	Bacteroidia (100%)		0		1
Cluster 1295	GH10 GH109 GH89	2	2	1	1	1	Bacteroidia (100%)		0		1
Cluster 1296	GH13_m52 GH3 GH78 GH89	2	2	1	1	1	Bacteroidia (100%)		0		1
Cluster 1298	CE7 GH130 GH26 GH27 GH5_7	2	2	1	1	1	Bacteroidia (100%)		0		0.89
Cluster 1300	CE1 GH26	2	2	1	1	1	Bacteroidia (100%)		0		1
Cluster 1306	GH146 GH27 GH43_34	2	2	2	1	1	Bacteroidia (100%)		0		0.94
Cluster 1313	GH43_18 GH43_26 GH43_31 GH5_13	2	2	1	1	1	Flavobacteriia (100%)		0		0.94
Cluster 1317	GH2 GH92 GH95	2	2	1	1	1	Flavobacteriia (100%)		0		0.83
Cluster 1325	GH18 GH85	2	2	1	1	1	Bacteroidia (100%)		0		1
Cluster 1331	GH3 GH97	2	2	1	1	1	Bacteroidia (100%)		0		0.71
Cluster 1337	GH105 GH97 PL8	2	2	1	1	1	Bacteroidia (100%)		0		0.94
Cluster 1338	CE4 GH20 GH3 GH89 GH9	2	2	1	1	1	Bacteroidia (100%)		0		0.91
Cluster 1340	GH105 GH115 GH3 GH37 GH5_38 GH88 GH97	2	2	1	1	1	Bacteroidia (100%)		0		1
Cluster 1341	GH130 GH2 GH20 GH33 GH85 GH92	2	2	1	1	1	Bacteroidia (100%)		0		0.93
Cluster 1374	GH106 GH127 GH137 GH138 GH139 GH140 GH141 GH142 GH143 GH2 GH28 GH33 GH43_18 GH78 GH95 Pept PL1	2	2	1	1	1	Flavobacteriia (100%)		0		0.99
Cluster 1377	GH15 GH32 GT20 (50%)	2	2	2	2	2	Flavobacteriia (50%) Bacteroidia (50%)		0		0.86
Cluster 1401	GH23 Pept	2	2	2	2	2	Bacteroidia (50%) Cytophagia (50%)		0		0.67
Cluster 1415	GH144 GH2 GH3	2	2	1	1	1	Flavobacteriia (100%)		0		1
Cluster 1431	CE1 GH92 Sulf	2	2	2	2	2	Sphingobacteriia (50%) Cytophagia (50%)		0		0.71
Cluster 1462	GH29 GH36 GH76 Sulf	2	2	1	1	1	Bacteroidia (100%)		0		1
Cluster 1488	GH140 GH141 GH143 GH2 GH33 GH43_18 GH78 PL1	2	2	2	2	2	Cytophagia (50%) Sphingobacteriia (50%)	Unclassified (100%)	0		0.79
Cluster 1490	GH125 GH2 GH20 GH29 GH3 GH33 GH35 GH92	2	2	2	2	2	Cytophagia (50%) Chitinophagia (50%)		0		0.62
Cluster 1506	CE8 GH105 GH43_10 PL1	2	2	2	2	2	Saprospiria (50%) Flavobacteriia (50%)	Marine (100%)	0		0.62
Cluster 1513	CE2 GH2 GH20 GH33 GH89	2	2	1	1	1	Bacteroidia (100%)		0		0.97
Cluster 1518	GH2 GH27 GH30_4 GH43_19 GH43_34 GH51	2	2	1	1	1	Flavobacteriia (100%)	Unclassified (100%)	0		0.83
Cluster 1521	CE2 GH130 GH26 GH27 GH3 GH5_2 GH5_7 GH97	2	2	1	1	1	Flavobacteriia (100%)		0		0.97
Cluster 1528	GH10 GH67	2	2	1	1	1	Cytophagia (100%)		0		1
Cluster 1529	GH5_13 Sulf	2	2	2	2	2	Cytophagia (50%) Flavobacteriia (50%)	Unclassified (100%)	0		0.88
Cluster 1534	GH20 GH97	2	2	1	1	1	Bacteroidia (100%)		0		0.83
Cluster 1542	GH43_33 GT14 (50%) GT2 (50%) GT9 (50%)	2	2	2	2	2	Bacteroidia (50%) Chitinophagia (50%)		0		0.71
Cluster 1554	GH146 GH28 GH30_2 GH36 GH43_10 GH51 GH88 GH97	2	2	1	1	1	Bacteroidia (100%)		0		1
Cluster 1555	GH106 GH140 GH2 GH28 GH43_18 GH43_24 GH88 PL26	2	2	1	1	1	Bacteroidia (100%)		0		1
Cluster 1556	GH137 GH2 GH43_10 GH43_12	2	2	1	1	1	Bacteroidia (100%)		0		1
Cluster 1562	GH140 GH2 GH28 GH43_18 GH43_24	2	2	1	1	1	Bacteroidia (100%)		0		1
Cluster 1567	GH13_8 GH18 Sulf	2	2	1	1	1	Cytophagia (100%)		0		0.88
Cluster 1568	GH2 GH43_3 GH43_8	2	2	1	1	1	Cytophagia (100%)		0		0.94
Cluster 1574	GH127 GH16 GH2 Sulf	2	2	2	2	2	Bacteroidia (50%) Cytophagia (50%)		0		0.62
Cluster 1575	GH115 GH31 GH66	2	2	1	1	1	Bacteroidia (100%)		0		0.93
Cluster 1577	GH2 GH29 GH31 GH42 GH43_16 GH5_4 GH97	2	2	1	1	1	Bacteroidia (100%)		0		0.92
Cluster 1578	CE7 GH2 GH26 GH3 GH5_2 GH5_7 GH94 GH97 Pept	2	2	1	1	1	Bacteroidia (100%)		0		0.91
Cluster 1579	GH2 GH53 GH65	2	2	1	1	1	Bacteroidia (100%)		0		0.88
Cluster 1580	CE11 GH73	2	2	1	1	1	Bacteroidia (100%)		0		1
Cluster 1583	GH2 GH78 Sulf	2	2	2	2	2	Bacteroidia (50%) Chitinophagia (50%)		0		0.69
Cluster 1587	GH2 GH78 GH88	2	2	1	1	1	Bacteroidia (100%)		0		0.92
Cluster 1592	GH116 Sulf	2	2	2	2	2	Bacteroidia (50%) Cytophagia (50%)		0		0.75
Cluster 1594	GH125 GH2 GH3 GH38 GH43_26 GH43_3 GH76 GH92	2	2	1	1	1	Bacteroidia (100%)		0		0.94
Cluster 1599	GH144 GH3 Pept	2	2	2	2	2	Bacteroidia (50%) Flavobacteriia (50%)	Unclassified (100%)	0		0.79
Cluster 1631	GH2 GH3 GH31 GH5_4	2	2	1	1	1	Bacteroidia (100%)		0		0.89
Cluster 1641	GH29 GH31	2	2	2	2	2	Cytophagia (50%) Flavobacteriia (50%)		0		0.78
Cluster 1642	GH110 GH35 GH95	2	2	2	2	2	Cytophagia (50%) Sphingobacteriia (50%)		0		0.88
Cluster 1649	GH53 GH88	2	2	2	2	2	Chitinophagia (50%) Sphingobacteriia (50%)		0		0.93
Cluster 1651	GH144 GH3 GH43_28 GH5_26 Sulf	2	2	2	1	1	Bacteroidia (100%)		0		1
Cluster 1669	GH2 GH3 GH30_2 GH43_2 GH43_24 GH92	2	2	2	2	1	Bacteroidia (100%)		0		0.78
Cluster 1679	GH105 GH2 GH29	2	2	1	1	1	Bacteroidia (100%)	Circulatory system (100%)	0		0.79
Cluster 1680	GH27 GH89 GH95	2	2	1	1	1	Bacteroidia (100%)		0		0.89
Cluster 1688	GH125 GH43_34 GH92	2	2	2	1	1	Flavobacteriia (100%)	Marine (100%)	0		0.73
Cluster 1696	GH13 GH13_7 GH31	2	2	2	1	1	Flavobacteriia (100%)		0		1
Cluster 1702	CE14 GH18	2	2	1	1	1	Chitinophagia (100%)		0		1
Cluster 1704	GH30_4 GH43_5	2	2	1	1	1	Cytophagia (100%)		0		1
Cluster 1708	GH13_7 GH147 GH2	2	2	1	1	1	Flavobacteriia (100%)	Soil (100%)	0		1
Cluster 1712	GH109 GH133 GH20 Sulf	2	2	1	1	1	Flavobacteriia (100%)		0		0.95
Cluster 1720	GH13 GH13_38 GH65 Pept	2	2	1	1	1	Sphingobacteriia (100%)		0		0.95
Cluster 1731	CE12 CE8 GH105 GH28 PL10	2	2	2	2	2	Flavobacteriia (50%) Cytophagia (50%)		0		0.71
Cluster 1732	GH105 GH145 GH16 GH2 GH43_24	2	2	1	1	1	Sphingobacteriia (100%)		0		1
Cluster 1734	GH141 GH29	2	2	1	1	1	Sphingobacteriia (100%)		0		0.94
Cluster 1735	GH16 GH20 GH33	2	2	1	1	1	Sphingobacteriia (100%)		0		1
Cluster 1736	CE7 GH130 GH26 GH5_2	2	2	1	1	1	Sphingobacteriia (100%)	Unclassified (100%)	0		1
Cluster 1744	CE15 GH10 GH67	2	2	2	1	1	Flavobacteriia (100%)		0		0.83
Cluster 1747	GH130 GH29 Sulf	2	2	1	1	1	Flavobacteriia (100%)		0		0.93
Cluster 1752	Pept PL17 PL6 PL7	2	2	2	1	1	Flavobacteriia (100%)		0		0.75
Cluster 1760	GH2 GH43_17	2	2	2	2	1	Bacteroidia (100%)		0		0.93
Cluster 1764	GH130 GH27	2	2	1	1	1	Bacteroidia (100%)		0		1
Cluster 1766	CE9 GH9	2	2	2	2	2	Bacteroidia (50%) Sphingobacteriia (50%)		0		0.69
Cluster 1767	GH20 GH29 GH35	2	2	2	2	2	Bacteroidia (50%) Cytophagia (50%)		0		0.75
Cluster 1778	CE12 CE8 GH105 GH28 GH43_10 PL1 PL10 PL9	2	2	2	1	1	Flavobacteriia (100%)		0		0.63
Cluster 1787	GH30_1 GH30_3 GH5_46	2	2	2	2	2	Chitinophagia (50%) Cytophagia (50%)		0		0.64
Cluster 1789	GH89 Sulf	2	2	2	2	2	Chitinophagia (50%) Bacteroidia (50%)		0		0.69
Cluster 1795	GH2 GH5_13	2	2	2	1	1	Chitinophagia (100%)		0		0.7
Cluster 1809	GH2 GH31 GH43_12	2	2	1	1	1	Sphingobacteriia (100%)		0		0.93
Cluster 1823	GH13 GH13_7	2	2	2	2	2	Flavobacteriia (50%) Cytophagia (50%)	Composting (100%)	0		0.83
Cluster 1824	GH30_4 Sulf	2	2	1	1	1	Flavobacteriia (100%)		1	27768819	1
Cluster 1830	GH10 GH115 GH35 GH43_1 GH43_12 GH67	2	2	1	1	1	Flavobacteriia (100%)		0		0.92
Cluster 1849	GH2 GH28 GH51 GH89 GH92	2	2	1	1	1	Flavobacteriia (100%)	Soil (100%)	0		1
Cluster 1856	GH20 GH29 GH3 GH33 GH35 GH92 Pept	2	2	1	1	1	Flavobacteriia (100%)	Rhizoplane (100%)	0		1
Cluster 1858	GH115 GH29 GH3 GH78 GH92	2	2	1	1	1	Flavobacteriia (100%)	Marine (100%)	0		1
Cluster 1866	GH43 PL1	2	2	1	1	1	Bacteroidia (100%)		0		1
Cluster 1868	GH2 GH42	2	2	2	2	2	Bacteroidia (50%) Cytophagia (50%)		0		0.75
Cluster 1883	GH39 Pept	2	2	2	2	2	Cytophagia (50%) Chitinophagia (50%)	Soil (100%)	0		0.69
Cluster 1902	GH125 GH2 GH92 GH97	2	2	1	1	1	Flavobacteriia (100%)		0		1
Cluster 1909	CE12 CE8 GH105 GH28	2	2	2	1	2	Flavobacteriia (50%) Cytophagia (50%)		0		0.64
Cluster 1910	GH53 GH65	2	2	1	1	1	Bacteroidia (100%)		0		1
Cluster 1911	GH105 GH127 GH145 GH2 GH51 GH97	2	2	1	1	1	Bacteroidia (100%)		0		1
Cluster 1913	CE12 CE7 CE8 GH105 GH109	2	2	1	1	1	Bacteroidia (100%)		0		0.95
Cluster 1914	GH31 GH95	2	2	2	2	2	Bacteroidia (50%) Chitinophagia (50%)		0		0.67
Cluster 1917	CE15 GH10 GH115 GH3	2	2	2	2	2	Chitinophagia (50%) Sphingobacteriia (50%)		0		0.72
Cluster 1918	GH16 GH30_3	2	2	2	1	1	Chitinophagia (100%)		0		0.86
Cluster 1931	GH106 Sulf	2	2	1	1	1	Flavobacteriia (100%)	Diatom (100%)	0		0.95
Cluster 1933	GH115 GH29 GH3 GH92	2	2	1	1	1	Flavobacteriia (100%)		0		0.94
Cluster 1938	CE8 GH105 GH28 PL1	2	2	1	1	1	Sphingobacteriia (100%)		0		1
Cluster 1939	GH109 GH114 PL9	2	2	1	1	1	Sphingobacteriia (100%)		0		1
Cluster 1948	GH146 GH43_29 GH43_4 GH43_5 GH51 GH97	2	2	1	2	2	Cytophagia (50%) Flavobacteriia (50%)		0		0.73
Cluster 1953	GH30_1	2	2	2	2	2	Cytophagia (50%) Bacteroidia (50%)		0		0.8
Cluster 1955	GH13_31 GH65	2	2	2	2	2	Cytophagia (50%) Bacteroidia (50%)		0		0.58
Cluster 1973	GH84	2	2	1	1	1	Sphingobacteriia (100%)		0		1
Cluster 1977	CE1 GH3 Sulf	2	2	2	2	1	Bacteroidia (100%)		0		0.75
Cluster 1982	CE12 CE8 GH28 PL1	2	2	2	2	2	Cytophagia (50%) Bacteroidia (50%)		0		0.85
Cluster 1985	GH105 GH117	2	1	1	1	1	Flavobacteriia (100%)		1	27768819	1
Cluster 1988	GH20 GH89 Sulf	2	1	1	1	1	Flavobacteriia (100%)		1	27768819	1
Cluster 1989	GH16 GH29 Sulf	2	1	1	1	1	Flavobacteriia (100%)		2	27768819	0.79
Cluster 1991	GH120 GH43_11	2	1	1	1	1	Flavobacteriia (100%)		1	27768819	1
Cluster 1992	GH117 GH2 Sulf	2	1	1	1	1	Flavobacteriia (100%)		1	27768819	0.94
Cluster 1996	GH16 GH2 GH28 GH29 Sulf	2	2	2	2	2	Flavobacteriia (50%) Cytophagia (50%)		0		0.71
Cluster 2005	GH43_26 GH43_5	2	2	2	1	1	Cytophagia (100%)		0		0.92
Cluster 2030	CE12 GH2 GH3	2	2	1	1	1	Bacteroidia (100%)		0		1
Cluster 2034	GH2 GH20 GH31 GH95 Sulf	2	2	1	1	1	Bacteroidia (100%)		0		0.96
Cluster 2048	GH16 GH20 Sulf	2	2	2	2	2	Sphingobacteriia (50%) Flavobacteriia (50%)		0		0.71
Cluster 2055	CE2 GH130 GH2 GH26 GH27 GH3 GH5_2 GH5_7 GH51	2	2	1	1	1	Flavobacteriia (100%)		0		1
Cluster 2056	GH2 GH29 GH3 GH97	2	2	1	1	1	Flavobacteriia (100%)		0		1
Cluster 2059	GH10 Sulf	2	2	1	1	1	Cytophagia (100%)		0		1
Cluster 2078	GH13_9	2	2	2	2	2	Chitinophagia (50%) Cytophagia (50%)		0		0.79
Cluster 2084	GH3 GH94	2	2	2	2	2	Cytophagia (50%) Flavobacteriia (50%)		0		0.67
Cluster 2087	GH26 GH43_11	2	2	2	2	2	Cytophagia (50%) Bacteroidia (50%)		1	23976882	0.69
Cluster 2094	GH130 GH16 GH26 GH5_10 GH5_7 GH5_8 Sulf	2	2	1	1	1	Cytophagia (100%)		0		0.8
Cluster 2097	GH16 GH2 GH95	2	2	2	2	2	Chitinophagia (50%) Bacteroidia (50%)		0		0.78
Cluster 2100	CE6 GH2	2	2	2	1	1	Chitinophagia (100%)		0		0.62
Cluster 2109	GH85 Sulf	2	2	2	2	1	Bacteroidia (100%)		0		1
Cluster 2110	GH130 GH18 GH20 GH3 GH92	2	2	2	2	1	Bacteroidia (100%)		0		0.94
Cluster 2111	CE4 GH109	2	2	2	2	1	Bacteroidia (100%)		0		1
Cluster 2117	GH2 GH29 GH31 GH88 GH95 PL6	2	2	2	2	2	Chitinophagia (50%) Sphingobacteriia (50%)		0		0.83
Cluster 2131	GH130 Pept	2	2	2	2	2	Sphingobacteriia (50%) Chitinophagia (50%)		0		0.7
Cluster 2133	GH35 GH89 PL9	2	2	1	1	1	Sphingobacteriia (100%)		0		0.94
Cluster 2135	GH109 GH31 PL9	2	2	1	1	1	Sphingobacteriia (100%)		0		1
Cluster 2137	CE6 GH10 GH115 GH146 GH2 GH27 GH29 GH3 GH31 GH43_1 GH43_10 GH43_29 GH43_35 GH43_9 GH67 GH95 GH97 PL9	2	2	1	1	1	Bacteroidia (100%)		0		0.99
Cluster 2143	GH10 GH29 GH3 Sulf	2	2	2	1	1	Flavobacteriia (100%)		0		0.9
Cluster 2148	GH117 GH29 GH88 GH95 GH97 Pept	2	2	1	1	1	Flavobacteriia (100%)		0		0.96
Cluster 2150	GH115 GH29 GH3 GH78 GH88 GH92	2	2	2	1	1	Flavobacteriia (100%)		0		0.73
Cluster 2151	GH130 GH99	2	2	2	1	1	Flavobacteriia (100%)		0		0.92
Cluster 2152	GH3 GH92 Sulf	2	2	2	2	2	Flavobacteriia (50%) Sphingobacteriia (50%)		0		0.62
Cluster 2167	GH106 GH28 GH29 GH31 GH92	2	2	1	1	1	Bacteroidia (100%)		0		0.96
Cluster 2172	GH115 GH28 GH43_34 GH89 GH92	2	2	2	2	2	Flavobacteriia (50%) Bacteroidia (50%)		0		0.75
Cluster 2177	GH117 GH16	2	2	2	2	2	Flavobacteriia (50%) Cytophagia (50%)		0		0.7
Cluster 2182	GH125 GH2 GH43_34 GH76 GH92	2	2	1	1	1	Flavobacteriia (100%)		0		1
Cluster 2184	GH130 GH2 GH20 GH92	2	2	1	1	1	Flavobacteriia (100%)		0		1
Cluster 2187	GH150	2	2	2	1	1	Flavobacteriia (100%)		0		0.88
Cluster 2189	GH109 PL9	2	2	2	1	1	Flavobacteriia (100%)		0		1
Cluster 2203	PL1 PL9	2	2	1	1	1	Flavobacteriia (100%)		0		1
Cluster 2204	GH117 GH16 GH86	2	2	1	1	1	Flavobacteriia (100%)		0		1
Cluster 2205	CE12 GH105 GH106 GH2 GH28 GH31 GH43_18 Pept PL22 PL9 Sulf	2	2	1	1	1	Flavobacteriia (100%)		0		1
Cluster 2206	GH115 GH3 GH67	2	2	1	1	1	Flavobacteriia (100%)		0		1
Cluster 2207	GH115 GH2 GH28 GH89 GH92	2	2	1	1	1	Flavobacteriia (100%)		0		1
Cluster 2214	GH87	2	2	1	1	1	Chitinophagia (100%)		0		1
Cluster 2215	GH35 GH43_1 GH78	2	2	1	1	1	Chitinophagia (100%)		0		0.78
Cluster 2217	PL14	2	2	1	1	1	Chitinophagia (100%)		0		1
Cluster 2218	GH51 GH64 GH97	2	2	1	1	1	Chitinophagia (100%)		0		0.82
Cluster 2235	GH20 GH3 GH78 GH92	2	2	1	1	1	Sphingobacteriia (100%)		0		0.85
Cluster 2253	GH123 GH16	2	2	1	2	2	Chitinophagia (50%) Sphingobacteriia (50%)		0		0.71
Cluster 2256	PL17	2	2	2	2	2	Chitinophagia (50%) Flavobacteriia (50%)		0		0.75
Cluster 2257	GH36 Pept	2	2	2	2	2	Chitinophagia (50%) Cytophagia (50%)		0		0.88
Cluster 2270	GH148 GH78	2	2	2	2	2	Cytophagia (50%) Sphingobacteriia (50%)		0		0.72
Cluster 2276	GH145	2	2	2	2	2	Chitinophagia (50%) Cytophagia (50%)		0		0.58
Cluster 2279	GH20 GH33 Pept	2	2	2	2	2	Chitinophagia (50%) Cytophagia (50%)		0		0.64
Cluster 2298	GH130 GH20 GH92	2	2	1	1	1	Flavobacteriia (100%)		0		1
Cluster 2302	GH128 GH136 Sulf	2	2	2	2	2	Cytophagia (50%) Flavobacteriia (50%)		0		0.64
Cluster 2312	CE12 GH105 GH28	2	2	2	2	2	Chitinophagia (50%) Cytophagia (50%)		0		0.83
Cluster 2320	CE7 PL6 PL7	2	2	1	1	1	Flavobacteriia (100%)		0		1
Cluster 2321	GH2 GH31 GH74	2	2	1	1	1	Cytophagia (100%)		0		0.86
Cluster 2328	GH105 GH2 GH29 GH92 GH95 GH97	2	2	1	1	1	Cytophagia (100%)		0		1
Cluster 2332	GH127 GH146 Pept	2	2	2	2	2	Sphingobacteriia (50%) Cytophagia (50%)		0		0.75
Cluster 2351	GH106 GH28 GH92 Pept	2	2	2	2	2	Sphingobacteriia (50%) Bacteroidia (50%)		0		0.77
Cluster 2352	CE12 CE8 GH105 GH28 GH43_10 Pept PL10	2	2	2	2	2	Sphingobacteriia (50%) Chitinophagia (50%)		0		0.82
Cluster 2374	GH110 GH95 GH97	2	2	1	1	1	Bacteroidia (100%)		0		1
Cluster 2377	GH30_6	2	2	1	1	1	Bacteroidia (100%)		1	18996345	0.83
Cluster 2385	GH29 GH43_10 GH43_34 GH97	2	1	1	1	1	Bacteroidia (100%)		2	18996345, 22205877, 28329766	1
Cluster 2386	GH105 GH127 GH145 GH16 GH43_24 GH43_34	2	2	1	1	1	Bacteroidia (100%)		2	18996345, 22205877, 26430127	0.96
Cluster 2395	GH3 GH30_2 GH43_2 GH92	2	1	1	1	1	Bacteroidia (100%)		1	23976882	1
Cluster 2435	GH10 GH3 GH43_1 GH43_12	2	2	1	2	2	Flavobacteriia (50%) Bacteroidia (50%)		0		0.62
Cluster 2454	GH151	2	2	2	2	2	Bacteroidia (50%) Sphingobacteriia (50%)		0		0.7
Cluster 2455	GH106 GH78 Sulf	2	2	2	2	2	Bacteroidia (50%) Cytophagia (50%)		0		0.63
Cluster 2464	GH31 Pept	2	2	1	1	1	Bacteroidia (100%)		0		1
Cluster 2467	GH87 GH97	2	2	1	1	1	Chitinophagia (100%)		0		0.75
Cluster 2495	GH10 GH115 GH2 GH43_1 GH43_12 GH67	2	2	1	1	1	Bacteroidia (100%)		0		0.93
Cluster 2518	GH13_38 GH16 GH65	2	2	2	1	1	Flavobacteriia (100%)		0		0.86
Cluster 2542	GH146 GH43_26 GH43_29 GH43_4 GH43_5 GH51	2	2	2	1	1	Flavobacteriia (100%)		0		0.8
Cluster 2553	GH20 GH3 GH88 PL8 Sulf	2	2	2	2	1	Bacteroidia (100%)		0		0.72
Cluster 2590	GH139	2	1	1	1	1	Flavobacteriia (100%)		0		1
Cluster 2602	GH92 GH95	2	2	2	2	2	Cytophagia (50%) Sphingobacteriia (50%)		0		0.67
Cluster 2610	GH43_33 Sulf	2	2	1	1	1	Sphingobacteriia (100%)		0		0.79
Cluster 2678	GH105 GH29 GH31 GH88 GH95	2	2	2	1	1	Chitinophagia (100%)		0		0.94
Cluster 2681	GH146 GH2 GH29 GH3 GH43_26 GH76	2	2	2	1	1	Chitinophagia (100%)		0		0.95
Cluster 2696	GH43_2 GH92	2	2	2	2	2	Chitinophagia (50%) Cytophagia (50%)		0		0.71
Cluster 2736	GH43_1 GH67	2	2	2	2	1	Bacteroidia (100%)		0		0.64
Cluster 2749	GH16 GH17 GH30_1	2	2	1	1	1	Flavobacteriia (100%)		0		0.71
Cluster 2752	GH117 GH141	2	2	2	2	2	Flavobacteriia (50%) Cytophagia (50%)		0		0.67
Cluster 2775	GH29 GH88 PL12	2	2	1	1	1	Bacteroidia (100%)		2	22205877	1
Cluster 2784	CE1 CE6 GH10 GH115 GH146 GH30_8 GH43_12 GH43_29 GH95 GH98	2	2	1	1	1	Bacteroidia (100%)		0		0.89
Cluster 2785	GH10 GH43_12 GH5_21	2	2	2	2	1	Bacteroidia (100%)		0		0.72
Cluster 2802	CE1 CE6 CE8 GH10 GH43_10 GH43_12 GH43_29	2	2	1	1	1	Bacteroidia (100%)		0		1
Cluster 2804	GH28 GH97	2	2	1	1	1	Bacteroidia (100%)		0		1
Cluster 2807	GH43_31 GH51 Sulf	2	2	1	1	1	Bacteroidia (100%)		0		0.94
Cluster 2809	GH20 GH28 GH3 Sulf	2	2	1	1	1	Bacteroidia (100%)		0		0.92
Cluster 2815	CE12 GH115 GH2 GH28 PL26	2	2	1	1	1	Bacteroidia (100%)		0		1
Cluster 2819	CE1 CE6 GH10 GH115 GH3 GH5_21 GH95	2	2	1	1	1	Bacteroidia (100%)		0		1
Cluster 2820	GH26 GH27 GH59	2	2	1	1	1	Bacteroidia (100%)		0		0.96
Cluster 2829	CE12 CE8 GH105 GH28 GH43_10 GH95 PL10	2	2	2	1	1	Sphingobacteriia (100%)		0		0.96
Cluster 2846	GH31 GH35 GH88 GH89	2	2	1	1	1	Bacteroidia (100%)		0		1
Cluster 2847	GH2 GH43_26 GH43_33 Sulf	2	2	1	1	1	Bacteroidia (100%)		0		1
Cluster 2852	CE1 CE6 GH10 GH115 GH3 GH5_21	2	2	1	1	1	Bacteroidia (100%)		0		0.92
Cluster 2857	GH35 GH88	2	2	1	1	1	Bacteroidia (100%)		0		1
Cluster 2860	GH43_8	2	2	2	2	2	Cytophagia (50%) Chitinophagia (50%)	Soil (100%)	0		0.92
Cluster 2867	GH43_4 GH51	2	2	2	2	1	Bacteroidia (100%)	Skin (100%)	0		0.8
Cluster 2869	CE12 CE8 GH105 GH106 GH115 GH2 GH28 GH43_10 GH43_18 GH43_24 PL10 PL11	2	2	1	1	1	Flavobacteriia (100%)	Unclassified (100%)	0		0.95
Cluster 2872	CE12 CE4 GH105 PL11 PL26	2	2	1	1	1	Bacteroidia (100%)		0		1
Cluster 2879	CE6 GH10 GH5_21	2	2	1	1	1	Sphingobacteriia (100%)		0		1
Cluster 2888	GH26 GH32	2	2	1	1	1	Bacteroidia (100%)		0		1
Cluster 2903	GH123 GH147 GH2 Sulf	2	2	1	1	1	Flavobacteriia (100%)		0		1
Cluster 2934	GH2 GH42 Sulf	2	2	2	1	1	Cytophagia (100%)		0		0.95
Cluster 2	GH13_8 GH88 PL12 PL13	1	1						0
Cluster 8	CE15 GH2 GH3 GH36 GH43_33 GH88	1	1						0
Cluster 10	GH127 GH146 GH43_34 GH97 Pept	1	1						0
Cluster 14	GH16 GH2 GH20 GH29 GH95 Sulf	1	1						0
Cluster 21	CE6 GH43_28 GH50 GH88 Sulf	1	1						0
Cluster 28	GH105 GH145 GH39	1	1						0
Cluster 38	GH2 GH3 GH92 PL17	1	1						0
Cluster 39	GH2 GH27 GH78 Sulf	1	1						0
Cluster 46	GH105 GH128 GH145 GH2 GH43_17 GH43_19 GH43_24 GH43_34 GH51 GH97	1	1						0
Cluster 47	GH28 GH43_24 PL27	1	1						0
Cluster 51	GH3 GH31 GH43_2 GH43_28 GH92 GH95	1	1						0
Cluster 52	GH9 GH97	1	1						0
Cluster 63	GH125 GH2 GH3 GH43_28 GH76	1	1						0
Cluster 67	CE1 GH139 GH3 GH43_3	1	1						0
Cluster 77	GH2 GH95 GH97	1	1						0
Cluster 80	GH142 GH143 GH28 GH43_18 GH78 PL1	1	1						0
Cluster 82	GH140 GH95	1	1						0
Cluster 138	CE6 GH3 GH43_10 GH43_29 GH67 GH95 GH97	1	1						0
Cluster 140	GH115 GH31 GH43 GH66	1	1						0
Cluster 175	GH115 GH127 GH146 GH2 GH43_8	1	1						0
Cluster 182	CE12 CE8 GH2 GH31 Pept PL10	1	1						0
Cluster 194	CE1 GH43_2 GH43_29 GH43_7	1	1						0
Cluster 199	GH10 GH115 GH67	1	1						0
Cluster 200	GH133 GH2 GH57 GT4	1	1						0
Cluster 201	GH146 GH31 GH43_29	1	1						0
Cluster 207	GH28 GH3 GH43_19 GH43_34 GH43_9 GH51	1	1						0
Cluster 211	GH2 GH28 GH43_12 GH43_24 Sulf	1	1						0
Cluster 215	GH43_35	1	1						0
Cluster 216	GH125 GH97	1	1						0
Cluster 220	GH2 GH43_33 GH5_4 GH97	1	1						0
Cluster 234	GH125 GH2 GH38 GH43 GH43_26 GH43_3 GH43_31 GH43_34 GH76 GH92	1	1						0
Cluster 237	GH2 GH35 GH43 GH43_10 GH95	1	1						0
Cluster 266	CE1 GH20 GH3	1	1						0
Cluster 267	GH5_2 GH5_7	1	1						0
Cluster 268	GH127 GH2 GH3 GH31 GH5_4	1	1						0
Cluster 269	GH105 GH106 GH28 PL1	1	1						0
Cluster 270	GH18 GH28 GH43 GH43_10	1	1						0
Cluster 272	CE12 CE8 GH105 PL1 PL10	1	1						0
Cluster 277	GH2 GH43_3 GH43_31 Sulf	1	1						0
Cluster 278	GH117 PL8	1	1						0
Cluster 281	GH2 GH28 GH3 GH78	1	1						0
Cluster 282	GH2 GH27 GH3 GH31 GH43_12 GH5_4 GH95	1	1						0
Cluster 283	CE6 GH110 GH84 GH88 GH89 GH95	1	1						0
Cluster 287	GH106 GH78 PL8	1	1						0
Cluster 288	GH36 GH63 GH97	1	1						0
Cluster 290	GH20 GH27 GH78	1	1						0
Cluster 291	GH30_2 GH35 GH43_19 GH43_34 GH51	1	1						0
Cluster 292	GH146 GH31	1	1						0
Cluster 303	GH109 GH136	1	1						0
Cluster 327	GH109 GH88 Pept PL12 PL13 Sulf	1	1						0
Cluster 328	GH29 PL12 PL15 Sulf	1	1						0
Cluster 331	GH43_2 GH43_29	1	1						0
Cluster 332	GH10 GH2 GH3 GH78 Sulf	1	1						0
Cluster 333	GH130 GH26 GH5_7 GH78	1	1						0
Cluster 339	GH125 GH2 GH30_2 GH36 GH43_24 GH92	1	1						0
Cluster 340	GH20 GH85	1	1						0
Cluster 344	CE1 GH130 GH2 GH26 GH3 GH30_3 GH5	1	1						0
Cluster 348	CE7 GH130 GH26 GH3 GH5_2 GH5_7 GH94	1	1						0
Cluster 349	GH125 GH76 GH78 GH97	1	1						0
Cluster 351	GH43_8 GH63 GH92	1	1						0
Cluster 364	GH127 GH146 GH2 GH43_8	1	1						0
Cluster 379	GH130 GH43_8 GH92	1	1						0
Cluster 380	CE1 GH2 GH38 GH78 GH92	1	1						0
Cluster 391	CE15 GH78	1	1						0
Cluster 403	GH3 GH31 GH76 GH97	1	1						0
Cluster 406	CE8 GH105 GH28 GH3 PL1 PL10	1	1						0
Cluster 418	GH105 GH2 GH43_28 GH50 Sulf	1	1						0
Cluster 422	GH3 GH35 GH78 Sulf	1	1						0
Cluster 425	GH2 GH43_10 GH88	1	1						0
Cluster 426	GH130 GH2 GH31 GH66	1	1						0
Cluster 427	GH42 GH43_26 GH43_34	1	1						0
Cluster 436	GH146 GH43_3	1	1						0
Cluster 437	GH146 GH30_2 GH43_10 GH51 GH88 Pept	1	1						0
Cluster 438	GH105 GH28 PL1 PL11 PL9	1	1						0
Cluster 443	GH127 GH35 GH43_19 GH43_34 GH51 GH97	1	1						0
Cluster 444	GH2 GH3 GH36 GH97 Pept	1	1						0
Cluster 445	CE1 CE6 GH10 GH115 GH146 GH2 GH27 GH29 GH3 GH31 GH43_1 GH43_10 GH43_28 GH43_29 GH43_35 GH67 GH95 GH97 PL9	1	1						0
Cluster 449	GH125 GH2 GH28 GH3 GH38 GH43_28 GH76 GH78 GH97	1	1						0
Cluster 457	GH130 GH38 GH43_8 GH78 GH92	1	1						0
Cluster 459	GH2 GH43_26 GH43_34 Sulf	1	1						0
Cluster 462	CE7 GH130 GH26	1	1						0
Cluster 470	GH3 GH42 GH43_18	1	1						0
Cluster 472	GH2 GH3 GH5_38	1	1						0
Cluster 474	GH32 GH53	1	1						0
Cluster 476	CE7 GH26 GH27 GH5_7	1	1						0
Cluster 481	GH99	1	1						0
Cluster 482	GH13 GH13_14 GH43_4 GH43_5 GH77 GH97 Pept	1	1						0
Cluster 487	CE8 GH105 GH28 GH95 PL1	1	1						0
Cluster 488	GH133 GH28 GH43_10 GH57 GT4	1	1						0
Cluster 489	GH5_4 GH5_7	1	1						0
Cluster 490	GH13 GH43_4 GH43_5	1	1						0
Cluster 491	GH13_m52 GH97	1	1						0
Cluster 492	GH43_19 GH43_9	1	1						0
Cluster 505	GH106 GH32	1	1						0
Cluster 507	CE3 GH105	1	1						0
Cluster 512	GH13 GH29 GH92	1	1						0
Cluster 514	GH2 GH20 GH89	1	1						0
Cluster 517	GH43_18 GH5_13 GH97	1	1						0
Cluster 518	GH3 GH36 GH43_26 GH43_34 GH78	1	1						0
Cluster 519	GH130 GH2 GH5_2 GH5_5 GH78	1	1						0
Cluster 521	GH106 GH130 GH2 GH38 GH92	1	1						0
Cluster 524	GH13_14 GH67	1	1						0
Cluster 525	GH13 GH88 GH97	1	1						0
Cluster 526	GH125 GH38 GH76	1	1						0
Cluster 527	GH125 GH2 GH3 GH31 GH38 GH76 GH78 GH92 GH97	1	1						0
Cluster 533	GH3 GH5_25 GH78	1	1						0
Cluster 536	GH16 GH18 GH2 GH20 GH29 GH95 Sulf	1	1						0
Cluster 539	GH13_m52 GH36 GH65	1	1						0
Cluster 543	GH105 GH127 GH145 GH2 GH35 GH43_19 GH43_24 GH43_34 GH51 GH97	1	1						0
Cluster 546	GH3 GH42 GH43_26 GH43_34 GH78	1	1						0
Cluster 547	GH105 GH145 GH43_17 GH43_24	1	1						0
Cluster 548	CE12 GH115 GH43_24 GH59	1	1						0
Cluster 549	GH2 GH30_4 GH95 Sulf	1	1						0
Cluster 550	GH29 GH3 GH88 Pept	1	1						0
Cluster 554	GH106 GH2 GH78 GH88	1	1						0
Cluster 555	GH109 GH16 GH3 PL8	1	1						0
Cluster 557	GH2 GH20 GH33 GH92	1	1						1	22449996
Cluster 560	GH25 Pept	1	1						0
Cluster 563	GH105 GH28 PL1 PL9	1	1						0
Cluster 564	GH109 GH3 GH89	1	1						0
Cluster 569	GH31 GH43_3 GH65	1	1						0
Cluster 573	CE12 CE4 GH115 GH20 GH28	1	1						0
Cluster 574	GH20 GH33 GH5 GH92 GH97	1	1						0
Cluster 575	GH29 GH84 Sulf	1	1						0
Cluster 576	GH13 GH18 GH2 GH29	1	1						0
Cluster 577	GH2 GH89	1	1						0
Cluster 579	GH123 GH3	1	1						0
Cluster 580	CE12 GH2	1	1						0
Cluster 581	CE1 GH130 GH26 GH30_3 GH5_7	1	1						0
Cluster 582	CE8 GH28 GH3 GH43_10 PL1	1	1						0
Cluster 583	GH2 GH65	1	1						0
Cluster 584	GH109 GH88 PL12 PL13 Sulf	1	1						0
Cluster 585	CE12 CE7 CE8 GH105 PL10	1	1						0
Cluster 587	GH29 GH36 GH88 GH95 PL15 Sulf	1	1						0
Cluster 589	CE4 GH26 GH37 GH97	1	1						0
Cluster 592	GH13 GH13_19 GH65 GH97	1	1						1	19717629
Cluster 595	GH130 GH2 GH20 GH29 GH3 GH33 GH92 Pept	1	1						1	19717629
Cluster 598	GH2 GH27 GH28 GH43_19 GH43_34 GH51 GH89 GH92 GH95	1	1						1	19717629
Cluster 600	GH10 GH16 GH3 GH8	1	1						1	19717629
Cluster 601	CE8 GH106 GH127 GH137 GH139 GH142 GH143 GH2 GH28 GH43_18 GH78 GH95 PL1	1	1						1	19717629
Cluster 602	CE12 GH105 GH106 GH117 GH2 GH28	1	1						1	19717629
Cluster 605	GH27 GH31 GH65 GH66 GH97	1	1						1	19717629
Cluster 611	CE8 GH106 GH127 GH137 GH138 GH139 GH142 GH143 GH2 GH28 GH33 GH43_18 GH78 GH95 PL1	1	1						0
Cluster 613	GH13_38 GH13_7 GH97	1	1						1	21762219
Cluster 624	GH146 GH2 GH28 Pept	1	1						0
Cluster 625	GH39 GH43_10 GH88	1	1						0
Cluster 626	GH29 GH3 GH35 GH43_10 GH51 GH95	1	1						0
Cluster 627	GH105 GH115 GH89	1	1						0
Cluster 630	GH43_24 GH5_13	1	1						0
Cluster 631	GH105 GH43_3 GH43_31 GH63 GH76	1	1						0
Cluster 632	GH130 GH136 GH78	1	1						0
Cluster 635	GH105 GH127 GH145 GH16 GH29 GH31 GH35 GH43_10 GH43_19 GH43_24 GH43_34 GH43_9 GH51 GH97	1	1						0
Cluster 639	CE2 GH2 GH20	1	1						0
Cluster 640	CE15 CE7 GH88	1	1						0
Cluster 642	GH110 GH36 GH97	1	1						0
Cluster 657	GH110 GH97 Pept Sulf	1	1						0
Cluster 659	GH130 GH30_6 Sulf	1	1						0
Cluster 664	GH28 GH3 PL1	1	1						0
Cluster 665	GH105 GH115	1	1						0
Cluster 667	GH105 GH130 GH2 GH43_3	1	1						0
Cluster 680	GH29 GH43_10 GH43_34	1	1						0
Cluster 687	GH105 GH97	1	1						0
Cluster 688	GH105 GH117 GH146 GH28 GH35 GH43_19 GH43_34 GH43_5 GH51 GH97 PL1 PL11	1	1						0
Cluster 694	GH110 GH2 Sulf	1	1						0
Cluster 695	GH2 GH3 GH67	1	1						0
Cluster 697	GH146 GH43_34	1	1						0
Cluster 698	GH28 GH30 GH5_36	1	1						0
Cluster 702	GH109 GH127 GH63 GH92	1	1						0
Cluster 704	GH106 GH2 GH30_4 GH43_17	1	1						0
Cluster 705	CE1 CE15 GH36 GH5_36 GH50 GH78 Sulf	1	1						0
Cluster 707	GH109 GH123 GH3 GH36 GH88	1	1						0
Cluster 708	GH110 GH2 GH43_24 GH97 Sulf	1	1						0
Cluster 710	GH43_24 GH51	1	1						0
Cluster 712	GH32 GH51	1	1						0
Cluster 721	GH43 GH51 Sulf	1	1						0
Cluster 727	GH139 GH2 GH51 PL1	1	1						0
Cluster 735	GH13 GH53 GH77	1	1						0
Cluster 747	CE1 GH3 GH31 GH43_29 Pept	1	1						0
Cluster 751	GH105 GH2 GH28 GH3	1	1						0
Cluster 756	GH3 GH76 GH92	1	1						0
Cluster 757	GH115 GH13 GH3 GH97	1	1						0
Cluster 758	CE1 CE15 CE6 GH10 GH115 GH125 GH3 GH31 GH43_29 GH76 GH92 GH95	1	1						0
Cluster 760	CE7 CE8 GH43_10	1	1						0
Cluster 761	GH31 GH38 GH97	1	1						0
Cluster 762	GH43_3 GH43_31 GH9	1	1						0
Cluster 763	GH13_m52 GH97 GH99	1	1						0
Cluster 764	GH31 GH38	1	1						0
Cluster 766	GH2 GH43_24 GH53	1	1						0
Cluster 768	CE1 GH13 GH3	1	1						0
Cluster 772	CE8 GH26 GH28 GH5_7	1	1						0
Cluster 773	GH13 GH13_28	1	1						0
Cluster 774	GH105 GH127 GH133 GH28 GH32 GH57 GT4	1	1						0
Cluster 775	CE2 GH13	1	1						0
Cluster 787	GH31 GH92	1	1						0
Cluster 792	CE7 GH130 GH2 GH26 GH27 GH3 GH31 GH5_4 GH5_7	1	1						0
Cluster 794	GH16 GH18 GH2	1	1						0
Cluster 799	GH2 GH29 GH5_4	1	1						0
Cluster 800	GH18 GH2 GH20 GH29 GH3 GH78 GH92	1	1						0
Cluster 801	GH3 GH92 Pept	1	1						0
Cluster 802	GH43_10 GH43_4 GH43_5	1	1						0
Cluster 803	GH13 GH30_4 GH53	1	1						0
Cluster 804	CE12 GH105 GH106 GH2 GH28 GH43_10 Pept	1	1						0
Cluster 805	CE12 GH105 GH43_10 PL11	1	1						0
Cluster 806	CE1 CE6 GH10 GH115 GH13 GH13_14 GH3 GH31 GH43_10 GH43_2 GH43_7 GH77 GH95 GH97	1	1						0
Cluster 807	GH115 GH2 GH28 GH29 GH35 GH43_10 GH43_4 GH43_5	1	1						0
Cluster 808	CE7 GH130	1	1						0
Cluster 809	GH115 GH26 GH3	1	1						0
Cluster 810	GH106 GH43_24	1	1						0
Cluster 813	GH13_m52 GH23	1	1						0
Cluster 815	GH13 GH5_4 GH97	1	1						0
Cluster 818	CE1 CE15 CE6 GH10 GH13 GH43_2 GH43_29 GH43_7	1	1						0
Cluster 819	GH13 GH13_14 GH53 GH77 GH97	1	1						0
Cluster 820	CE7 CE8 GH105 GH133 GH28 GH3 GH57 GT4 PL1 PL9	1	1						0
Cluster 822	GH128 GH149 GH16 GH28 GH3 GH30_1 GH5_46 GH81	1	1						0
Cluster 823	GH127 GH138 GH141 GH78	1	1						0
Cluster 824	CE7 GH130 GH26 GH5_4	1	1						0
Cluster 825	GH43_12 GH5_38 GH5_4	1	1						0
Cluster 826	CE15 GH139	1	1						0
Cluster 828	GH3 GH5_4 Sulf	1	1						0
Cluster 829	CE7 GH5_4 GH5_7	1	1						0
Cluster 830	GH36 GH43_2	1	1						0
Cluster 831	CE1 GH3 GH73 Sulf	1	1						0
Cluster 832	GH115 GH3	1	1						0
Cluster 834	GH13 GH13_36 GH53 GH77 GH97	1	1						0
Cluster 836	GH125 GH20	1	1						0
Cluster 837	CE1 CE15 GH43_10 GH43_2 GH43_35 GH43_7	1	1						0
Cluster 838	CE1 GH97	1	1						0
Cluster 839	GH43_12 Pept	1	1						0
Cluster 840	GH144 GH3 GH30_1	1	1						0
Cluster 841	CE12 GH51 PL22 Sulf	1	1						0
Cluster 842	GH2 GH30_1 GH5_46 GH88	1	1						0
Cluster 843	GH125 GH2 GH20 GH29 GH3 GH43_19 GH92 GH97 Pept	1	1						0
Cluster 844	GH13_m51 GH43_19 GH43_34	1	1						0
Cluster 846	CE1 CE6 GH10 GH115 GH2 GH29 GH3 GH31 GH43_10 GH43_12 GH43_15 GH43_2 GH8 GH95	1	1						0
Cluster 848	GH141 GH2 GH29 GH3 GH31 GH39 GH42 GH5_4	1	1						0
Cluster 851	CE15 CE2 GH35	1	1						0
Cluster 852	GH18 Pept	1	1						0
Cluster 854	GH105 GH13_10 GH13_26 GH20 GH3 GH77 Sulf	1	1						0
Cluster 859	GH106 GH127 GH140 GH141 GH143 GH2 GH33 GH43_18 GH78 PL1	1	1						0
Cluster 860	GH2 GH25 GH53	1	1						0
Cluster 861	GH13_m52 GH43_4 GH43_5	1	1						0
Cluster 862	GH20 GH27 Sulf	1	1						0
Cluster 863	GH127 GH146 GH43_34	1	1						0
Cluster 864	GH27 GH43_3 GH43_31 GH5_13	1	1						0
Cluster 865	GH20 GH27 GH3 GH39	1	1						0
Cluster 866	CE7 GH130 GH19 GH26 GH5_4 Pept	1	1						0
Cluster 868	GH20 GH3 Sulf	1	1						0
Cluster 870	GH109 GH2 GH31 GH84 GH95 Pept Sulf	1	1						0
Cluster 872	GH20 GH36	1	1						0
Cluster 873	GH106 GH43_24 GH78	1	1						0
Cluster 874	GH110 GH2 GH20 GH29 GH97	1	1						0
Cluster 875	GH105 GH28 PL1 PL22	1	1						0
Cluster 876	GH105 GH2 GH28 GH29 GH31 GH88 GH95 PL6	1	1						0
Cluster 877	GH35 GH36 GH94 GT84	1	1						0
Cluster 878	GH20 GH29 Sulf	1	1						0
Cluster 879	GH146 GH2 GH28 GH43_10 GH88 GH97	1	1						0
Cluster 881	GH2 GH28 GH3 GH31 GH5_4	1	1						0
Cluster 882	GH144 GH3 GH43_28 GH95 Pept	1	1						0
Cluster 885	GH15 GH27 GH36 GT20	1	1						0
Cluster 886	GH106 GH2 PL1	1	1						0
Cluster 887	GH127 PL1 PL10 Sulf	1	1						0
Cluster 888	GH145 PL8	1	1						0
Cluster 892	GH2 GH29 GH43_26 GH76	1	1						0
Cluster 899	GH109 GH20 Sulf	1	1						0
Cluster 902	GH2 GH29 GH43_3 GH43_31 GH5_13	1	1						0
Cluster 903	GH142 GH143 GH2 GH28 GH33 GH43_18 GH78 GH95 PL1	1	1						0
Cluster 907	GH43_26 GH43_33 Sulf	1	1						0
Cluster 911	GH105 GH43_26 GH43_8	1	1						0
Cluster 912	GH106 PL22	1	1						0
Cluster 913	GH89 PL11	1	1						0
Cluster 914	GH3 GH64 GH76 Pept	1	1						0
Cluster 918	GH10 GH2 GH95 GH97	1	1						0
Cluster 921	GH128 GH16 GH35 GH43_24	1	1						0
Cluster 922	GH109 GH20 GH29 GH89 PL9	1	1						0
Cluster 923	GH142 GH143 GH2 GH33 GH43_18 GH78 GH95 PL1	1	1						0
Cluster 924	GH13 GH13_14 GH31	1	1						0
Cluster 925	GH2 PL6	1	1						0
Cluster 927	GH2 GH29 GH31 GH36 GH88 GH95	1	1						0
Cluster 929	PL14 Sulf	1	1						0
Cluster 930	CE8 GH106 GH137 GH142 GH143 GH2 GH20 GH3 GH33 GH43_18 GH78 PL1	1	1						0
Cluster 934	GH64	1	1						0
Cluster 937	GH127 GH20 Sulf	1	1						0
Cluster 939	GH19 GH31	1	1						0
Cluster 940	GH85 Pept	1	1						0
Cluster 943	CE14 PL26	1	1						0
Cluster 944	GH146 GH147 GH43_5 GH51 GH97	1	1						0
Cluster 950	GH10 GH43_1 GH67 Sulf	1	1						0
Cluster 953	GH13_10 GH30_4	1	1						0
Cluster 959	GH115 GH28	1	1						0
Cluster 962	GH127 GH27 GH33 Sulf	1	1						0
Cluster 963	GH115 Sulf	1	1						0
Cluster 964	GH13 GH13_9 GH29 GH88 GT35 PL8 Sulf	1	1						0
Cluster 965	GH33 GH36	1	1						0
Cluster 967	GH142 GH33 Sulf	1	1						0
Cluster 968	GH144 GH30_3	1	1						0
Cluster 969	GH123 GH29	1	1						0
Cluster 970	CE2 CE7 GH36 Sulf	1	1						0
Cluster 971	CE6 GH29 GH36 GH89	1	1						0
Cluster 973	GH123 GH92 Sulf	1	1						0
Cluster 974	GH105 GH115 GH36	1	1						0
Cluster 976	GH137 GH2 GH78 PL1	1	1						0
Cluster 977	GH105 GH130 GH2 GH43_26 GH43_8	1	1						0
Cluster 978	GH2 GH28 GH29 GH31 GH88 GH95 PL6	1	1						0
Cluster 980	GH27 GH28 GH92 Sulf	1	1						0
Cluster 981	CE15 GH10 GH43_1 GH67	1	1						0
Cluster 983	GH27 GH28 GH31 GH78 GH92 GH95 Sulf	1	1						0
Cluster 985	GH43_5 Sulf	1	1						0
Cluster 987	CE8 PL10	1	1						0
Cluster 988	GH128 Sulf	1	1						0
Cluster 998	GH2 GH5 PL7	1	1						0
Cluster 999	GH145 GH16 GH2 GH43_17 GH43_18 GH43_19 GH43_29 GH43_34 GH88	1	1						0
Cluster 1000	GH146 GH43_4 GH43_5 GH51 GH97	1	1						0
Cluster 1001	GH29 GH76	1	1						0
Cluster 1002	GH106 GH117	1	1						0
Cluster 1003	CE12 CE7 GH105 GH28 GH5_2	1	1						0
Cluster 1004	GH115 GH67	1	1						0
Cluster 1006	GH20 GH3 GH92	1	1						0
Cluster 1010	GH43_31 Pept	1	1						0
Cluster 1012	GH125 GH76 GH78 GH92	1	1						0
Cluster 1013	GH27 GH92 Sulf	1	1						0
Cluster 1015	GH10 GH115 GH43_1 GH43_12 GH67	1	1						0
Cluster 1016	CE12 CE8 GH105 GH28 PL1 PL10	1	1						0
Cluster 1017	GH144 GH30_1	1	1						0
Cluster 1018	GH27 GH28 GH92	1	1						0
Cluster 1019	CE12 GH28 GH43_10 PL1 PL10	1	1						0
Cluster 1021	CE4 GH13 GH92 Pept	1	1						0
Cluster 1022	GH43_34 Pept	1	1						0
Cluster 1023	CE8 GH105 PL10	1	1						0
Cluster 1024	GH10 GH50	1	1						0
Cluster 1025	CE1 GH10 GH115 GH43_1 GH43_10 GH43_12 GH67 GH95	1	1						0
Cluster 1026	CE12 GH105 GH106 GH28 GH43_18 PL11	1	1						0
Cluster 1027	GH146 GH51 GH97	1	1						0
Cluster 1028	GH105 GH145 GH43_24	1	1						0
Cluster 1030	GH130 GH18 GH29 GH92	1	1						0
Cluster 1032	GH13_31 GH37	1	1						0
Cluster 1036	GH3 GH5_4 GH94	1	1						0
Cluster 1046	GH105 GH39	1	1						0
Cluster 1049	GH2 GH30_4 GH35 GH43_19 GH43_34 GH51	1	1						0
Cluster 1051	GH23 GH43_3 GH5_13	1	1						0
Cluster 1053	GH27 GH28	1	1						0
Cluster 1055	GH88 PL6 PL8 Sulf	1	1						0
Cluster 1056	GH78 GH88	1	1						0
Cluster 1059	GH106 GH28 Pept	1	1						0
Cluster 1060	GH28 GH33 GH36 GH95	1	1						0
Cluster 1061	GH105 GH106 GH78	1	1						0
Cluster 1063	GH105 GH27 GH28 GH92 Sulf	1	1						0
Cluster 1066	GH33 GH97	1	1						0
Cluster 1067	CE8 GH2 GH3 GH78 GH95 PL1	1	1						0
Cluster 1069	CE6 CE7 GH88 PL6	1	1						0
Cluster 1070	GH33 GH89	1	1						0
Cluster 1071	Pept PL14	1	1						0
Cluster 1073	GH29 GH3 GH88 GH92	1	1						0
Cluster 1075	GH128 GH16 GH2 GH5_46	1	1						0
Cluster 1076	GH10 GH115 GH43_1 GH43_12 GH43_18 GH67 GH95	1	1						0
Cluster 1077	GH2 GH3 GH30_1 GH30_3 GH43_3 GH43_31 GH5_46 GH88	1	1						0
Cluster 1078	GH20 GH78 Pept	1	1						0
Cluster 1079	GH13 GH13_19 GH13_38 GH149 GH17 GH30_1 GH31 GH65 Sulf	1	1						0
Cluster 1081	GH16 GH25	1	1						0
Cluster 1082	GH2 GH3 GH31 GH51 GH95	1	1						0
Cluster 1083	CE2 GH130 GH26 GH27 GH5_2 GH5_7	1	1						0
Cluster 1085	CE1 CE6 GH10 GH146 GH29 GH39 GH43_10 GH43_12 GH8 GH97	1	1						0
Cluster 1090	GH16 GH43_24 GH78	1	1						0
Cluster 1094	CE1 CE6 GH146 GH3 GH43_10 GH43_12 GH43_29 GH95 GH97	1	1						0
Cluster 1096	GH2 GH78 Pept	1	1						0
Cluster 1099	CE15 GH10 GH115 GH3 GH43_1 GH67	1	1						0
Cluster 1100	GH144 GH2 GH3 Sulf	1	1						0
Cluster 1101	GH130 GH2 GH20 GH29 GH3 GH33 GH35 GH92	1	1						0
Cluster 1102	GH105 GH116 GH139 GH2 PL12 Sulf	1	1						0
Cluster 1103	GH29 GH36 GH95	1	1						0
Cluster 1104	CE3 GH117 GH29 Sulf	1	1						0
Cluster 1106	GH139 GH2 GH36	1	1						0
Cluster 1108	CE12 CE4 GH2 PL11 PL9	1	1						0
Cluster 1109	GH130 GH26 GH5_7	1	1						0
Cluster 1110	GH13_36 GH2 GH53 GH65	1	1						0
Cluster 1111	CE9 GH2 GH20	1	1						0
Cluster 1112	GH146 GH28 GH43_29 GH43_4 GH51	1	1						0
Cluster 1114	GH140 GH143 GH28 GH43_18 GH78 PL1 PL10	1	1						0
Cluster 1115	GH15 GH3 GT2 Pept	1	1						0
Cluster 1118	GH117 GH97 Sulf	1	1						0
Cluster 1120	GH20 GH29 GH92 Sulf	1	1						0
Cluster 1124	GH32 GH43_26 GH5_13 GH88	1	1						0
Cluster 1126	GH144 GH42	1	1						0
Cluster 1127	GH13_36 GH2 GH78	1	1						0
Cluster 1128	GH117 GH2 PL11	1	1						0
Cluster 1129	GH145 GH43_24 GH88	1	1						0
Cluster 1132	GH3 GH73 GH9	1	1						0
Cluster 1134	GH105 GH145	1	1						0
Cluster 1135	GH63 GH9 Sulf	1	1						0
Cluster 1136	GH31 GH5_4 GH9 Sulf	1	1						0
Cluster 1137	GH28 GH29 GH42 GH88 Sulf	1	1						0
Cluster 1138	GH2 GH43_17 Sulf	1	1						0
Cluster 1139	GH117 PL12	1	1						0
Cluster 1140	CE12 GH105 GH106 GH31	1	1						0
Cluster 1142	GH105 GH43_33	1	1						0
Cluster 1143	GH5_36 GH78	1	1						0
Cluster 1145	GH105 GH78	1	1						0
Cluster 1146	GH140 GH16 GH2 GH39 GH92	1	1						0
Cluster 1147	CE9 GH2 GH43_3	1	1						0
Cluster 1148	GH130 GH16 GH26 GH28 GH43 GH78	1	1						0
Cluster 1149	GH106 GH109	1	1						0
Cluster 1151	GH29 GH35	1	1						0
Cluster 1152	GH2 GH43_31	1	1						0
Cluster 1153	GH31 GH5_13	1	1						0
Cluster 1154	GH43_34 GH5	1	1						0
Cluster 1157	CE1 CE6 GH106 GH43_10 GH51	1	1						0
Cluster 1158	GH141 GH95	1	1						0
Cluster 1160	GH2 GH36 GH97	1	1						0
Cluster 1161	GH29 GH43 GH43_1	1	1						0
Cluster 1163	GH20 PL27	1	1						0
Cluster 1166	GH117 GH33 GH95 Sulf	1	1						0
Cluster 1167	GH25 Sulf	1	1						0
Cluster 1168	GH13 GH23 GH43_26 GH77 GH97	1	1						0
Cluster 1169	GH130 GH2 GH20 GH36	1	1						0
Cluster 1170	GH106 GH3 GH38	1	1						0
Cluster 1171	GH106 GH38 GH78 GH97	1	1						0
Cluster 1172	GH110 GH150 Sulf	1	1						0
Cluster 1173	GH29 GH3 GH88 Sulf	1	1						0
Cluster 1174	GH2 GH30_4 GH43_19 GH43_34	1	1						0
Cluster 1177	CE12 GH105 GH106 GH115 GH2 GH28 GH43_18 PL11	1	1						0
Cluster 1178	CE6 GH130 GH5_7	1	1						0
Cluster 1179	GH2 GH85 GH92	1	1						0
Cluster 1182	GH115 GH2 GH43_2 GH43_24 GH43_29 PL27	1	1						0
Cluster 1187	GH115 GH51	1	1						0
Cluster 1188	GH43_27	1	1						0
Cluster 1189	GH115 GH2 Pept	1	1						0
Cluster 1190	GH27 GH31 GH43_10 GH43_16 GH43_28 GH43_29 GH43_35 GH51 GH97	1	1						0
Cluster 1192	GH2 GH42 GH51	1	1						0
Cluster 1193	GH2 GH28 GH43_24	1	1						0
Cluster 1194	CE6 GH2 GH43_28 GH50 GH88 Sulf	1	1						0
Cluster 1196	GH105 GH2 GH92 GH97 PL22	1	1						0
Cluster 1197	GH3 GH39	1	1						0
Cluster 1198	GH2 GH79	1	1						0
Cluster 1199	GH13_14 GH43 GH51	1	1						0
Cluster 1200	GH106 GH115 GH2 GH28	1	1						0
Cluster 1201	GH145 GH2 GH3 GH31 GH63 GH92 PL17	1	1						0
Cluster 1202	GH136 GH2 GH20 GH3 GH35 GH43_24 GH51	1	1						0
Cluster 1203	GH115 GH43_27	1	1						0
Cluster 1204	GH30_2 GH36 Sulf	1	1						0
Cluster 1205	GH13 GH147 GH2 GH53 GH65	1	1						0
Cluster 1207	CE4 GH18 GH9	1	1						0
Cluster 1209	GH28 GH29 GH43 GH43_1	1	1						0
Cluster 1211	GH29 GH30_4 GH51	1	1						0
Cluster 1214	GH29 GH31 Pept	1	1						0
Cluster 1215	GH18 GH43_24	1	1						0
Cluster 1216	GH18 GH2 GH85	1	1						0
Cluster 1217	CE7 GH130 GH26 GH3 GH5_7	1	1						0
Cluster 1218	GH43_10 GH43_29 GH8 GH97	1	1						0
Cluster 1219	CE6 GH2 GH27 GH29 GH3 GH43_16 GH44 GH5_4 GH51 GH74 GH97	1	1						0
Cluster 1221	GH30_1 GH63	1	1						0
Cluster 1222	GH130 GH26 GH27 GH5_2 GH5_7 GH51 GH97	1	1						0
Cluster 1223	GH10 GH130 GH145 GH16 GH2 GH35 GH43_24 GH88	1	1						0
Cluster 1224	GH2 GH28 GH95	1	1						0
Cluster 1225	GH2 GH3 GH31 GH39 GH43_9 GH5_4 GH95 GH97	1	1						0
Cluster 1226	CE8 GH28 GH3 GH43_10	1	1						0
Cluster 1231	CE8 GH106 GH127 GH137 GH138 GH139 GH140 GH141 GH142 GH143 GH2 GH28 GH31 GH33 GH43_18 GH78 GH95 PL1 PL10	1	1						0
Cluster 1232	GH130 GH18 GH2 GH20 GH29 GH3 GH33 GH92 Pept	1	1						0
Cluster 1234	GH125 GH2 GH43_26 GH43_31 GH5_13 GH92	1	1						0
Cluster 1235	GH145 GH16 GH2 GH27 GH43_19 GH43_34 GH88	1	1						0
Cluster 1236	CE12 CE8 GH28 GH3 GH43_10 GH95 PL1	1	1						0
Cluster 1238	GH117 GH16 GH2 GH29 Sulf	1	1						0
Cluster 1240	GH117 GH2 GH95	1	1						0
Cluster 1241	GH10 GH146 GH43_10 GH43_12 GH95	1	1						0
Cluster 1242	GH27 GH28 GH78 GH92 Sulf	1	1						0
Cluster 1243	GH78 GH97	1	1						0
Cluster 1244	GH16 GH26 GH3 GH95 Sulf	1	1						0
Cluster 1247	GH130 GH140 GH2 GH31 GH5_2 GH5_5 GH78 Sulf	1	1						0
Cluster 1248	GH3 GH31 GH76	1	1						0
Cluster 1249	GH2 GH36 Sulf	1	1						0
Cluster 1250	GH43_34 GH51 GH92	1	1						0
Cluster 1251	GH109 GH110 GH20	1	1						0
Cluster 1253	GH144 GH29 GH3	1	1						0
Cluster 1254	CE12 CE8 GH133 GH43_34 GH51 GH57 GH78 GH92 GT4 Pept	1	1						0
Cluster 1259	GH3 GH30_2 GH92	1	1						0
Cluster 1263	CE7 GH3 GH5_5 GH88 GH92	1	1						0
Cluster 1265	GH43_26 GH88	1	1						0
Cluster 1272	GH146 GH31 GH43 GH51 GH92	1	1						0
Cluster 1274	GH2 GH26 GH3 GH97	1	1						0
Cluster 1275	GH130 GH26 GH28 GH5_7	1	1						0
Cluster 1276	GH3 GH31 GH35 GH43_2 GH43_28 GH92 GH95	1	1						0
Cluster 1278	GH10 GH11 GH115 GH2 GH43_1 GH43_10 GH43_12 GH67	1	1						0
Cluster 1279	GH130 GH2 GH26 GH43 GH43_34	1	1						0
Cluster 1282	CE12 GH105 GH106 GH2 GH28 GH42 GH43_18 PL11 PL22	1	1						0
Cluster 1283	GH145 GH16 GH43_24	1	1						0
Cluster 1284	GH146 GH28 GH32 GH43_10 GH88 GH97	1	1						0
Cluster 1286	GH27 GH35	1	1						0
Cluster 1287	GH32 GH94	1	1						0
Cluster 1288	GH142 GH143 GH78 Sulf	1	1						0
Cluster 1291	GH43_19 GH66 GH97 Pept PL11	1	1						0
Cluster 1292	GH3 GH88 Pept PL8 Sulf	1	1						0
Cluster 1299	GH128 GH43_19	1	1						0
Cluster 1301	GH105 GH2 GH43_24	1	1						0
Cluster 1302	CE12 GH105 GH28 PL1	1	1						0
Cluster 1303	GH3 GH31 GH66	1	1						0
Cluster 1304	GH146 GH3 GH31 GH43_10 GH43_29 GH95 GH97	1	1						0
Cluster 1308	GH106 GH13_m52 GH3 GH78 GH89	1	1						0
Cluster 1309	GH3 GH63 Sulf	1	1						0
Cluster 1311	GH18 GH97 Pept	1	1						0
Cluster 1315	GH39 GH88	1	1						0
Cluster 1316	GH2 GH3 GH31 GH97	1	1						0
Cluster 1318	GH106 GH3 GH5_46	1	1						0
Cluster 1319	GH2 GH29 GH3 GH31 GH43_12	1	1						0
Cluster 1320	GH10 GH39	1	1						0
Cluster 1321	GH140 GH144	1	1						0
Cluster 1322	CE1 CE15 CE6 GH10 GH115 GH146 GH29 GH43_10 GH43_12 GH43_15 GH8 GH95	1	1						0
Cluster 1323	GH141 GH2	1	1						0
Cluster 1324	GH106 GH97	1	1						0
Cluster 1327	GH24 GH3 GH5_4	1	1						0
Cluster 1328	GH35 GH67	1	1						0
Cluster 1329	GH13 GH13_14 GH77 GH97 Pept	1	1						0
Cluster 1330	GH105 PL8	1	1						0
Cluster 1332	GH33 GH85 GH95	1	1						0
Cluster 1333	GH76 GH97	1	1						0
Cluster 1334	GH16 GH20 GH3 GH95 PL8	1	1						0
Cluster 1336	CE12 CE8 GH133 GH51 GH57 GT4 Pept	1	1						0
Cluster 1339	GH108	1	1						0
Cluster 1342	GH2 GH28 GH78 GH88 PL8	1	1						0
Cluster 1343	GH78 PL8	1	1						0
Cluster 1344	GH125 GH2 GH3 GH38 GH76 GH78 GH92	1	1						0
Cluster 1345	GH43 GH43_31 GH51 Sulf	1	1						0
Cluster 1346	GH16 GH2 GH20 GH50 Sulf	1	1						0
Cluster 1347	GH16 GH26 GH3	1	1						0
Cluster 1348	GH127 GH27 GH3 GH30_3 GH43_34	1	1						0
Cluster 1349	GH2 GH27 GH31 GH43_17 GH97	1	1						0
Cluster 1350	GH43_26 GH43_33	1	1						0
Cluster 1351	CE1 CE15 CE6 GH10 GH115 GH146 GH43_10 GH43_12 GH8 GH95	1	1						0
Cluster 1352	CE12 CE8 GH28 PL10	1	1						0
Cluster 1353	GH105 GH28 GH31 GH43_10 PL1	1	1						0
Cluster 1354	CE1 GH130 Sulf	1	1						0
Cluster 1355	GH130 GH3	1	1						0
Cluster 1357	GH16 GH30_3 GH5_46	1	1						0
Cluster 1358	CE1 CE4 CE8 GH3 PL10	1	1						0
Cluster 1359	GH43_19 GH43_24	1	1						0
Cluster 1360	GH13 PL12	1	1						0
Cluster 1361	GH3 GH43_2 GH43_7 GH8	1	1						0
Cluster 1362	GH36 GH63	1	1						0
Cluster 1363	GH13_38 GH18 GH85	1	1						0
Cluster 1364	GH110 GH2 GH63	1	1						0
Cluster 1365	GH125 GH76 GH97	1	1						0
Cluster 1366	GH110 GH20 GH95	1	1						0
Cluster 1369	GH115 GH43_34 GH89 GH92	1	1						0
Cluster 1370	GH32 GH36 Pept	1	1						0
Cluster 1371	GH105 GH106 GH28 GH43_18 Pept PL22 PL4 PL9	1	1						0
Cluster 1372	CE4 GH127	1	1						0
Cluster 1373	CE2 GH130 GH26 GH27 GH3 GH5_7	1	1						0
Cluster 1375	GH105 GH16 GH2 GH43_24 GH78 Pept	1	1						0
Cluster 1380	GH27 GH66	1	1						0
Cluster 1381	GH3 GH5_4 GH95	1	1						0
Cluster 1383	CE1 GH115 GH31 GH43_10 GH43_12	1	1						0
Cluster 1384	GH146 GH92	1	1						0
Cluster 1385	GH13 GH73 GH97	1	1						0
Cluster 1386	GH105 GH127 GH145 GH16 GH43_24	1	1						0
Cluster 1387	GH130 GH2 GH26 GH36 GH5_7 Pept	1	1						0
Cluster 1388	CE8 GH106	1	1						0
Cluster 1389	CE7 GH109 PL1	1	1						0
Cluster 1390	CE8 GH28 GH95	1	1						0
Cluster 1391	GH10 GH146 GH31 GH43_1 GH43_10 GH43_12 GH43_29	1	1						0
Cluster 1392	CE12 GH2 GH28 PL11 PL26	1	1						0
Cluster 1393	GH3 GH5_38 GH84	1	1						0
Cluster 1394	CE2 CE7 GH109 GH130 GH26 GH3 GH36	1	1						0
Cluster 1395	GH13_14 GH97	1	1						0
Cluster 1396	GH18 GH23 GH77	1	1						0
Cluster 1397	CE7 GH130 GH2 GH26 GH3 GH5_7	1	1						0
Cluster 1398	GH3 GH97 Pept	1	1						0
Cluster 1399	GH2 GH43 GH43_3 GH43_31	1	1						0
Cluster 1400	GH130 GH29 GH3 GH33 GH92	1	1						0
Cluster 1402	GH13_14	1	1						0
Cluster 1403	GH13 GH53 GH65	1	1						0
Cluster 1405	GH105 GH106 GH2 GH28 PL1 PL11	1	1						0
Cluster 1406	GH10 GH89	1	1						0
Cluster 1408	GH13 GH13_14 GH29 GH42 GH77 GH97	1	1						0
Cluster 1409	GH10 GH3 GH35 GH43_1 GH67	1	1						0
Cluster 1410	CE1 GH139 PL1	1	1						0
Cluster 1411	GH31 GH43_10 GH43_29 GH97	1	1						0
Cluster 1413	GH13 GH13_6 GH36 GH97	1	1						0
Cluster 1418	GH43_3 GH43_31 GH92	1	1						0
Cluster 1419	GH13_14 GH77	1	1						0
Cluster 1422	GH20 GH3 GH88 PL8	1	1						0
Cluster 1424	GH128 GH16 GH29 Sulf	1	1						0
Cluster 1425	CE7 GH146 GH16 GH18 GH2 GH20 GH29 GH43_12 Sulf	1	1						0
Cluster 1426	GH106 GH127 GH140 GH143 GH2 GH33 GH43_18 GH78 PL1	1	1						0
Cluster 1427	GH117 GH16 GH2 GH43	1	1						0
Cluster 1428	GH20 PL14	1	1						0
Cluster 1429	GH2 GH29 GH36 GH88 PL8	1	1						0
Cluster 1430	GH136 GH2 GH29 GH3 GH50	1	1						0
Cluster 1434	CE2 GH130 GH140 GH26 GH27 GH3 GH5_2 GH5_7 GH9	1	1						0
Cluster 1435	GH27 GH31 GH66 GH97	1	1						0
Cluster 1438	GH2 GH35 GH51 GH53 GH95	1	1						0
Cluster 1448	GH3 GH42 GH5_13 GH97	1	1						0
Cluster 1449	CE9 GH20 GH32	1	1						0
Cluster 1450	GH3 GH31 GH43_29 GH97 PL1	1	1						0
Cluster 1451	GH2 GH20 GH43_3 GH43_31	1	1						0
Cluster 1452	CE7 GH27 GH5_7	1	1						0
Cluster 1453	GH16 GH3 GH31	1	1						0
Cluster 1454	GH127 GH140 GH141 GH142 GH143 GH28 GH33 GH43_18 GH78 GH95 PL1	1	1						0
Cluster 1455	CE1 GH43_2 GH43_7	1	1						0
Cluster 1456	CE1 CE6 CE7 GH105	1	1						0
Cluster 1457	GH136 GH2 GH35 GH43_24	1	1						0
Cluster 1458	CE15 GH10 GH13_14	1	1						0
Cluster 1459	GH1 GH2 GH29 GH3 GH31 GT1	1	1						0
Cluster 1460	GH2 GH3 GH30_4	1	1						0
Cluster 1464	GH108 GH36	1	1						0
Cluster 1465	GH2 GH5_4 GH95	1	1						0
Cluster 1466	GH31 GH43_3 GH43_33	1	1						0
Cluster 1467	GH144 GH3 GH43_28 PL1	1	1						0
Cluster 1468	GH105 GH13 GH28 GH29 GH43_10 GH65 Pept PL1	1	1						0
Cluster 1469	GH16 Pept	1	1						0
Cluster 1470	GH105 GH9	1	1						0
Cluster 1471	GH32 PL10	1	1						0
Cluster 1472	GH43_5 GH51	1	1						0
Cluster 1473	CE1 GH10 GH43_1 GH43_12 GH67 GH95	1	1						0
Cluster 1474	GH13_11 GH43_26 GH43_8	1	1						0
Cluster 1476	GH28 GH30_4	1	1						0
Cluster 1477	GH67 GH92 GH97	1	1						0
Cluster 1479	GH43_19 GH43_34 GH97	1	1						0
Cluster 1480	GH105 GH106 GH137 GH138 GH139 GH140 GH141 GH142 GH143 GH2 GH28 GH33 GH43_18 GH78 GH95 PL1	1	1						0
Cluster 1481	CE7 GH130 GH26 GH3 GH5_2 GH97	1	1						0
Cluster 1482	GH29 GH43 GH43_24	1	1						0
Cluster 1483	GH29 GH3 GH88 GH97 Pept	1	1						0
Cluster 1484	GH18 GH2 GH92	1	1						0
Cluster 1485	GH105 GH145 GH2	1	1						0
Cluster 1486	GH127 GH27 GH43_34	1	1						0
Cluster 1487	GH2 GH27 GH5_7	1	1						0
Cluster 1489	CE7 GH28	1	1						0
Cluster 1491	GH10 GH115 GH2 GH43_1 GH67	1	1						0
Cluster 1492	CE12 CE8 GH43_10 GH95 Pept	1	1						0
Cluster 1493	GH43_26 GH43_32 GH43_8	1	1						0
Cluster 1495	GH105 GH117 GH2 GH28 PL22	1	1						0
Cluster 1496	GH127 GH146 GH43_29	1	1						0
Cluster 1497	GH13 GH13_19 GH13_38 GH149 GH16 GH17 GH3 GH30_1 GH31 GH65	1	1						0
Cluster 1498	GH125 GH130 GH20 GH23 GH92 Pept	1	1						0
Cluster 1499	GH13_3 GH13_9 GH31 GH92 GT4	1	1						0
Cluster 1500	GH10 GH11 GH3 GH8	1	1						0
Cluster 1501	GH13_31 GH3 GH65	1	1						0
Cluster 1502	GH16 GH86 Sulf	1	1						0
Cluster 1503	GH16 GH82	1	1						0
Cluster 1504	GH13_19	1	1						0
Cluster 1514	GH109 GH35	1	1						0
Cluster 1517	GH105 GH16 GH2 GH43_17 GH43_24	1	1						0
Cluster 1519	GH110 GH2 GH29 GH3 Pept	1	1						0
Cluster 1520	GH10 GH130 GH2 GH3 GH50	1	1						0
Cluster 1522	GH42 Sulf	1	1						0
Cluster 1523	CE1 CE6 GH2 GH28 GH3 GH35 GH43_1 GH43_12 GH95	1	1						0
Cluster 1526	CE15 GH43_3 GH43_8 GH5_13	1	1						0
Cluster 1530	GH110 GH95 Pept	1	1						0
Cluster 1531	GH16 GH78 Sulf	1	1						0
Cluster 1532	GH113 Pept	1	1						0
Cluster 1533	CE1 CE15 CE6 GH10 GH146 GH43_10 GH43_12 GH95	1	1						0
Cluster 1535	GH38 GH97 Sulf	1	1						0
Cluster 1536	GH16 GH2 GH20 Sulf	1	1						0
Cluster 1537	GH29 GH95 Sulf	1	1						0
Cluster 1539	GH136 GH2 GH31 GH50 GH89	1	1						0
Cluster 1540	GH3 GH84 Sulf	1	1						0
Cluster 1541	GH42 GH43_33	1	1						0
Cluster 1543	GH117 GH29 Sulf	1	1						0
Cluster 1544	GH117 GH20 Sulf	1	1						0
Cluster 1545	GH43_4 GH51 GH76	1	1						0
Cluster 1546	GH2 GH63 GH92	1	1						0
Cluster 1547	GH2 GH29 GH3 GH95 Pept	1	1						0
Cluster 1549	GH27 GH35 GH51 Sulf	1	1						0
Cluster 1550	GH105 GH2 GH3	1	1						0
Cluster 1551	GH20 GH88 Pept Sulf	1	1						0
Cluster 1552	GH3 GH51	1	1						0
Cluster 1553	GH120 GH89	1	1						0
Cluster 1558	GH106 PL22 Sulf	1	1						0
Cluster 1560	CE12 GH105 GH106 GH2 GH28 GH42 GH43_18 GH43_34 GH78 PL11	1	1						0
Cluster 1563	CE12 CE8 GH28 GH3 GH95	1	1						0
Cluster 1564	GH10 GH43_1 GH43_12	1	1						0
Cluster 1569	GH16 GH36	1	1						0
Cluster 1570	GH144 GH3 GH43 GH43_28	1	1						0
Cluster 1572	GH144 GH2 GH20 GH3 GH88	1	1						0
Cluster 1573	GH105 GH110 GH150 GH2 GH27 GH43 GH43_2 Sulf	1	1						0
Cluster 1576	GH2 GH3 GH36 GH97	1	1						0
Cluster 1581	CE15 CE9 GH2 Sulf	1	1						0
Cluster 1582	CE3 GH105 GH117 GH16 GH43_24 GH97 Sulf	1	1						0
Cluster 1584	GH43_17 GH43_33	1	1						0
Cluster 1585	GH105 GH130 GH141 GH92	1	1						0
Cluster 1586	GH125 GH2 GH38 GH43_26 GH43_3 GH43_31 GH76 GH92	1	1						0
Cluster 1588	GH105 GH140 GH43_18	1	1						0
Cluster 1590	GH105 GH29	1	1						0
Cluster 1591	GH120 GH2 GH29 GH35 GH95	1	1						0
Cluster 1593	GH2 GH43	1	1						0
Cluster 1595	CE7 GH130 GH26 GH92	1	1						0
Cluster 1596	GH2 GH32 GH43_2 GH92	1	1						0
Cluster 1597	GH3 GH31 GH35 GH9	1	1						0
Cluster 1598	GH125 GH2 GH38 GH43_26 GH43_3 GH76 GH92	1	1						0
Cluster 1600	GH13_14 GH16 GH18 GH2 GH20 GH29 GH95 Sulf	1	1						0
Cluster 1601	GH110 GH30_6	1	1						0
Cluster 1602	GH43 GH43_4 GH51 GH97 Sulf	1	1						0
Cluster 1605	CE8 GH106 GH137 GH138 GH139 GH142 GH143 GH2 GH28 GH43_18 GH78 PL1	1	1						0
Cluster 1606	GH20 GH33 GH85	1	1						0
Cluster 1607	GH127 GH146 GH2 GH43_8 GH51	1	1						0
Cluster 1608	GH2 GH43 GH51 GH53	1	1						0
Cluster 1609	GH29 GH88 PL15 Sulf	1	1						0
Cluster 1610	GH3 GH35 GH78	1	1						0
Cluster 1611	GH125 GH76 Sulf	1	1						0
Cluster 1612	CE6 GH105 GH2 GH43_28 GH50 GH88 Sulf	1	1						0
Cluster 1613	GH65 Sulf	1	1						0
Cluster 1614	GH27 GH3 GH78	1	1						0
Cluster 1615	GH120 GH2 GH28 GH31 GH35 GH43_10 GH95 Pept	1	1						0
Cluster 1616	GH29 GH3 GH43 Pept	1	1						0
Cluster 1619	GH140 GH28 GH33 GH43_10 GH78 GH95	1	1						0
Cluster 1621	GH146 GH43_10 GH88 GH97 Pept	1	1						0
Cluster 1622	GH28 GH43_24 GH43_34 GH97	1	1						0
Cluster 1623	GH43_10 GH43_29 GH5_21	1	1						0
Cluster 1625	CE8 GH28 Sulf	1	1						0
Cluster 1633	GH125 GH38 GH43_3 GH43_31 GH76 GH92	1	1						0
Cluster 1636	CE6 GH105 GH50	1	1						0
Cluster 1637	GH10 GH3 GH50	1	1						0
Cluster 1639	GH13 GH147 GH2	1	1						0
Cluster 1640	GH138 GH142 GH143 GH33 GH43_18 GH95 PL1 PL10	1	1						0
Cluster 1643	CE1 CE6 GH10 GH146 GH43_10 GH43_12 GH43_7 GH51 GH95 GH97	1	1						0
Cluster 1645	GH105 GH115 GH39	1	1						0
Cluster 1647	GH130 GH20 GH25 GH26 GH5_26	1	1						0
Cluster 1648	GH148 GH28 GH30	1	1						0
Cluster 1650	GH144 GH3 GH30_1 GH43_28	1	1						0
Cluster 1652	CE6 GH2 GH30_1 GH30_3	1	1						0
Cluster 1653	GH2 GH43_3 GH43_31 GH43_34 Sulf	1	1						0
Cluster 1654	GH146 GH2 GH43_18 GH51 GH97	1	1						0
Cluster 1655	GH10 GH2 GH3 GH51 GH67	1	1						0
Cluster 1656	GH105 GH16 GH2 GH43_19 GH43_24 GH43_34	1	1						0
Cluster 1657	GH105 GH2 PL1	1	1						0
Cluster 1658	CE8 GH105 PL1	1	1						0
Cluster 1660	GH120 GH92 Sulf	1	1						0
Cluster 1662	GH5_26 GH5_5 GH88 GH94	1	1						0
Cluster 1663	GH105 GH92	1	1						0
Cluster 1664	GH18 GH20 GH89 PL10	1	1						0
Cluster 1665	GH85 GH92	1	1						0
Cluster 1666	CE7 GH28 GH3 GH43_10 GH95	1	1						0
Cluster 1667	CE12 CE8 GH133 GH3 GH43_34 GH57 GH92 GT4 Pept	1	1						0
Cluster 1668	GH110 GH130 GH2 Sulf	1	1						0
Cluster 1670	GH105 GH109 GH123 GH2 PL8	1	1						0
Cluster 1671	GH5_26 GH5_38	1	1						0
Cluster 1672	GH140 GH78 Pept	1	1						0
Cluster 1674	CE12 CE8 GH28 GH3 GH43_10 PL1	1	1						0
Cluster 1675	CE12 GH2 GH28	1	1						0
Cluster 1676	GH145 GH16 GH43 GH43_19 GH43_34 GH51 GH88	1	1						0
Cluster 1677	GH36 GH88	1	1						0
Cluster 1678	GH130 GH31	1	1						0
Cluster 1681	CE12 CE8 GH105 GH2 GH33 PL10	1	1						0
Cluster 1682	GH105 GH106 GH140 GH2 GH28 GH43_18 GH43_24 GH88	1	1						0
Cluster 1683	GH146 GH28 GH30_2 GH43_10 GH51 GH88 GH97 Pept	1	1						0
Cluster 1684	CE9 GH2 GH20 GH89	1	1						0
Cluster 1686	GH10 GH29 Sulf	1	1						0
Cluster 1689	GH139 GH16 GH2 GH29 GH89	1	1						0
Cluster 1690	GH111 GH20 GH29	1	1						0
Cluster 1691	GH16 GH20 GH29 Sulf	1	1						0
Cluster 1692	GH2 GH43_3 GH43_33	1	1						0
Cluster 1693	GH13 GH147 GH53	1	1						0
Cluster 1697	GH16 GH28 GH3	1	1						0
Cluster 1698	CE8 GH43_19 GH43_29	1	1						0
Cluster 1699	GH140 GH43_24	1	1						0
Cluster 1700	CE8 GH105 GH28 GH3 GH43_10 PL10	1	1						0
Cluster 1701	GH144 GH2 GH29 GH36 GH95	1	1						0
Cluster 1703	GH149 GH16 GH17 GH30_1 GH94	1	1						0
Cluster 1705	GH141 GH30_4	1	1						0
Cluster 1706	GH127 GH137	1	1						0
Cluster 1707	CE1 GH10 GH43_1 GH95	1	1						0
Cluster 1709	GH10 GH43_1 GH43_12 GH43_2 GH43_29	1	1						0
Cluster 1710	GH19	1	1						0
Cluster 1715	GH139 GH95	1	1						0
Cluster 1716	GH105 GH116 GH139 GH2 GH36 GH95 PL12 Sulf	1	1						0
Cluster 1717	GH144 GH2 GH3 GH43_28 Pept Sulf	1	1						0
Cluster 1718	GH106 GH120 GH2 GH43 GH78 Sulf	1	1						0
Cluster 1719	GH20 GH95	1	1						0
Cluster 1722	GH43_29 GH43_5 GH51	1	1						0
Cluster 1723	GH13 GH43_28	1	1						0
Cluster 1725	GH144 GH3 GH97 Sulf	1	1						0
Cluster 1726	CE12 GH105 GH106 GH115 GH2 GH28 GH43_18 PL11 PL26	1	1						0
Cluster 1727	GH145 GH16 GH43_19 GH43_34 GH88	1	1						0
Cluster 1728	CE1 GH16	1	1						0
Cluster 1729	GH2 GH3 GH43_34	1	1						0
Cluster 1730	GH5_2 Sulf	1	1						0
Cluster 1733	GH2 GH20 GH43_19 GH43_34	1	1						0
Cluster 1737	GH110 GH92 Sulf	1	1						0
Cluster 1738	GH115 GH3 GH78 GH88 GH92	1	1						0
Cluster 1739	GH117 GH141 GH29 GH88 GH95 Pept Sulf	1	1						0
Cluster 1740	GH16 GH3 Sulf	1	1						0
Cluster 1741	GH28 PL1 PL9	1	1						0
Cluster 1742	CE12 CE8 GH105 GH106 GH28 GH31 Pept	1	1						0
Cluster 1745	GH2 GH32 GH63 Pept	1	1						0
Cluster 1746	GH109 GH133 Sulf	1	1						0
Cluster 1748	CE12 CE8 GH105 GH28 GH43_10 Pept PL1	1	1						0
Cluster 1749	GH30_4 GH43_29	1	1						0
Cluster 1750	GH2 GH29 GH43_5 GH51 GH92	1	1						0
Cluster 1751	GH2 GH28 GH43_10 GH53 GH92	1	1						0
Cluster 1753	GH145 GH16 GH88	1	1						0
Cluster 1754	GH2 GH5	1	1						0
Cluster 1755	CE9 GH18 GH20 GH5_2	1	1						0
Cluster 1756	CE12 GH105 GH43_10	1	1						0
Cluster 1757	GH63 PL8	1	1						0
Cluster 1758	GH2 GH28 GH30_4 GH43 GH43_19 GH43_34 GH89	1	1						0
Cluster 1759	GH15 GH20	1	1						0
Cluster 1761	CE1 GH13_31 GH3 GH65	1	1						0
Cluster 1762	GH143 GH27 GH3	1	1						0
Cluster 1765	CE6 CE9 GH20 PL12	1	1						0
Cluster 1768	GH140 GH43_10 PL1	1	1						0
Cluster 1769	CE1 GH2 GH29 GH3 GH31 GH42 GH5_4 GH97 Pept	1	1						0
Cluster 1770	GH115 GH31 GH89 GH92	1	1						0
Cluster 1771	CE1 GH115 GH27 GH3 GH30_8 GH31 GH43_10 GH43_12 GH43_29 GH51 GH97	1	1						0
Cluster 1772	GH130 GH37 GH65	1	1						0
Cluster 1773	CE12 GH105 GH117 GH2 GH28 GH31 Sulf	1	1						0
Cluster 1774	GH20 GH43_34 Pept	1	1						0
Cluster 1775	GH3 GH43_16 GH5_4	1	1						0
Cluster 1776	GH146 GH147 GH43_29 GH43_5 GH51	1	1						0
Cluster 1777	GH33 GH84	1	1						0
Cluster 1780	GH20 GH29 GH3 GH92 Pept	1	1						0
[truncated: 954 more rows]
