# Supplementary material for: Bacteroidetes use thousands of enzyme combinations to break down glycans
Source: Nat Commun. 2019 May 3;10:2043. doi: 10.1038/s41467-019-10068-5 (PMC6499787; doi:10.1038/s41467-019-10068-5)
Supplement: Supplementary file 6 — Supplementary Data 4 [file 41467_2019_10068_MOESM6_ESM.xlsx]

## Sheet: Synthese_PUL_Clusters_average_a
Legend: Description of each cluster of PULs (i.e. comprising at least 2 PULs) with 30% CAZyme mismatches. For each cluster, CAZyme composition, number of PULs and genomes, synteny coefficient are given. Information about taxonomy and known habitats is also provided. For the clusters containing literature-derived PULs, the PubMed IDs (PMIDs) of the corresponding publications are given.
Cluster	CAZyme families or subfamilies	Number of PULs	Number of genomes	Number of genera	Number of families	Number of classes	Classes	Ecosystem type	Number of literature derived PULs	PMID of publications	Synteny coefficient (mean)
Cluster 6	GH18	454	204	23	13	5	Bacteroidia (83.5%) Flavobacteriia (8.4%) Cytophagia (3.3%) Sphingobacteriia (3.7%) Chitinophagia (1.1%)	Digestive system (91.6%) Unclassified (3.2%) Sediment (0.2%) Marine (0.2%) Reproductive system (1.7%) Skin (1.5%) Respiratory system (0.6%) Soil (0.4%) Freshwater (0.4%)	15	22205877, 22205877, 25139987, 25139987, 21762219, 21738475, 27768819, 18996345, 18996345, 18996345, 26430127, 26430127, 26430127, 26430127, 22205877, 22205877	0.68
Cluster 13	GH92	303	218	48	16	5	Bacteroidia (60.7%) Sphingobacteriia (15.8%) Chitinophagia (9.2%) Cytophagia (6.6%) Flavobacteriia (7.6%)	Digestive system (74.1%) Freshwater (0.5%) Soil (3.3%) Unclassified (12.3%) Sediment (0.9%) Marine (5.2%) Reproductive system (0.9%) Circulatory system (1.4%) Skin (0.5%) Diatom (0.5%) Rhizoplane (0.5%)	3	27768819, 18996345, 23976882	0.53
Cluster 43	GH2	284	200	47	17	6	Bacteroidia (71.8%) Chitinophagia (5.6%) Cytophagia (8.8%) Saprospiria (0.4%) Flavobacteriia (6.3%) Sphingobacteriia (7%)	Digestive system (62.3%) Skin (2.2%) Unclassified (23.2%) Marine (1.4%) Freshwater (2.9%) Sediment (1.4%) Soil (2.9%) Reproductive system (0.7%) Respiratory system (0.7%) Circulatory system (2.2%)	10	22205877, 22205877, 22205877, 23976882, 23976882, 23976882, 23976882, 22205877, 22205877, 22205877	0.55
Cluster 91	GH20	233	188	47	17	5	Bacteroidia (60.5%) Flavobacteriia (17.5%) Sphingobacteriia (11%) Chitinophagia (3.1%) Cytophagia (7.9%)	Digestive system (78.2%) Unclassified (7.6%) Freshwater (1.2%) Soil (2.4%) Marine (4.1%) Reproductive system (0.6%) Rhizoplane (1.2%) Skin (1.2%) Solid animal waste (0.6%) Circulatory system (1.8%) Geologic (0.6%) Sediment (0.6%)	7	22205877, 22205877, 21762219, 18996345, 26430127, 22205877, 22205877	0.54
Cluster 33	GH32	206	200	52	15	5	Bacteroidia (49.5%) Sphingobacteriia (8.7%) Chitinophagia (5.8%) Cytophagia (11.2%) Flavobacteriia (24.8%)	Digestive system (62.1%) Freshwater (0.9%) Unclassified (17.2%) Marine (6%) Soil (3.4%) Reproductive system (0.9%) Respiratory system (1.7%) Skin (0.9%) Agricultural field (0.9%) Sediment (0.9%) Geologic (1.7%) Circulatory system (1.7%) Rhizoplane (0.9%) Diatom (0.9%)	3	18996345, 20603004, 23976882, 26430127	0.48
Cluster 52	GH144 GH3	202	194	31	13	6	Bacteroidia (49.5%) Flavobacteriia (36.6%) Cytophagia (5.9%) Sphingobacteriia (6.4%) Saprospiria (0.5%) Chitinophagia (1%)	Digestive system (76.4%) Unclassified (15.4%) Reproductive system (0.8%) Rhizoplane (1.6%) Soil (1.6%) Geologic (1.6%) Marine (2.4%)	5	22205877, 18996345, 23976882, 23976882, 22205877	0.79
Cluster 184	GH13	179	176	54	15	5	Bacteroidia (29.8%) Flavobacteriia (57.3%) Chitinophagia (3.4%) Cytophagia (7.3%) Sphingobacteriia (2.2%)	Respiratory system (1.8%) Unclassified (23.6%) Marine (25.5%) Digestive system (12.7%) Agricultural field (1.8%) Sediment (1.8%) Reproductive system (7.3%) Rhizoplane (3.6%) Industrial wastewater (1.8%) Freshwater (3.6%) Skin (1.8%) Soil (7.3%) Non-marine Saline and Alkaline (1.8%) Aquaculture (3.6%) Thermal springs (1.8%)	0		0.82
Cluster 94	GH16 GH3	177	162	48	13	5	Bacteroidia (49.1%) Sphingobacteriia (0.6%) Flavobacteriia (46.2%) Cytophagia (3.5%) Chitinophagia (0.6%)	Digestive system (50%) Freshwater (3.7%) Unclassified (15.9%) Agricultural field (3.7%) Marine (15.9%) Industrial wastewater (1.2%) Skin (3.7%) Solid animal waste (1.2%) Soil (1.2%) Circulatory system (1.2%) Thermal springs (1.2%) Sediment (1.2%)	6	22205877, 22205877, 26430127, 22205877, 22205877, 24522261	0.61
Cluster 20	GH13 GH97	169	162	16	11	4	Bacteroidia (71%) Flavobacteriia (24.9%) Cytophagia (3.6%) Sphingobacteriia (0.6%)	Digestive system (77.8%) Unclassified (11.9%) Solid animal waste (0.8%) Skin (2.4%) Soil (1.6%) Rhizoplane (1.6%) Circulatory system (1.6%) Marine (1.6%) Geologic (0.8%)	6	22205877, 19717629, 18996345, 23976882, 26430127, 22205877	0.57
Cluster 92	GH3	165	131	40	15	5	Bacteroidia (66.7%) Sphingobacteriia (12.1%) Chitinophagia (4.8%) Cytophagia (6.7%) Flavobacteriia (9.7%)	Digestive system (81%) Freshwater (0.8%) Soil (1.7%) Unclassified (9.9%) Marine (0.8%) Skin (0.8%) Circulatory system (2.5%) Aquaculture (0.8%) Diatom (1.7%)	5	22205877, 23976882, 23976882, 26430127, 22205877	0.55
Cluster 144	GH29	165	135	35	15	6	Bacteroidia (49.7%) Chitinophagia (10.9%) Saprospiria (0.6%) Sphingobacteriia (16.4%) Flavobacteriia (12.1%) Cytophagia (10.3%)	Digestive system (33.3%) Unclassified (41%) Marine (2.6%) Soil (5.1%) Industrial wastewater (2.6%) Skin (2.6%) Circulatory system (12.8%)	2	18996345, 18996345	0.63
Cluster 159	GH16	141	123	55	17	6	Bacteroidia (35.5%) Flavobacteriia (26.2%) Chitinophagia (12.8%) Cytophagia (13.5%) Sphingobacteriia (10.6%) Saprospiria (1.4%)	Digestive system (19.4%) Unclassified (25%) Marine (16.7%) Rhizoplane (2.8%) Skin (5.6%) Aquaculture (2.8%) Soil (16.7%) Freshwater (2.8%) Diatom (8.3%)	3	19717629, 27768819, 27768819	0.58
Cluster 157	GH33	108	92	35	14	6	Bacteroidia (45.4%) Chitinophagia (22.2%) Cytophagia (17.6%) Saprospiria (0.9%) Flavobacteriia (8.3%) Sphingobacteriia (5.6%)	Unclassified (56%) Soil (16%) Composting (4%) Digestive system (4%) Sediment (8%) Circulatory system (4%) Rhizoplane (4%) Diatom (4%)	1	27768819	0.51
Cluster 113	GH130	106	102	42	18	6	Bacteroidia (41.5%) Sphingobacteriia (17.9%) Chitinophagia (4.7%) Flavobacteriia (16%) Cytophagia (18.9%) Saprospiria (0.9%)	Digestive system (41.5%) Freshwater (4.9%) Unclassified (17.1%) Soil (12.2%) Marine (12.2%) Reproductive system (2.4%) Industrial wastewater (2.4%) Circulatory system (2.4%) Rhizoplane (2.4%) Geologic (2.4%)	2	22205877, 22205877	0.56
Cluster 97	GH89	103	83	10	8	4	Bacteroidia (88.3%) Chitinophagia (7.8%) Sphingobacteriia (1.9%) Cytophagia (1.9%)	Digestive system (92.8%) Unclassified (4.1%) Skin (2.1%) Solid animal waste (1%)	6	22205877, 22205877, 18996345, 26430127, 22205877, 22205877	0.62
Cluster 95	GH3 GH30_3	102	97	13	7	4	Bacteroidia (66.7%) Flavobacteriia (24.5%) Sphingobacteriia (7.8%) Cytophagia (1%)	Unclassified (3.8%) Digestive system (91.4%) Marine (2.9%) Agricultural field (1%) Skin (1%)	5	22205877, 21762219, 18996345, 28461332, 26430127, 22205877	0.81
Cluster 141	GH97	97	84	21	11	5	Bacteroidia (57.7%) Flavobacteriia (26.8%) Sphingobacteriia (8.2%) Cytophagia (4.1%) Chitinophagia (3.1%)	Circulatory system (3%) Unclassified (16.7%) Reproductive system (1.5%) Digestive system (75.8%) Marine (1.5%) Rhizoplane (1.5%)	2	27768819, 27768819	0.62
Cluster 127	GH18 (31.9%) GH2 GH20 GH29 Pept (24.2%) Sulf	91	87	2	2	1	Bacteroidia (100%)		4	22205877, 18996345, 26430127, 22205877	0.73
Cluster 84	GH88	88	79	32	12	5	Bacteroidia (53.4%) Sphingobacteriia (13.6%) Cytophagia (21.6%) Flavobacteriia (10.2%) Chitinophagia (1.1%)	Digestive system (73.8%) Unclassified (13.8%) Composting (1.5%) Freshwater (1.5%) Reproductive system (1.5%) Soil (3.1%) Circulatory system (1.5%) Geologic (1.5%) Skin (1.5%)	2	22205877, 22205877	0.49
Cluster 34	GH28	86	78	13	8	5	Bacteroidia (83.7%) Chitinophagia (5.8%) Cytophagia (3.5%) Sphingobacteriia (3.5%) Flavobacteriia (3.5%)	Digestive system (91.1%) Soil (3.8%) Agricultural field (1.3%) Geologic (1.3%) Unclassified (2.5%)	3	22205877, 23976882, 22205877	0.55
Cluster 238	GH144 GH3 GH43_28	85	85	29	11	5	Bacteroidia (50%) Sphingobacteriia (14.3%) Chitinophagia (10.7%) Flavobacteriia (17.9%) Cytophagia (7.1%)	Unclassified (26.7%) Marine (3.3%) Soil (16.7%) Industrial wastewater (3.3%) Agricultural field (6.7%) Digestive system (33.3%) Freshwater (3.3%) Skin (3.3%) Rhizoplane (3.3%)	0		0.61
Cluster 140	GH31	78	73	29	13	5	Bacteroidia (33.3%) Sphingobacteriia (12.8%) Chitinophagia (14.1%) Flavobacteriia (23.1%) Cytophagia (16.7%)	Digestive system (47.8%) Marine (4.3%) Unclassified (26.1%) Soil (8.7%) Freshwater (4.3%) Geologic (8.7%)	0		0.54
Cluster 106	GH2 Sulf	73	68	13	9	5	Bacteroidia (84.9%) Chitinophagia (4.1%) Flavobacteriia (5.5%) Sphingobacteriia (2.7%) Cytophagia (2.7%)	Digestive system (86.9%) Skin (1.6%) Unclassified (9.8%) Circulatory system (1.6%)	4	22205877, 18996345, 26430127, 22205877	0.65
Cluster 118	GH76 GH92	72	66	15	11	5	Bacteroidia (84.7%) Flavobacteriia (1.4%) Cytophagia (5.6%) Sphingobacteriia (5.6%) Chitinophagia (2.8%)	Digestive system (94.4%) Marine (1.4%) Unclassified (2.8%) Circulatory system (1.4%)	3	22205877, 18996345, 22205877	0.58
Cluster 101	GH27	69	52	11	10	4	Bacteroidia (94.1%) Chitinophagia (2.9%) Flavobacteriia (1.5%) Balneolia (1.5%)		2	22205877, 22205877	0.66
Cluster 67	GH78	67	52	19	12	5	Bacteroidia (52.2%) Cytophagia (11.9%) Flavobacteriia (3%) Sphingobacteriia (25.4%) Chitinophagia (7.5%)	Unclassified (66.7%) Marine (13.3%) Digestive system (20%)	0		0.47
Cluster 231	GH109	65	61	28	11	5	Bacteroidia (49.2%) Sphingobacteriia (15.4%) Cytophagia (7.7%) Flavobacteriia (21.5%) Chitinophagia (6.2%)	Unclassified (35.3%) Freshwater (5.9%) Marine (23.5%) Soil (5.9%) Digestive system (5.9%) Sediment (11.8%) Circulatory system (11.8%)	0		0.63
Cluster 213	GH30_3	64	64	22	11	5	Bacteroidia (37.5%) Sphingobacteriia (20.3%) Chitinophagia (12.5%) Cytophagia (17.2%) Flavobacteriia (12.5%)	Digestive system (41.2%) Unclassified (29.4%) Soil (17.6%) Solid animal waste (5.9%) Rhizoplane (5.9%)	0		0.69
Cluster 63	GH95	63	53	26	9	5	Bacteroidia (36.5%) Sphingobacteriia (9.5%) Chitinophagia (11.1%) Cytophagia (25.4%) Flavobacteriia (17.5%)	Unclassified (32.1%) Soil (7.1%) Digestive system (28.6%) Marine (7.1%) Sediment (3.6%) Geologic (3.6%) Circulatory system (7.1%) Rhizoplane (7.1%) Diatom (3.6%)	6	27768819, 27768819, 18996345, 23976882, 23976882, 26430127	0.57
Cluster 252	GH36	61	57	22	10	5	Bacteroidia (49.2%) Sphingobacteriia (6.6%) Chitinophagia (18%) Flavobacteriia (16.4%) Cytophagia (9.8%)	Freshwater (11.1%) Soil (11.1%) Unclassified (22.2%) Marine (16.7%) Digestive system (16.7%) Circulatory system (11.1%) Aquaculture (5.6%) Rhizoplane (5.6%)	2	27768819, 23976882	0.55
Cluster 30	GH105	60	55	22	12	5	Bacteroidia (65%) Cytophagia (10%) Sphingobacteriia (11.7%) Chitinophagia (11.7%) Flavobacteriia (1.7%)	Unclassified (59.1%) Sediment (4.5%) Digestive system (9.1%) Skin (9.1%) Agricultural field (4.5%) Circulatory system (4.5%) Marine (4.5%) Composting (4.5%)	0		0.55
Cluster 119	GH125 GH76 GH92	59	55	3	3	2	Bacteroidia (98.3%) Cytophagia (1.7%)		4	22205877, 18996345, 26430127, 22205877	0.82
Cluster 58	GH2 GH63	57	56	10	8	4	Bacteroidia (89.5%) Sphingobacteriia (5.3%) Chitinophagia (1.8%) Cytophagia (3.5%)	Digestive system (62.5%) Unclassified (31.2%) Skin (6.2%)	1	23976882	0.84
Cluster 331	GH76	56	47	18	8	4	Bacteroidia (35.7%) Chitinophagia (32.1%) Sphingobacteriia (26.8%) Cytophagia (5.4%)	Digestive system (60%) Soil (6.7%) Unclassified (20%) Marine (6.7%) Circulatory system (6.7%)	1	26430127	0.63
Cluster 124	GH29 GH36 Sulf	55	53	2	2	1	Bacteroidia (100%)		2	22205877, 22205877	0.84
Cluster 130	GH18 GH92	54	50	2	2	2	Bacteroidia (94.4%) Sphingobacteriia (5.6%)	Digestive system (98.3%) Unclassified (1.7%)	4	22205877, 18996345, 25567280, 26430127, 22205877	0.74
Cluster 59	GH2 GH88	49	45	11	9	5	Bacteroidia (67.3%) Flavobacteriia (20.4%) Chitinophagia (2%) Cytophagia (6.1%) Sphingobacteriia (4.1%)	Digestive system (87%) Unclassified (6.5%) Circulatory system (4.3%) Rhizoplane (2.2%)	3	22205877, 19717629, 22205877	0.5
Cluster 89	GH147 GH2 GH53 PL13 (40.8%)	49	46	13	8	5	Bacteroidia (81.6%) Chitinophagia (8.2%) Sphingobacteriia (6.1%) Flavobacteriia (2%) Cytophagia (2%)	Unclassified (33.3%) Skin (11.1%) Digestive system (44.4%) Thermal springs (11.1%)	3	22205877, 29255254, 22205877, 29255254	0.66
Cluster 131	GH20 Pept	48	46	8	6	5	Bacteroidia (79.2%) Cytophagia (2.1%) Sphingobacteriia (2.1%) Flavobacteriia (14.6%) Chitinophagia (2.1%)	Digestive system (88.5%) Unclassified (7.7%) Skin (1.9%) Reproductive system (1.9%)	2	22205877, 22205877	0.63
Cluster 903	PL12 (23.4%) PL17 PL6 PL7	47	47	21	3	3	Flavobacteriia (89.1%) Saprospiria (2.2%) Cytophagia (8.7%)	Unclassified (28.6%) Marine (64.3%) Soil (7.1%)	0		0.63
Cluster 5	GH88 PL8 Sulf	45	42	12	9	4	Bacteroidia (71.1%) Sphingobacteriia (20%) Flavobacteriia (6.7%) Cytophagia (2.2%)	Digestive system (86.7%) Reproductive system (3.3%) Unclassified (6.7%) Respiratory system (3.3%)	4	22205877, 18996345, 26430127, 22205877	0.44
Cluster 64	GH127	45	45	9	7	4	Bacteroidia (84.4%) Sphingobacteriia (4.4%) Chitinophagia (8.9%) Flavobacteriia (2.2%)	Unclassified (100%)	0		0.56
Cluster 318	GH85	43	34	6	5	1	Bacteroidia (100%)		0		0.67
Cluster 454	GH106	43	38	25	13	5	Bacteroidia (33.3%) Chitinophagia (19%) Saprospiria (2.4%) Cytophagia (33.3%) Sphingobacteriia (11.9%)	Soil (50%) Unclassified (25%) Digestive system (8.3%) Sediment (8.3%) Circulatory system (8.3%)	0		0.61
Cluster 296	GH2 GH29	42	37	9	8	5	Bacteroidia (73.8%) Cytophagia (4.8%) Sphingobacteriia (11.9%) Chitinophagia (7.1%) Flavobacteriia (2.4%)	Digestive system (96.4%) Unclassified (1.8%) Circulatory system (1.8%)	1	18996345	0.68
Cluster 93	GH2 GH20 GH33	40	37	1	1	1	Bacteroidia (100%)		3	22205877, 18996345, 22205877	0.73
Cluster 25	GH144 GH2 (28.2%) GH3 GH43_28 (97.4%) Sulf	39	38	17	9	4	Bacteroidia (59%) Flavobacteriia (35.9%) Sphingobacteriia (2.6%) Saprospiria (2.6%)	Marine (30%) Unclassified (20%) Thermal springs (10%) Soil (10%) Sediment (10%) Diatom (20%)	1	23976882	0.58
Cluster 19	PL8 Sulf	38	38	2	3	3	Bacteroidia (94.7%) Cytophagia (2.6%) Sphingobacteriia (2.6%)	Digestive system (98%) Unclassified (2%)	1	23976882	0.68
Cluster 116	GH2 GH50	37	35	1	1	1	Bacteroidia (100%)		2	22205877, 22205877	0.9
Cluster 245	GH20 GH33	37	37	13	10	5	Bacteroidia (67.6%) Chitinophagia (5.4%) Sphingobacteriia (13.5%) Cytophagia (5.4%) Flavobacteriia (8.1%)	Digestive system (30%) Skin (10%) Unclassified (40%) Diatom (10%) Sediment (10%)	0		0.47
Cluster 122	CE6 GH2 GH31 GH50 (91.7%)	36	34	3	3	1	Bacteroidia (100%)		2	22205877, 22205877	0.91
Cluster 151	CE12 CE8 GH105 PL1 (94.4%)	36	35	3	2	2	Bacteroidia (94.4%) Flavobacteriia (5.6%)		1	26920945	0.76
Cluster 267	PL15	36	36	1	1	1	Bacteroidia (100%)		0		0.92
Cluster 146	GH130 GH30_6	35	34	2	2	1	Bacteroidia (100%)		1	26430127	0.73
Cluster 314	PL17 PL6	35	35	13	8	4	Bacteroidia (65.7%) Cytophagia (8.6%) Flavobacteriia (20%) Chitinophagia (5.7%)		0		0.69
Cluster 126	GH3 GH33	34	32	1	1	1	Bacteroidia (100%)		2	22205877, 22205877	0.91
Cluster 237	GH13 GH65	34	34	7	5	5	Bacteroidia (55.9%) Chitinophagia (14.7%) Flavobacteriia (14.7%) Sphingobacteriia (8.8%) Cytophagia (5.9%)	Marine (40%) Unclassified (60%)	1	24522261	0.56
Cluster 551	GH97 GH99	34	33	7	6	5	Flavobacteriia (50%) Bacteroidia (38.2%) Sphingobacteriia (2.9%) Cytophagia (5.9%) Chitinophagia (2.9%)	Digestive system (33.3%) Unclassified (41.7%) Soil (16.7%) Rhizoplane (8.3%)	1	19717629	0.82
Cluster 114	GH20 GH5_13	33	30	1	1	1	Bacteroidia (100%)		2	22205877, 22205877	0.89
Cluster 180	GH95 Sulf	33	32	7	6	4	Bacteroidia (84.8%) Chitinophagia (3%) Sphingobacteriia (3%) Flavobacteriia (9.1%)	Digestive system (42.9%) Soil (14.3%) Unclassified (42.9%)	1	27768819	0.68
Cluster 876	GH144	33	33	18	8	5	Cytophagia (57.6%) Flavobacteriia (6.1%) Bacteroidia (12.1%) Chitinophagia (9.1%) Sphingobacteriia (15.2%)	Unclassified (54.5%) Marine (9.1%) Digestive system (9.1%) Soil (27.3%)	0		0.82
Cluster 107	GH130 GH140 (96.8%) GH2 GH5_2 (93.5%) GH5_5 GH78 (93.5%)	31	29	2	2	1	Bacteroidia (100%)	Digestive system (100%)	2	22205877, 22205877	0.91
Cluster 112	GH31 GH66	31	31	6	5	3	Bacteroidia (93.5%) Sphingobacteriia (3.2%) Chitinophagia (3.2%)		3	22205877, 18996345, 22205877	0.79
Cluster 234	GH30_4	31	31	10	6	4	Bacteroidia (70%) Cytophagia (20%) Flavobacteriia (3.3%) Chitinophagia (6.7%)	Composting (7.1%) Unclassified (14.3%) Industrial wastewater (7.1%) Digestive system (71.4%)	3	18996345, 22205877, 23976882, 26430127	0.67
Cluster 284	GH92 GH97	31	31	2	2	2	Bacteroidia (96.8%) Sphingobacteriia (3.2%)		0		0.89
Cluster 123	GH125 GH130 GH76 GH92	30	26	1	1	1	Bacteroidia (100%)		5	22205877, 18996345, 25567280, 26430127, 22205877	0.84
Cluster 190	GH88 PL12 Sulf	30	30	1	1	1	Bacteroidia (100%)		0		0.94
Cluster 365	GH20 Sulf	30	27	6	6	5	Bacteroidia (83.3%) Flavobacteriia (6.7%) Sphingobacteriia (3.3%) Chitinophagia (3.3%) Cytophagia (3.3%)		1	18996345	0.75
Cluster 383	GH65	30	30	5	4	4	Bacteroidia (76.7%) Flavobacteriia (6.7%) Sphingobacteriia (10%) Chitinophagia (6.7%)	Digestive system (98.5%) Marine (1.5%)	0		0.8
Cluster 1211	GH2 (96.7%) GH43 GH43_31 GH51 Sulf	30	28	2	2	1	Bacteroidia (100%)		3	18996345, 22205877, 22205877	0.88
Cluster 72	GH144 GH3 Sulf	29	27	15	6	4	Bacteroidia (6.9%) Flavobacteriia (79.3%) Sphingobacteriia (3.4%) Cytophagia (10.3%)	Marine (100%)	1	27768819	0.82
Cluster 195	GH146 (51.7%) GH43_29 GH43_4 GH51	29	26	1	1	1	Bacteroidia (100%)		3	26920945, 18996345, 22205877, 29255254, 26430127	0.73
Cluster 310	GH5_13	29	28	6	4	4	Bacteroidia (79.3%) Cytophagia (10.3%) Sphingobacteriia (3.4%) Chitinophagia (6.9%)	Digestive system (98.4%) Unclassified (1.6%)	0		0.75
Cluster 962	GH13_5	28	28	3	3	3	Sphingobacteriia (3.6%) Flavobacteriia (92.9%) Chitinophagia (3.6%)		0		0.97
Cluster 90	GH9	27	27	12	10	5	Bacteroidia (53.8%) Cytophagia (15.4%) Chitinophagia (11.5%) Flavobacteriia (11.5%) Sphingobacteriia (7.7%)	Digestive system (42.9%) Unclassified (42.9%) Soil (14.3%)	0		0.57
Cluster 128	GH10 GH13_14 (81.5%) GH43_1 GH67	27	25	2	2	2	Bacteroidia (88.9%) Flavobacteriia (11.1%)	Digestive system (97.6%) Marine (2.4%)	2	22205877, 26112186, 22205877, 26112186	0.79
Cluster 228	GH115	27	26	6	5	3	Bacteroidia (88.9%) Flavobacteriia (7.4%) Cytophagia (3.7%)		0		0.78
Cluster 540	GH16 (81.5%) GH3 GH30_1 GH30_3	27	26	3	2	2	Flavobacteriia (96.3%) Bacteroidia (3.7%)	Freshwater (25%) Unclassified (50%) Rhizoplane (25%)	1	19717629	0.79
Cluster 907	GH13_38 GH65	27	27	7	1	1	Flavobacteriia (100%)	Unclassified (16.7%) Marine (50%) Diatom (33.3%)	1	27768819	0.86
Cluster 83	GH27 GH97	26	25	3	3	2	Bacteroidia (92.3%) Sphingobacteriia (7.7%)	Digestive system (69.2%) Respiratory system (7.7%) Unclassified (23.1%)	1	23976882	0.76
Cluster 189	CE12 CE8 GH105 GH28 GH43_10 PL1 (80.8%) PL9 (11.5%)	26	26	16	10	4	Bacteroidia (30.8%) Cytophagia (30.8%) Sphingobacteriia (7.7%) Flavobacteriia (30.8%)	Unclassified (45.5%) Soil (27.3%) Geologic (9.1%) Marine (9.1%) Skin (9.1%)	0		0.37
Cluster 216	GH125 GH20 (42.3%) GH63 GH92	26	26	2	3	1	Bacteroidia (100%)		0		0.67
Cluster 249	GH123	26	26	14	10	4	Bacteroidia (76.9%) Sphingobacteriia (11.5%) Cytophagia (7.7%) Chitinophagia (3.8%)	Digestive system (40%) Unclassified (40%) Circulatory system (20%)	0		0.68
Cluster 326	GH16 GH3 GH5_46	26	26	11	7	4	Bacteroidia (69.2%) Flavobacteriia (11.5%) Cytophagia (15.4%) Chitinophagia (3.8%)		0		0.59
Cluster 99	GH43_10 GH88	25	23	1	1	1	Bacteroidia (100%)		3	22205877, 26430127, 22205877	0.93
Cluster 133	GH18 GH3 GH33	25	23	1	1	1	Bacteroidia (100%)		2	22205877, 22205877	0.95
Cluster 181	GH3 Sulf	25	25	5	5	2	Bacteroidia (88%) Cytophagia (12%)		0		0.76
Cluster 309	GH3 (20%) GH42 GH43_18 (96%) GH5_13 GH97	25	24	1	1	1	Bacteroidia (100%)		0		0.88
Cluster 139	GH88 PL12 PL15 Sulf	24	23	4	4	3	Bacteroidia (91.7%) Sphingobacteriia (4.2%) Flavobacteriia (4.2%)		2	23976882, 26430127	0.73
Cluster 153	GH109 GH2 Pept	24	22	1	1	1	Bacteroidia (100%)		2	18996345, 26430127	0.84
Cluster 163	CE9 (95.8%) GH2 GH20 GH33 GH92	24	24	1	1	1	Bacteroidia (100%)		1	22449996	0.89
Cluster 346	GH43_26	24	24	4	4	4	Bacteroidia (58.3%) Chitinophagia (16.7%) Cytophagia (20.8%) Sphingobacteriia (4.2%)	Digestive system (87.5%) Freshwater (6.2%) Soil (6.2%)	0		0.64
Cluster 581	GH130 GH26	24	24	14	8	5	Bacteroidia (37.5%) Sphingobacteriia (20.8%) Chitinophagia (16.7%) Cytophagia (16.7%) Flavobacteriia (8.3%)	Composting (12.5%) Unclassified (12.5%) Soil (12.5%) Digestive system (50%) Aquaculture (12.5%)	0		0.51
Cluster 1417	GH63 GH97	24	24	3	2	2	Flavobacteriia (95.8%) Chitinophagia (4.2%)	Unclassified (66.7%) Digestive system (33.3%)	0		0.93
Cluster 138	CE8 GH28 GH43_10 (13%) GH95 PL1	23	23	2	2	2	Bacteroidia (91.3%) Sphingobacteriia (8.7%)	Digestive system (95.2%) Unclassified (4.8%)	0		0.79
Cluster 172	GH109 (56.5%) GH130 GH92 GH97	23	23	1	1	1	Bacteroidia (100%)		0		0.85
Cluster 132	GH35 GH89	22	20	1	1	1	Bacteroidia (100%)		2	22205877, 22205877	0.92
Cluster 137	GH2 GH20	22	22	4	3	2	Bacteroidia (90.9%) Sphingobacteriia (9.1%)	Circulatory system (25%) Unclassified (50%) Digestive system (25%)	0		0.55
Cluster 174	GH2 PL1	22	22	1	1	1	Bacteroidia (100%)		0		0.81
Cluster 300	PL1	22	22	10	10	5	Bacteroidia (72.7%) Cytophagia (9.1%) Chitinophagia (9.1%) Flavobacteriia (4.5%) Sphingobacteriia (4.5%)	Digestive system (16.7%) Skin (16.7%) Unclassified (66.7%)	0		0.61
Cluster 609	GH116	22	21	12	8	5	Bacteroidia (50%) Chitinophagia (27.3%) Cytophagia (9.1%) Flavobacteriia (9.1%) Sphingobacteriia (4.5%)	Freshwater (25%) Unclassified (25%) Circulatory system (25%) Digestive system (25%)	1	27768819	0.6
Cluster 740	GH26	22	22	18	9	4	Bacteroidia (22.7%) Cytophagia (54.5%) Chitinophagia (13.6%) Sphingobacteriia (9.1%)	Freshwater (25%) Sediment (25%) Digestive system (50%)	0		0.55
Cluster 3	GH18 GH20	21	21	5	4	3	Bacteroidia (61.9%) Flavobacteriia (33.3%) Sphingobacteriia (4.8%)	Digestive system (50%) Aquaculture (12.5%) Marine (12.5%) Soil (12.5%) Rhizoplane (12.5%)	0		0.47
Cluster 61	GH43_31 Sulf	21	21	1	1	1	Bacteroidia (100%)		1	23976882	0.7
Cluster 88	GH13 GH53	21	21	5	5	2	Bacteroidia (95.2%) Cytophagia (4.8%)		0		0.65
Cluster 120	CE9 GH26 GH3 Pept (33.3%)	21	19	1	1	1	Bacteroidia (100%)		2	22205877, 22205877	0.89
Cluster 224	GH2 GH30_4	21	21	11	7	5	Bacteroidia (66.7%) Sphingobacteriia (9.5%) Flavobacteriia (14.3%) Chitinophagia (4.8%) Saprospiria (4.8%)	Freshwater (28.6%) Unclassified (42.9%) Digestive system (14.3%) Thermal springs (14.3%)	0		0.68
Cluster 336	GH38 GH92	21	15	9	8	4	Bacteroidia (81%) Sphingobacteriia (4.8%) Chitinophagia (9.5%) Flavobacteriia (4.8%)	Unclassified (100%)	0		0.47
Cluster 493	PL8	21	21	7	6	3	Bacteroidia (66.7%) Cytophagia (28.6%) Sphingobacteriia (4.8%)	Digestive system (78.8%) Sediment (3%) Skin (3%) Geologic (3%) Unclassified (6.1%) Soil (6.1%)	0		0.52
Cluster 11	GH26 GH3 GH5_7	20	20	1	1	1	Bacteroidia (100%)		0		0.92
Cluster 27	GH31 GH66 GH97	20	19	7	6	3	Bacteroidia (80%) Flavobacteriia (15%) Sphingobacteriia (5%)	Unclassified (57.1%) Digestive system (14.3%) Soil (28.6%)	1	23976882	0.87
Cluster 105	CE15 (20%) CE7 GH105 GH2 GH3 GH36	20	20	1	1	1	Bacteroidia (100%)		2	22205877, 22205877	0.92
Cluster 233	GH130 GH18	20	20	1	1	1	Bacteroidia (100%)		1	26430127	0.97
Cluster 261	GH51	20	19	11	6	5	Bacteroidia (26.3%) Sphingobacteriia (21.1%) Chitinophagia (31.6%) Flavobacteriia (5.3%) Cytophagia (15.8%)	Freshwater (33.3%) Digestive system (33.3%) Circulatory system (33.3%)	0		0.59
Cluster 381	GH137 GH138 GH2	20	20	1	1	1	Bacteroidia (100%)		0		0.73
Cluster 665	GH94	20	19	4	2	1	Bacteroidia (100%)		0		0.79
Cluster 1012	GH78 Sulf	20	17	13	6	5	Cytophagia (20%) Saprospiria (10%) Flavobacteriia (60%) Chitinophagia (5%) Sphingobacteriia (5%)	Unclassified (14.3%) Soil (42.9%) Diatom (28.6%) Marine (14.3%)	0		0.49
Cluster 1038	GH30_1 GH30_3	20	20	17	7	5	Sphingobacteriia (5%) Bacteroidia (20%) Flavobacteriia (40%) Cytophagia (25%) Chitinophagia (10%)	Unclassified (33.3%) Soil (33.3%) Marine (33.3%)	0		0.75
Cluster 68	GH130 GH2 GH26 GH33 (15.8%)	19	18	3	4	1	Bacteroidia (100%)		1	26430127	0.58
Cluster 178	GH2 GH28 GH43 (15.8%) Sulf	19	19	1	1	1	Bacteroidia (100%)		0		0.77
Cluster 227	GH31 GH36	19	19	2	2	2	Bacteroidia (94.7%) Flavobacteriia (5.3%)	Unclassified (100%)	0		0.86
Cluster 230	GH2 GH29 GH92	19	19	3	2	2	Bacteroidia (89.5%) Sphingobacteriia (10.5%)	Unclassified (100%)	0		0.89
Cluster 239	GH25 GH33 Pept	19	19	1	1	1	Bacteroidia (100%)		0		0.94
Cluster 355	GH28 PL1	19	19	3	3	2	Bacteroidia (94.7%) Flavobacteriia (5.3%)		0		0.8
Cluster 358	GH92 GH99	19	17	1	1	1	Bacteroidia (100%)		2	18996345, 25567280, 26430127	1
Cluster 366	GH3 GH43_17 GH97	19	17	1	1	1	Bacteroidia (100%)		2	18996345, 26430127	0.98
Cluster 378	GH105 GH2 (89.5%) GH43_28 GH50 GH88 (94.7%) Sulf	19	19	1	1	1	Bacteroidia (100%)		0		0.87
Cluster 486	CE1 GH3	19	16	3	4	3	Bacteroidia (89.5%) Cytophagia (5.3%) Chitinophagia (5.3%)		0		0.63
Cluster 550	CE12 CE8 GH105 (89.5%) GH28 GH43_10 GH95 (10.5%) Pept (15.8%) PL10 PL9 (10.5%)	19	18	9	3	3	Flavobacteriia (47.4%) Chitinophagia (10.5%) Sphingobacteriia (42.1%)	Rhizoplane (100%)	1	19717629	0.43
Cluster 900	GH113 GT2 (78.9%)	19	19	9	3	2	Cytophagia (11.1%) Flavobacteriia (88.9%)	Unclassified (20%) Marine (80%)	0		0.82
Cluster 129	GH32 GH91	18	16	2	2	1	Bacteroidia (100%)		2	22205877, 22205877	0.8
Cluster 236	GH141 GH20 Sulf	18	18	1	1	1	Bacteroidia (100%)		0		1
Cluster 294	GH35	18	18	9	7	5	Bacteroidia (50%) Sphingobacteriia (16.7%) Chitinophagia (22.2%) Cytophagia (5.6%) Flavobacteriia (5.6%)		0		0.59
Cluster 311	GH125 GH76	18	18	3	3	2	Bacteroidia (94.4%) Cytophagia (5.6%)		0		0.93
Cluster 339	GH146	18	18	9	6	4	Bacteroidia (61.1%) Sphingobacteriia (22.2%) Cytophagia (11.1%) Chitinophagia (5.6%)	Unclassified (75%) Digestive system (25%)	0		0.57
Cluster 359	GH43_24 GH92	18	16	1	1	1	Bacteroidia (100%)		2	18996345, 26430127	1
Cluster 438	GH29 Sulf	18	16	13	8	5	Bacteroidia (38.9%) Chitinophagia (5.6%) Flavobacteriia (38.9%) Sphingobacteriia (11.1%) Cytophagia (5.6%)	Digestive system (28.6%) Soil (14.3%) Marine (14.3%) Skin (14.3%) Reproductive system (14.3%) Circulatory system (14.3%)	2	27768819, 27768819	0.5
Cluster 441	GH18 GH2	18	18	2	2	2	Bacteroidia (5.6%) Flavobacteriia (94.4%)		0		0.94
Cluster 505	GH20 GH92	18	18	8	5	4	Bacteroidia (33.3%) Flavobacteriia (55.6%) Sphingobacteriia (5.6%) Chitinophagia (5.6%)	Digestive system (40%) Rhizoplane (20%) Unclassified (20%) Sediment (20%)	0		0.52
Cluster 552	GH3 Pept	18	18	10	9	4	Flavobacteriia (40%) Bacteroidia (26.7%) Cytophagia (26.7%) Chitinophagia (6.7%)	Unclassified (50%) Soil (50%)	1	19717629	0.7
Cluster 1231	CE12 CE8 GH105 GH28 GH43_10 GH95 (33.3%) Pept (61.1%) PL1 PL10 (94.4%) PL9 (16.7%)	18	18	7	2	2	Flavobacteriia (94.4%) Chitinophagia (5.6%)	Unclassified (40%) Soil (20%) Rhizoplane (20%) Marine (20%)	0		0.44
Cluster 166	GH105 GH115 GH28 PL10 (82.4%) PL11	17	17	1	1	1	Bacteroidia (100%)		0		0.95
Cluster 188	CE12 (11.8%) CE8 (58.8%) GH105 (29.4%) GH106 (94.1%) GH127 (88.2%) GH137 GH138 GH139 (94.1%) GH140 (94.1%) GH141 (52.9%) GH142 GH143 GH2 GH28 (94.1%) GH29 (17.6%) GH33 GH43_18 GH78 GH95 Pept (17.6%) PL1	17	17	5	4	3	Bacteroidia (23.5%) Flavobacteriia (70.6%) Chitinophagia (5.9%)	Rhizoplane (40%) Soil (40%) Skin (20%)	0		0.51
Cluster 241	GH3 Pept Sulf	17	17	1	1	1	Bacteroidia (100%)		0		0.98
Cluster 644	GH13 GH13_14 GH77 GH97	17	17	1	1	1	Bacteroidia (100%)		0		0.83
Cluster 1561	GH16 GH18	17	16	2	2	2	Chitinophagia (5.9%) Bacteroidia (94.1%)		2	18996345, 26430127	0.91
Cluster 102	GH88 GH92	16	14	2	2	2	Bacteroidia (93.8%) Sphingobacteriia (6.2%)		2	22205877, 22205877	0.8
Cluster 135	GH2 GH43_3 GH88 PL8 Sulf	16	16	1	1	1	Bacteroidia (100%)		0		0.82
Cluster 198	GH2 GH43_4 GH51 GH97 Sulf	16	16	1	1	1	Bacteroidia (100%)		0		0.93
Cluster 225	GH130 GH18 GH92	16	16	4	3	2	Bacteroidia (87.5%) Flavobacteriia (12.5%)		0		0.67
Cluster 232	GH31 GH43_34	16	16	1	1	1	Bacteroidia (100%)		0		0.96
Cluster 235	GH142 GH76 GH97	16	16	1	1	1	Bacteroidia (100%)		0		0.93
Cluster 240	GH120 GH3 GH51	16	16	1	1	1	Bacteroidia (100%)		0		0.93
Cluster 306	GH146 GH2 Pept	16	16	1	1	1	Bacteroidia (100%)		0		0.97
Cluster 349	GH31 GH32 GH66	16	16	1	1	1	Bacteroidia (100%)		0		0.92
Cluster 363	GH18 GH29 GH3	16	15	3	3	2	Bacteroidia (93.8%) Sphingobacteriia (6.2%)	Digestive system (100%)	1	18996345	0.84
Cluster 668	GH105 GH28	16	16	6	4	3	Bacteroidia (75%) Chitinophagia (12.5%) Cytophagia (12.5%)		0		0.66
Cluster 951	GH13 GH13_38 GH65 Pept (12.5%)	16	16	8	4	4	Flavobacteriia (25%) Sphingobacteriia (62.5%) Bacteroidia (6.2%) Chitinophagia (6.2%)	Marine (66.7%) Unclassified (33.3%)	0		0.64
Cluster 992	GH10 GT2 (12.5%)	16	15	13	7	5	Bacteroidia (31.2%) Chitinophagia (6.2%) Flavobacteriia (37.5%) Cytophagia (12.5%) Sphingobacteriia (12.5%)		2	27768819, 23976882	0.52
Cluster 155	GH109 Pept	15	15	4	4	3	Bacteroidia (80%) Cytophagia (13.3%) Flavobacteriia (6.7%)	Digestive system (42.9%) Unclassified (42.9%) Rhizoplane (14.3%)	0		0.67
Cluster 173	GH136 GH2 GH23	15	15	1	1	1	Bacteroidia (100%)		0		1
Cluster 353	GH2 GH3 GH36 GH43_10 (80%)	15	14	2	2	1	Bacteroidia (100%)	Digestive system (100%)	1	18996345	0.68
Cluster 354	CE12 CE4 CE6 GH105 GH106 GH2 GH27 GH28 GH35 GH42 GH43_10 (93.3%) GH43_18 PL11 PL26 PL9	15	14	1	1	1	Bacteroidia (100%)		1	18996345, 22205877, 29255254	0.87
Cluster 364	GH146 GH43_10 GH88	15	15	1	1	1	Bacteroidia (100%)		0		0.91
Cluster 379	GH18 GH30_4 GH43_34	15	15	1	1	1	Bacteroidia (100%)		0		1
Cluster 385	GH146 GH36 (13.3%) GH43_10 GH88 Pept	15	15	1	1	1	Bacteroidia (100%)		0		0.89
Cluster 387	GH18 GH20 GH95	15	15	1	1	1	Bacteroidia (100%)		0		0.73
Cluster 390	GH18 GH3	15	14	4	4	1	Bacteroidia (100%)		0		0.76
Cluster 415	GH88 GH95 PL12 PL15 PL8 (40%) Sulf	15	15	1	1	1	Bacteroidia (100%)		0		0.85
Cluster 556	CE12 (93.3%) GH105 GH106 GH117 (13.3%) GH2 GH28 PL1 (33.3%) PL11	15	15	3	2	2	Flavobacteriia (93.3%) Bacteroidia (6.7%)	Unclassified (60%) Rhizoplane (20%) Digestive system (20%)	0		0.59
Cluster 601	CE9 GH20	15	14	10	7	4	Bacteroidia (33.3%) Cytophagia (13.3%) Sphingobacteriia (33.3%) Flavobacteriia (20%)	Digestive system (83.3%) Reproductive system (5.6%) Circulatory system (5.6%) Geologic (5.6%)	1	27768819	0.52
Cluster 638	GH66 GH97	15	15	4	3	2	Bacteroidia (26.7%) Flavobacteriia (73.3%)	Unclassified (25%) Digestive system (75%)	0		0.76
Cluster 956	GH16 GH3 GH30_1 (86.7%) GH30_3 (73.3%) GH5_46	15	14	7	4	3	Bacteroidia (13.3%) Flavobacteriia (80%) Cytophagia (6.7%)	Agricultural field (16.7%) Unclassified (50%) Marine (16.7%) Soil (16.7%)	0		0.46
Cluster 9	GH88 PL12 PL13 PL15 (57.1%) Sulf	14	14	1	1	1	Bacteroidia (100%)	Digestive system (50%) Unclassified (50%)	3	22205877, 18996345, 28630303, 22205877	0.77
Cluster 76	CE9 GH16 (21.4%) GH18 GH20	14	13	2	2	2	Bacteroidia (78.6%) Chitinophagia (21.4%)		1	23976882	0.69
Cluster 161	GH2 Pept	14	14	9	6	4	Bacteroidia (42.9%) Chitinophagia (21.4%) Sphingobacteriia (28.6%) Cytophagia (7.1%)	Unclassified (66.7%) Circulatory system (33.3%)	0		0.55
Cluster 183	GH89 Pept	14	14	2	2	2	Bacteroidia (92.9%) Chitinophagia (7.1%)		0		0.89
Cluster 204	GH2 GH20 Sulf	14	14	2	2	1	Bacteroidia (100%)		0		0.82
Cluster 223	GH125 GH92	14	14	6	7	4	Bacteroidia (50%) Flavobacteriia (7.1%) Sphingobacteriia (28.6%) Cytophagia (14.3%)	Marine (50%) Unclassified (50%)	0		0.64
Cluster 286	GH38	14	14	6	5	4	Bacteroidia (57.1%) Chitinophagia (21.4%) Flavobacteriia (14.3%) Sphingobacteriia (7.1%)	Unclassified (50%) Diatom (25%) Marine (25%)	0		0.58
Cluster 320	GH88 PL8	14	14	10	8	5	Bacteroidia (28.6%) Chitinophagia (35.7%) Cytophagia (7.1%) Sphingobacteriia (21.4%) Flavobacteriia (7.1%)	Soil (50%) Freshwater (50%)	0		0.45
Cluster 345	CE2 GH89	14	12	1	1	1	Bacteroidia (100%)		2	18996345, 26430127	0.86
Cluster 350	GH18 GH30_4 Sulf	14	14	1	1	1	Bacteroidia (100%)		0		1
Cluster 351	GH105 GH115 GH2 GH29 GH43_24 PL8	14	14	1	1	1	Bacteroidia (100%)		0		0.92
Cluster 360	CE9 GH2 GH20 GH27 GH89 Pept (42.9%)	14	12	1	1	1	Bacteroidia (100%)		2	18996345, 26430127	0.86
Cluster 382	GH133 GH57 GH92 GH99 GT4 Pept	14	14	1	1	1	Bacteroidia (100%)		0		1
Cluster 671	GH43_3 GH43_31	14	14	4	4	2	Bacteroidia (85.7%) Flavobacteriia (14.3%)		0		0.7
Cluster 998	GH13_7	14	14	7	1	1	Flavobacteriia (100%)	Marine (100%)	0		0.97
Cluster 1482	GH149 GH16 GH17 GH30_1	14	14	11	1	1	Flavobacteriia (100%)	Marine (50%) Freshwater (25%) Unclassified (25%)	0		0.68
Cluster 1483	PL7	14	14	6	3	2	Flavobacteriia (92.9%) Cytophagia (7.1%)	Marine (100%)	0		0.72
Cluster 2309	GH105 GH145 GH16 GH31 (28.6%) GH35 (78.6%) GH43_19 GH43_24 GH43_34 (21.4%) GH51 GH97	14	14	1	1	1	Bacteroidia (100%)		0		0.84
Cluster 74	GH5_4	13	13	4	3	2	Bacteroidia (75%) Flavobacteriia (25%)	Unclassified (100%)	1	27768819	0.61
Cluster 142	GH110 GH95	13	13	4	4	3	Bacteroidia (84.6%) Sphingobacteriia (7.7%) Cytophagia (7.7%)		0		0.78
Cluster 176	CE12 CE8 GH2 GH31 PL10	13	13	1	1	1	Bacteroidia (100%)		0		0.92
Cluster 199	GH10 GH16 (92.3%) GH43_1 GH43_12	13	13	1	1	1	Bacteroidia (100%)		0		0.83
Cluster 308	GH3 GH89	13	13	2	2	1	Bacteroidia (100%)		0		0.58
Cluster 361	GH125 GH130 GH29 GH36 GH38 (15.4%) GH76 GH92 Sulf	13	13	1	1	1	Bacteroidia (100%)		0		0.94
Cluster 643	GH30_4 GH35	13	13	4	3	3	Bacteroidia (61.5%) Chitinophagia (30.8%) Cytophagia (7.7%)	Respiratory system (33.3%) Digestive system (66.7%)	0		0.71
Cluster 850	PL9	13	12	7	5	5	Chitinophagia (53.8%) Cytophagia (7.7%) Flavobacteriia (15.4%) Sphingobacteriia (7.7%) Bacteroidia (15.4%)	Soil (25%) Sediment (25%) Unclassified (25%) Digestive system (25%)	0		0.64
Cluster 948	GH13 GH13_14 GH77	13	13	1	1	1	Bacteroidia (100%)		0		0.88
Cluster 1069	GH16 GH2 GH3	13	13	3	3	2	Bacteroidia (61.5%) Flavobacteriia (38.5%)		0		0.64
Cluster 167	CE4 GH144 GH3	12	12	1	1	1	Bacteroidia (100%)		0		1
Cluster 175	GH2 GH28	12	12	4	3	2	Bacteroidia (83.3%) Sphingobacteriia (16.7%)		0		0.74
Cluster 242	GH110	12	12	7	7	3	Bacteroidia (83.3%) Cytophagia (8.3%) Chitinophagia (8.3%)	Unclassified (40%) Digestive system (20%) Circulatory system (40%)	0		0.63
Cluster 246	GH109 Sulf	12	12	5	5	3	Bacteroidia (75%) Cytophagia (16.7%) Flavobacteriia (8.3%)	Sediment (25%) Circulatory system (25%) Unclassified (50%)	0		0.69
Cluster 248	GH76 Sulf	12	12	2	2	1	Bacteroidia (100%)		0		0.82
Cluster 362	GH2 GH53 PL13	12	12	1	1	1	Bacteroidia (100%)		0		1
Cluster 386	GH3 GH43_26	12	12	1	1	1	Bacteroidia (100%)		0		0.98
Cluster 436	GH63	12	12	4	3	3	Bacteroidia (75%) Chitinophagia (16.7%) Sphingobacteriia (8.3%)	Digestive system (33.3%) Reproductive system (16.7%) Skin (33.3%) Circulatory system (16.7%)	0		0.75
Cluster 461	GH33 Sulf	12	11	6	5	4	Bacteroidia (25%) Cytophagia (8.3%) Sphingobacteriia (33.3%) Flavobacteriia (33.3%)	Unclassified (57.1%) Reproductive system (14.3%) Diatom (28.6%)	0		0.58
Cluster 544	GH125 GH2 GH92 GH97 (16.7%)	12	11	2	2	2	Flavobacteriia (75%) Cytophagia (25%)	Rhizoplane (100%)	1	19717629	0.74
Cluster 615	PL21	12	12	6	4	3	Bacteroidia (25%) Chitinophagia (8.3%) Sphingobacteriia (66.7%)	Reproductive system (33.3%) Unclassified (66.7%)	0		0.7
Cluster 801	GH2 GH53	12	12	9	6	4	Bacteroidia (33.3%) Saprospiria (8.3%) Flavobacteriia (50%) Sphingobacteriia (8.3%)		1	18996345, 22205877, 29255254	0.74
Cluster 1347	PL6 PL7	12	12	8	4	4	Saprospiria (8.3%) Flavobacteriia (58.3%) Sphingobacteriia (16.7%) Cytophagia (16.7%)	Marine (75%) Diatom (25%)	1	24522261	0.56
Cluster 2318	CE1 CE6 GH10 GH115 GH146 (41.7%) GH3 GH30_8 GH31 GH43_10 GH43_12 GH43_29 GH95 GH97 GH98	12	12	1	1	1	Bacteroidia (100%)		0		0.81
Cluster 36	GH130 (45.5%) GH18 GH92 GH97	11	10	1	1	1	Bacteroidia (100%)	Unclassified (100%)	1	23976882	0.63
Cluster 125	GH105 (90.9%) GH140 GH142 GH143 GH28 GH33 GH43_18 GH78 GH95 PL1	11	11	2	3	1	Bacteroidia (100%)		2	22205877, 22205877	0.68
Cluster 170	GH2 GH36 GH92 (90.9%) GH95 GH97 (90.9%)	11	11	2	2	2	Bacteroidia (90.9%) Flavobacteriia (9.1%)		0		0.83
Cluster 201	GH29 GH31 GH97	11	11	1	1	1	Bacteroidia (100%)		0		0.95
Cluster 229	GH120 (18.2%) GH2 GH35 GH43_10 GH95	11	11	1	1	1	Bacteroidia (100%)		0		0.86
Cluster 299	GH117 GH2 GH28 PL11 PL9 (72.7%)	11	11	1	1	1	Bacteroidia (100%)		0		0.89
Cluster 338	GH123 GH20	11	11	1	1	1	Bacteroidia (100%)		0		0.79
Cluster 342	CE12 CE15 (90.9%) GH105 GH106 (90.9%) GH2 GH28 GH42 GH43_18 GH43_34 GH78 PL11	11	11	1	1	1	Bacteroidia (100%)		0		0.86
Cluster 352	GH105 GH106 GH146 GH2 GH43_26 GH88 Sulf	11	10	1	1	1	Bacteroidia (100%)		1	18996345	0.93
Cluster 384	GH88 PL12	11	11	5	4	3	Bacteroidia (72.7%) Flavobacteriia (18.2%) Chitinophagia (9.1%)	Digestive system (33.3%) Unclassified (33.3%) Soil (33.3%)	0		0.55
Cluster 399	CE4 (36.4%) GH147 GH35 GH53	11	11	1	1	1	Bacteroidia (100%)		0		0.78
Cluster 401	GH18 GH30_4	11	11	1	1	1	Bacteroidia (100%)		0		1
Cluster 469	GH2 GH95	11	11	6	4	2	Bacteroidia (72.7%) Flavobacteriia (27.3%)	Digestive system (96.2%) Rhizoplane (3.8%)	0		0.68
Cluster 538	GH2 GH3 GH31 GH39 (63.6%) GH5_4 (90.9%) GH95 (81.8%) GH97	11	10	2	2	2	Flavobacteriia (90%) Bacteroidia (10%)	Rhizoplane (33.3%) Unclassified (33.3%) Soil (33.3%)	1	19717629	0.66
Cluster 642	GH28 GH92	11	10	4	4	3	Bacteroidia (72.7%) Sphingobacteriia (18.2%) Flavobacteriia (9.1%)	Freshwater (20%) Digestive system (40%) Respiratory system (20%) Skin (20%)	1	23976882	0.67
Cluster 770	GH43_34	11	11	6	4	4	Sphingobacteriia (27.3%) Chitinophagia (45.5%) Cytophagia (9.1%) Bacteroidia (18.2%)	Freshwater (25%) Sediment (25%) Unclassified (50%)	0		0.58
Cluster 774	GH36 GH95	11	10	7	3	3	Sphingobacteriia (54.5%) Chitinophagia (36.4%) Flavobacteriia (9.1%)	Freshwater (100%)	0		0.54
Cluster 971	PL6	11	11	5	2	2	Sphingobacteriia (45.5%) Flavobacteriia (54.5%)	Marine (100%)	0		0.69
Cluster 2313	CE12 CE4 (18.2%) GH105 PL11 PL26	11	11	1	1	1	Bacteroidia (100%)		0		0.89
Cluster 22	GH28 GH89 GH92	10	10	3	3	3	Bacteroidia (80%) Flavobacteriia (10%) Sphingobacteriia (10%)		0		0.68
Cluster 103	GH2 GH43_3	10	10	5	5	3	Bacteroidia (50%) Cytophagia (20%) Sphingobacteriia (30%)	Unclassified (75%) Geologic (25%)	2	22205877, 22205877	0.66
Cluster 117	GH106 (80%) GH20 GH78 Sulf	10	8	3	3	2	Bacteroidia (90%) Cytophagia (10%)		2	22205877, 22205877	0.69
Cluster 147	GH105 GH2	10	10	4	4	1	Bacteroidia (100%)		0		0.73
Cluster 160	GH20 GH78	10	10	3	3	2	Bacteroidia (80%) Sphingobacteriia (20%)	Digestive system (100%)	0		0.59
Cluster 164	GH10 GH115 GH16 GH43_1 GH43_10 GH43_12 GH67	10	10	1	1	1	Bacteroidia (100%)		0		0.91
Cluster 179	GH28 GH29 GH43_10	10	10	1	1	1	Bacteroidia (100%)		0		0.92
Cluster 206	GH117 GH2 (60%) PL8 Sulf	10	10	1	1	1	Bacteroidia (100%)	Unclassified (100%)	0		0.68
Cluster 217	CE7 GH2 GH3 GH36 GH97 (60%)	10	10	1	1	1	Bacteroidia (100%)		0		0.83
Cluster 221	GH55	10	10	1	1	1	Bacteroidia (100%)	Unclassified (100%)	0		1
Cluster 226	GH125 GH2 GH3 (90%) GH38 GH43 (40%) GH43_26 GH43_3 (90%) GH43_31 GH43_34 GH76 GH92	10	10	1	1	1	Bacteroidia (100%)		0		0.87
Cluster 244	GH63 GH92	10	10	3	3	1	Bacteroidia (100%)		0		0.76
Cluster 270	GH2 GH3 GH31 GH43_12 GH5_4 GH95	10	10	2	2	1	Bacteroidia (100%)		0		0.61
Cluster 347	GH2 GH3 GH31 GH76 GH97 Pept (40%)	10	9	1	1	1	Bacteroidia (100%)		1	18996345	0.9
Cluster 370	GH3 GH88 (60%) GH92 GH97	10	10	1	1	1	Bacteroidia (100%)		0		0.6
Cluster 388	GH2 GH29 (90%) GH3 GH36 GH97 Pept	10	10	1	1	1	Bacteroidia (100%)		0		0.85
Cluster 414	GH39	10	9	8	5	5	Bacteroidia (10%) Sphingobacteriia (20%) Cytophagia (50%) Chitinophagia (10%) Flavobacteriia (10%)	Freshwater (50%) Rhizoplane (50%)	0		0.54
Cluster 439	GH2 GH31 GH43_28 (20%) GH5_4	10	10	3	4	1	Bacteroidia (100%)		0		0.64
Cluster 465	GH127 GH142	10	10	2	3	1	Bacteroidia (100%)		0		0.74
Cluster 546	GH144 GH3 GH43_28 Pept	10	9	3	2	2	Flavobacteriia (90%) Bacteroidia (10%)	Unclassified (66.7%) Soil (33.3%)	1	19717629	0.8
Cluster 553	GH130 GH26 GH27 GH5_2 GH5_7 GH97 (40%)	10	9	2	2	2	Flavobacteriia (90%) Sphingobacteriia (10%)	Rhizoplane (50%) Soil (25%) Freshwater (25%)	1	19717629	0.77
Cluster 654	GH2 GH3	10	10	5	5	3	Bacteroidia (70%) Chitinophagia (20%) Sphingobacteriia (10%)	Digestive system (100%)	1	23976882	0.49
Cluster 673	GH146 GH28 GH51	10	10	1	1	1	Bacteroidia (100%)		0		0.89
Cluster 716	GH125 GH130 GH18 (80%) GH92	10	10	2	2	2	Bacteroidia (10%) Flavobacteriia (90%)		0		0.81
Cluster 821	GH141	10	9	6	3	3	Sphingobacteriia (60%) Bacteroidia (20%) Cytophagia (20%)	Reproductive system (50%) Circulatory system (50%)	0		0.7
Cluster 926	GH67	10	10	7	5	4	Cytophagia (40%) Bacteroidia (30%) Flavobacteriia (10%) Chitinophagia (20%)	Unclassified (25%) Respiratory system (25%) Digestive system (25%) Soil (25%)	0		0.75
Cluster 942	GH29 Pept	10	9	8	5	5	Bacteroidia (10%) Cytophagia (40%) Sphingobacteriia (20%) Chitinophagia (20%) Flavobacteriia (10%)	Digestive system (100%)	0		0.59
Cluster 1179	GH13_7 GH97	10	9	2	1	1	Flavobacteriia (100%)		1	27768819	0.74
Cluster 1538	GH16 GH2	10	10	5	4	3	Bacteroidia (30%) Flavobacteriia (60%) Chitinophagia (10%)	Marine (50%) Digestive system (50%)	0		0.57
Cluster 2317	CE1 CE6 GH10 GH115 GH3 (90%) GH31 (90%) GH43_10 (90%) GH43_12 GH43_29 GH5_21 (90%) GH95 GH97	10	10	1	1	1	Bacteroidia (100%)		0		0.74
Cluster 2321	GH115 GH43_26 GH43_34 GH67 GH76 (90%) Sulf	10	10	1	1	1	Bacteroidia (100%)		0		0.96
Cluster 4	GH13_m52	9	9	3	3	1	Bacteroidia (100%)		0		0.75
Cluster 26	GH2 GH31	9	9	6	5	5	Bacteroidia (11.1%) Flavobacteriia (11.1%) Sphingobacteriia (44.4%) Chitinophagia (22.2%) Cytophagia (11.1%)	Marine (100%)	0		0.81
Cluster 31	GH105 GH2 GH29 (11.1%) GH88 GH95 PL8	9	7	1	1	1	Bacteroidia (100%)		0		0.65
Cluster 49	GH105 GH109 GH2 GH20 (66.7%) GH29	9	8	1	1	1	Bacteroidia (100%)		1	23976882	0.81
Cluster 70	CE7 GH130 GH2 (11.1%) GH26 GH3 GH5_2 (77.8%) GH5_7 GH94 (11.1%)	9	8	3	3	1	Bacteroidia (100%)	Digestive system (100%)	1	23976882	0.63
Cluster 79	CE12 CE7 CE8 GH105 GH109 (22.2%) PL10 (11.1%)	9	9	1	1	1	Bacteroidia (100%)	Digestive system (50%) Unclassified (50%)	0		0.71
Cluster 108	GH2 GH3 GH31 GH43_12 GH43_16 (22.2%) GH5_4 GH9 Pept (22.2%)	9	7	1	1	1	Bacteroidia (100%)		4	22205877, 24463512, 22205877, 24463512	0.85
Cluster 143	GH109 GH123 (55.6%) GH35 GH89 PL9	9	9	1	1	1	Bacteroidia (100%)		0		0.88
Cluster 165	GH2 (55.6%) GH28 GH3 (88.9%) GH88 GH92 GH97	9	9	2	2	2	Bacteroidia (88.9%) Sphingobacteriia (11.1%)		0		0.72
Cluster 251	CE9 GH2	9	9	2	2	1	Bacteroidia (100%)		0		0.95
Cluster 281	GH29 GH97	9	9	2	2	1	Bacteroidia (100%)		0		0.63
Cluster 282	CE12 CE4 (44.4%) GH106 GH2 PL11 PL22 PL26 Sulf	9	9	1	1	1	Bacteroidia (100%)		0		0.96
Cluster 287	GH106 GH78	9	9	6	5	4	Bacteroidia (44.4%) Sphingobacteriia (33.3%) Flavobacteriia (11.1%) Chitinophagia (11.1%)		0		0.49
Cluster 369	GH146 GH28 (88.9%) GH43_10 (88.9%) GH88 GH97 Pept	9	9	4	4	3	Bacteroidia (77.8%) Sphingobacteriia (11.1%) Chitinophagia (11.1%)		0		0.54
Cluster 376	GH2 (33.3%) GH3 GH30_2 (11.1%) GH36 GH92 GH95 GH97	9	9	1	1	1	Bacteroidia (100%)		0		0.61
Cluster 391	CE12 GH106 GH2 GH28 GH42 GH43_18 GH43_34	9	9	1	1	1	Bacteroidia (100%)		0		0.88
Cluster 434	GH92 Pept	9	9	6	6	4	Bacteroidia (66.7%) Flavobacteriia (11.1%) Sphingobacteriia (11.1%) Chitinophagia (11.1%)	Unclassified (100%)	1	18996345	0.58
Cluster 460	GH130 GH2	9	9	4	5	3	Bacteroidia (77.8%) Chitinophagia (11.1%) Flavobacteriia (11.1%)	Unclassified (75%) Circulatory system (25%)	0		0.8
Cluster 482	GH20 GH89	9	9	4	4	2	Bacteroidia (66.7%) Sphingobacteriia (33.3%)	Skin (50%) Unclassified (50%)	0		0.54
Cluster 520	CE7 GH130 GH26 GH5_4 (77.8%) GH5_7 (88.9%)	9	9	2	2	1	Bacteroidia (100%)		0		0.55
Cluster 632	CE12 CE8 (88.9%) GH105 GH28 PL1 PL9 (33.3%)	9	9	8	6	5	Bacteroidia (44.4%) Flavobacteriia (22.2%) Sphingobacteriia (11.1%) Cytophagia (11.1%) Chitinophagia (11.1%)		0		0.39
Cluster 640	GH43_4 GH43_5	9	9	3	3	2	Bacteroidia (77.8%) Cytophagia (22.2%)	Unclassified (40%) Respiratory system (20%) Digestive system (20%) Agricultural field (20%)	0		0.8
Cluster 667	GH125 (88.9%) GH18 GH2 GH20 GH29 GH3 GH78 GH92	9	9	1	1	1	Bacteroidia (100%)		0		0.89
Cluster 1236	CE2 GH130 GH140 (11.1%) GH26 GH27 GH3 GH5_2 (88.9%) GH5_7 GH9 (22.2%) GH97 (22.2%)	9	9	3	1	1	Flavobacteriia (100%)	Soil (40%) Marine (20%) Unclassified (40%)	0		0.77
Cluster 1287	GH13_7 GH147	9	9	3	1	1	Flavobacteriia (100%)	Marine (66.7%) Soil (33.3%)	0		0.9
Cluster 1850	GH128 (11.1%) GH2 Pept Sulf	9	9	5	2	2	Flavobacteriia (77.8%) Bacteroidia (22.2%)		0		0.54
Cluster 2307	GH141 (77.8%) GH29 GH88 PL12	9	7	1	1	1	Bacteroidia (100%)		2	22205877, 22205877	0.96
Cluster 2329	GH30_2 GH88 Pept Sulf (88.9%)	9	8	1	1	1	Bacteroidia (100%)		1	26430127	0.98
Cluster 32	GH13 GH147 GH2 GH53 GH65 (12.5%)	8	7	2	2	2	Bacteroidia (75%) Chitinophagia (25%)		1	23976882	0.6
Cluster 35	GH16 GH3 GH97 Pept (62.5%)	8	8	1	1	1	Bacteroidia (100%)		0		0.86
Cluster 87	GH105 PL1	8	7	1	1	1	Bacteroidia (100%)		1	23976882	0.92
Cluster 100	GH146 GH28 GH30_2 Pept	8	6	1	1	1	Bacteroidia (100%)		2	22205877, 22205877	1
Cluster 168	GH43_29 (12.5%) GH43_4 GH51 GH97	8	8	2	2	1	Bacteroidia (100%)		0		0.79
Cluster 243	GH15 GT20 (75%) Sulf	8	8	2	2	1	Bacteroidia (100%)		0		0.77
Cluster 250	GH140 GH28	8	8	2	2	1	Bacteroidia (100%)		0		0.97
Cluster 272	GH109 GH31	8	8	4	3	2	Bacteroidia (75%) Sphingobacteriia (25%)		0		0.69
Cluster 348	GH110 GH36 GH92 GH95 GH97 (75%)	8	8	1	1	1	Bacteroidia (100%)		0		0.87
Cluster 373	GH105 GH130 GH2 GH43_3 GH43_31 GH63 GH76 (37.5%)	8	8	1	1	1	Bacteroidia (100%)		0		0.92
Cluster 402	CE15 GH105 GH2 GH3 GH36	8	8	1	1	1	Bacteroidia (100%)		0		1
Cluster 407	GH2 GH29 GH3 (12.5%) GH88 GH92 (12.5%) GH95	8	8	4	3	2	Bacteroidia (62.5%) Sphingobacteriia (37.5%)	Unclassified (100%)	0		0.57
Cluster 421	GH13 GH28 GH92	8	8	1	1	1	Bacteroidia (100%)		0		1
Cluster 447	GH3 GH5_4	8	8	2	2	1	Bacteroidia (100%)		0		0.86
Cluster 569	GH31 GH43_34 GH76 GH92 GH97 Pept	8	8	1	1	1	Bacteroidia (100%)		0		0.97
Cluster 591	GH18 GH29	8	8	3	3	2	Bacteroidia (87.5%) Cytophagia (12.5%)		1	26430127	0.77
Cluster 619	CE9 GH109	8	8	5	5	4	Bacteroidia (25%) Sphingobacteriia (37.5%) Chitinophagia (12.5%) Cytophagia (25%)	Unclassified (66.7%) Reproductive system (33.3%)	0		0.75
Cluster 628	GH2 GH43_3 GH43_31 GH93 (50%)	8	8	4	4	1	Bacteroidia (100%)	Unclassified (100%)	0		0.61
Cluster 698	GH31 GH5_4	8	8	5	4	3	Bacteroidia (62.5%) Cytophagia (25%) Chitinophagia (12.5%)	Composting (100%)	0		0.51
Cluster 699	GH27 (12.5%) GH43_4 GH43_5 GH51	8	8	7	5	4	Bacteroidia (37.5%) Sphingobacteriia (12.5%) Chitinophagia (25%) Cytophagia (25%)		0		0.56
Cluster 708	GH24	8	8	3	3	3	Bacteroidia (75%) Cytophagia (12.5%) Sphingobacteriia (12.5%)	Aquaculture (100%)	0		0.78
Cluster 768	GH29 GH92	8	8	8	6	5	Sphingobacteriia (25%) Cytophagia (12.5%) Bacteroidia (25%) Flavobacteriia (25%) Chitinophagia (12.5%)	Freshwater (33.3%) Sediment (33.3%) Unclassified (33.3%)	0		0.61
Cluster 776	GH13 GH31	8	8	6	5	4	Sphingobacteriia (50%) Cytophagia (25%) Chitinophagia (12.5%) Flavobacteriia (12.5%)	Freshwater (33.3%) Marine (33.3%) Aquaculture (33.3%)	0		0.52
Cluster 815	GH147 GH53	8	8	7	5	4	Cytophagia (37.5%) Bacteroidia (25%) Sphingobacteriia (25%) Chitinophagia (12.5%)		0		0.6
Cluster 823	GH92 Sulf	8	8	6	5	5	Sphingobacteriia (14.3%) Cytophagia (42.9%) Chitinophagia (14.3%) Flavobacteriia (14.3%) Bacteroidia (14.3%)	Unclassified (33.3%) Soil (66.7%)	0		0.54
Cluster 905	GH127 GH129 GH2 (62.5%) Sulf	8	8	5	2	2	Flavobacteriia (87.5%) Cytophagia (12.5%)	Unclassified (100%)	1	29162826	0.68
Cluster 909	GH115 (12.5%) GH117 (75%) GH16 GH2 GH28 GH29 Sulf	8	8	5	2	2	Flavobacteriia (87.5%) Cytophagia (12.5%)	Unclassified (100%)	0		0.5
Cluster 947	GH25	8	8	1	1	1	Bacteroidia (100%)		0		0.8
Cluster 1110	GH2 GH27 GH30_4 GH43_19 GH43_34 GH51 (25%)	8	8	1	1	1	Flavobacteriia (100%)	Rhizoplane (50%) Soil (25%) Unclassified (25%)	0		0.75
Cluster 1182	GH127 GH43_29 GH43_4 GH43_5 GH51	8	8	2	2	2	Flavobacteriia (87.5%) Sphingobacteriia (12.5%)	Freshwater (66.7%) Unclassified (33.3%)	0		0.74
Cluster 1289	GH125 GH67 GH76 GH92 GH97	8	6	1	1	1	Bacteroidia (100%)		2	18996345, 25567280	0.98
Cluster 1296	CE9 GH20 GH32 Pept (87.5%)	8	8	1	1	1	Bacteroidia (100%)		0		0.89
Cluster 1498	GH144 GH3 GH43_28 GH97 Pept (12.5%)	8	8	3	1	1	Flavobacteriia (100%)	Marine (100%)	0		0.84
Cluster 2302	GH10 GH115 GH3 (12.5%) GH30_8	8	7	1	1	1	Bacteroidia (100%)		1	23976882	0.86
Cluster 2334	CE1 GH10 GH115 GH3 GH95	8	8	1	1	1	Bacteroidia (100%)		0		0.92
Cluster 10	GH127 GH146 (14.3%) GH43_34 GH97 Pept	7	7	1	1	1	Bacteroidia (100%)		0		0.79
Cluster 15	GH2 GH78	7	7	6	5	4	Bacteroidia (14.3%) Cytophagia (57.1%) Flavobacteriia (14.3%) Sphingobacteriia (14.3%)		0		0.51
Cluster 17	GH43_10 GH5_21	7	6	1	1	1	Bacteroidia (100%)		1	23976882	0.85
Cluster 44	GH116 GH92	7	6	1	1	1	Bacteroidia (100%)		1	23976882	1
Cluster 55	CE7 (14.3%) GH28 GH3 GH43_10 GH95	7	7	1	1	1	Bacteroidia (100%)		0		0.82
Cluster 56	GH13 GH28 GH63	7	6	1	1	1	Bacteroidia (100%)		1	23976882	1
Cluster 65	CE1 (14.3%) GH139 GH3 GH43_3	7	6	1	1	1	Bacteroidia (100%)		1	23976882	0.94
Cluster 71	GH106 (85.7%) GH2 GH28 GH78 GH79 GH88 PL8	7	6	1	1	1	Bacteroidia (100%)		1	23976882	0.99
Cluster 115	GH3 GH43_17 (14.3%) GH43_18 GH97	7	5	1	1	1	Bacteroidia (100%)		2	22205877, 22205877	0.97
Cluster 177	GH115 GH43_12 GH43_24	7	7	1	1	1	Bacteroidia (100%)		0		0.95
Cluster 197	GH13 GH53 GH97	7	7	1	1	1	Bacteroidia (100%)		0		0.93
Cluster 214	GH13 GH2 GH53 GH65 (71.4%)	7	7	2	2	2	Bacteroidia (85.7%) Flavobacteriia (14.3%)		0		0.61
Cluster 220	GH18 GH9	7	7	1	1	1	Bacteroidia (100%)		0		0.89
Cluster 285	GH127 (14.3%) GH27 GH51 Pept	7	7	3	3	2	Bacteroidia (85.7%) Chitinophagia (14.3%)	Unclassified (100%)	0		0.79
Cluster 291	GH78 Pept	7	7	4	5	4	Bacteroidia (42.9%) Sphingobacteriia (28.6%) Chitinophagia (14.3%) Cytophagia (14.3%)	Freshwater (50%) Unclassified (50%)	0		0.56
Cluster 301	GH138	7	7	3	3	3	Bacteroidia (71.4%) Chitinophagia (14.3%) Cytophagia (14.3%)		0		0.85
Cluster 307	GH3 GH36 (85.7%) GH42 (85.7%) GH43_26 GH43_34 GH78	7	7	1	1	1	Bacteroidia (100%)		0		0.89
Cluster 328	GH27 (14.3%) GH31 GH65 GH66 GH97	7	6	3	3	2	Bacteroidia (71.4%) Flavobacteriia (28.6%)	Skin (100%)	1	19717629	0.84
Cluster 329	CE4 GH9	7	7	5	4	3	Bacteroidia (28.6%) Chitinophagia (28.6%) Sphingobacteriia (42.9%)	Solid animal waste (100%)	0		0.84
Cluster 343	GH115 GH2	7	7	2	2	1	Bacteroidia (100%)		0		0.86
Cluster 368	CE11 GH109 GH110 GH29	7	7	1	1	1	Bacteroidia (100%)		0		0.97
Cluster 412	CE4 CE6 GH105 GH2 GH28 PL11	7	7	1	1	1	Bacteroidia (100%)		0		0.98
Cluster 416	GH27 GH89 GH97	7	7	1	1	1	Bacteroidia (100%)		0		0.95
Cluster 417	GH106 GH2 GH43_3	7	7	1	1	1	Bacteroidia (100%)		0		1
Cluster 418	GH146 GH28 (42.9%) GH43_4 GH51	7	6	1	1	1	Bacteroidia (100%)		1	23976882	0.88
Cluster 427	GH3 GH5_38	7	7	2	2	1	Bacteroidia (100%)		0		0.82
Cluster 456	GH106 GH28 GH92 Pept (28.6%)	7	7	4	3	2	Bacteroidia (85.7%) Sphingobacteriia (14.3%)	Unclassified (100%)	0		0.66
Cluster 517	GH43_31	7	7	6	4	3	Bacteroidia (42.9%) Chitinophagia (14.3%) Sphingobacteriia (42.9%)		1	18996345	0.64
Cluster 541	GH2 GH29 (42.9%) GH43_18 GH43_26 GH43_31 GH5_13	7	6	1	1	1	Flavobacteriia (100%)	Unclassified (50%) Rhizoplane (50%)	1	19717629	0.94
Cluster 554	GH125 (28.6%) GH130 (14.3%) GH2 GH20 GH29 GH3 GH33 GH35 (42.9%) GH92	7	7	5	4	4	Flavobacteriia (57.1%) Bacteroidia (14.3%) Cytophagia (14.3%) Chitinophagia (14.3%)	Marine (50%) Unclassified (50%)	0		0.42
Cluster 562	GH16 GH2 GH20	7	7	3	3	2	Bacteroidia (85.7%) Cytophagia (14.3%)		0		0.67
Cluster 576	GH2 GH31 GH76 GH92 GH97	7	6	1	1	1	Bacteroidia (100%)		1	26430127	1
Cluster 596	GH10 GH2 GH3	7	7	4	2	2	Bacteroidia (57.1%) Sphingobacteriia (42.9%)		0		0.72
Cluster 659	PL11	7	7	3	3	2	Bacteroidia (85.7%) Flavobacteriia (14.3%)		0		0.72
Cluster 741	GH16 GH5_46	7	7	6	5	3	Bacteroidia (14.3%) Cytophagia (71.4%) Saprospiria (14.3%)		0		0.56
Cluster 813	GH66	7	7	6	3	3	Chitinophagia (71.4%) Sphingobacteriia (14.3%) Cytophagia (14.3%)	Soil (100%)	0		0.74
Cluster 822	GH43_1	7	7	7	4	4	Sphingobacteriia (28.6%) Chitinophagia (14.3%) Cytophagia (28.6%) Flavobacteriia (28.6%)	Soil (66.7%) Marine (33.3%)	0		0.7
Cluster 853	CE12 GH105 GH28 GH43_10 (71.4%)	7	7	2	2	2	Chitinophagia (85.7%) Cytophagia (14.3%)		0		0.72
Cluster 898	GH18 GH20 GH29	7	7	3	2	2	Cytophagia (28.6%) Bacteroidia (71.4%)		0		0.63
Cluster 906	GH10 GH43_1	7	6	3	1	1	Flavobacteriia (100%)	Unclassified (100%)	1	27768819	0.55
Cluster 946	GH53	7	7	4	3	4	Bacteroidia (57.1%) Sphingobacteriia (14.3%) Flavobacteriia (14.3%) Cytophagia (14.3%)	Digestive system (75%) Reproductive system (25%)	0		0.74
Cluster 1009	GH117 Sulf	7	7	7	5	3	Bacteroidia (28.6%) Cytophagia (42.9%) Flavobacteriia (28.6%)		0		0.55
Cluster 1044	GH30_1 GH5_46	7	7	2	2	2	Sphingobacteriia (42.9%) Flavobacteriia (57.1%)	Marine (25%) Freshwater (50%) Soil (25%)	0		0.82
Cluster 1076	GH2 GH30_3 GH88	7	6	1	1	1	Bacteroidia (100%)		1	23976882	0.93
Cluster 1098	GH87 GH97 GH99	7	7	2	2	2	Bacteroidia (85.7%) Cytophagia (14.3%)		0		0.79
Cluster 1140	GH2 GH32 (14.3%) GH63 Pept	7	7	4	3	3	Bacteroidia (57.1%) Flavobacteriia (28.6%) Chitinophagia (14.3%)		0		0.58
Cluster 1177	GH43_4	7	7	4	2	1	Bacteroidia (100%)		0		0.73
Cluster 1221	PL26	7	7	4	3	3	Sphingobacteriia (28.6%) Flavobacteriia (57.1%) Balneolia (14.3%)	Agricultural field (25%) Marine (25%) Unclassified (25%) Defined media (25%)	0		0.67
Cluster 1264	GH16 GH43_24	7	7	7	6	4	Bacteroidia (42.9%) Sphingobacteriia (14.3%) Chitinophagia (14.3%) Cytophagia (28.6%)		1	23976882	0.6
Cluster 1425	GH29 GH3 GH43 (14.3%) Pept	7	6	1	1	1	Bacteroidia (100%)	Unclassified (100%)	1	23976882	0.82
Cluster 1718	GH16 GH29	7	7	2	1	1	Flavobacteriia (100%)		0		0.88
Cluster 37	CE8 PL1	6	6	2	2	1	Bacteroidia (100%)		0		0.52
Cluster 41	GH110 Sulf	6	6	4	3	3	Bacteroidia (50%) Flavobacteriia (33.3%) Cytophagia (16.7%)		2	27768819, 23976882	0.67
Cluster 66	GH2 GH30_4 (83.3%) GH42 GH51	6	6	1	1	1	Bacteroidia (100%)		0		0.92
Cluster 104	GH130 GH26 GH36	6	6	3	3	1	Bacteroidia (100%)		2	22205877, 27872187, 22205877, 27872187	0.76
Cluster 182	GH117 (83.3%) GH20 GH29 Sulf	6	6	2	2	2	Bacteroidia (83.3%) Chitinophagia (16.7%)		0		0.75
Cluster 210	GH31 GH9	6	6	1	1	1	Bacteroidia (100%)		0		0.78
Cluster 247	GH35 GH73	6	6	2	2	1	Bacteroidia (100%)		0		1
Cluster 257	GH105 GH106 (16.7%) GH28 PL1	6	6	4	5	2	Bacteroidia (80%) Chitinophagia (20%)	Unclassified (100%)	0		0.53
Cluster 264	GH2 GH35 GT2 (16.7%)	6	6	4	4	4	Bacteroidia (50%) Chitinophagia (16.7%) Sphingobacteriia (16.7%) Cytophagia (16.7%)		0		0.5
Cluster 268	GH105 GH2 GH29 PL8 (66.7%)	6	6	1	1	1	Bacteroidia (100%)	Digestive system (80%) Circulatory system (20%)	2	18996345, 26430127	0.54
Cluster 303	GH3 GH30_3 GH35	6	6	1	1	1	Bacteroidia (100%)		0		0.93
Cluster 305	GH3 GH35 (16.7%) GH78 Sulf	6	6	3	3	3	Bacteroidia (66.7%) Chitinophagia (16.7%) Cytophagia (16.7%)		0		0.65
Cluster 337	GH125 GH38 GH76 GH97 (83.3%)	6	6	2	2	1	Bacteroidia (100%)		0		0.74
Cluster 400	GH89 GH97	6	6	1	1	1	Bacteroidia (100%)		0		0.86
Cluster 426	GH3 GH88 GH95	6	6	1	1	1	Bacteroidia (100%)		0		0.94
Cluster 432	GH78 GH92	6	6	3	3	1	Bacteroidia (100%)		0		0.62
Cluster 444	GH29 GH3	6	6	4	5	3	Bacteroidia (50%) Flavobacteriia (16.7%) Sphingobacteriia (33.3%)	Digestive system (50%) Unclassified (50%)	0		0.58
Cluster 467	GH106 GH28	6	6	3	3	3	Bacteroidia (16.7%) Chitinophagia (66.7%) Cytophagia (16.7%)		0		0.8
Cluster 472	GH10 GH2	6	6	5	3	3	Bacteroidia (16.7%) Cytophagia (66.7%) Sphingobacteriia (16.7%)		0		0.6
Cluster 474	GH146 GH51	6	6	4	4	3	Bacteroidia (66.7%) Flavobacteriia (16.7%) Chitinophagia (16.7%)	Skin (100%)	0		0.56
Cluster 488	GH2 GH29 GH31 GH42 GH43_16 GH43_33 (66.7%) GH5_4 GH97	6	6	1	1	1	Bacteroidia (100%)		0		0.88
Cluster 504	GH136 GH2	6	6	3	2	2	Bacteroidia (16.7%) Sphingobacteriia (83.3%)		0		0.61
Cluster 561	GH10 GH13_14	6	6	1	1	1	Bacteroidia (100%)		0		0.74
Cluster 570	GH133 GH57 GT4 Pept	6	6	2	3	1	Bacteroidia (100%)		0		0.82
Cluster 574	GH2 GH20 GH31 (33.3%) GH95 Sulf	6	4	1	1	1	Bacteroidia (100%)		2	18996345, 26430127	0.66
Cluster 593	GH110 GH97 Pept Sulf (16.7%)	6	5	1	1	1	Bacteroidia (100%)		1	26430127	0.94
Cluster 597	GH105 Sulf	6	6	4	3	2	Bacteroidia (66.7%) Sphingobacteriia (33.3%)	Digestive system (100%)	0		0.69
Cluster 614	GH32 Sulf	6	6	4	4	2	Bacteroidia (83.3%) Cytophagia (16.7%)		0		0.78
Cluster 620	GH2 GH31 GH43_12 GH5_4 (66.7%)	6	6	3	3	2	Bacteroidia (66.7%) Sphingobacteriia (33.3%)		0		0.75
Cluster 630	GH23	6	6	5	4	4	Bacteroidia (16.7%) Chitinophagia (33.3%) Flavobacteriia (33.3%) Cytophagia (16.7%)		0		0.56
Cluster 635	GH43_3 GT2 (16.7%) GT4 (16.7%)	6	6	2	3	1	Bacteroidia (100%)		0		0.6
Cluster 672	GH36 GH5_4	6	6	1	1	1	Bacteroidia (100%)		0		1
Cluster 674	GH105 GH106 GH2	6	6	1	1	1	Bacteroidia (100%)		0		1
Cluster 771	CE12 (33.3%) CE8 GH28 GH43_10	6	6	5	3	3	Sphingobacteriia (16.7%) Cytophagia (66.7%) Flavobacteriia (16.7%)		0		0.6
Cluster 790	GH3 GH43_3	6	6	1	1	1	Bacteroidia (100%)		0		0.97
Cluster 802	GH3 GH5_46	6	6	5	4	2	Bacteroidia (83.3%) Flavobacteriia (16.7%)	Unclassified (33.3%) Freshwater (33.3%) Circulatory system (33.3%)	0		0.56
Cluster 809	GH144 GH43_28	6	6	4	3	3	Chitinophagia (50%) Sphingobacteriia (33.3%) Cytophagia (16.7%)	Soil (100%)	0		0.75
Cluster 816	GH13_8	6	6	4	3	2	Cytophagia (50%) Bacteroidia (50%)		0		0.59
Cluster 832	GH43_26 GH5_13	6	6	5	4	4	Chitinophagia (16.7%) Flavobacteriia (33.3%) Sphingobacteriia (33.3%) Cytophagia (16.7%)	Marine (75%) Soil (25%)	0		0.63
Cluster 869	GH28 GH43_10	6	6	3	2	2	Cytophagia (83.3%) Bacteroidia (16.7%)	Unclassified (50%) Rhizoplane (25%) Soil (25%)	0		0.66
Cluster 911	GH117 GH2	6	6	3	2	2	Flavobacteriia (66.7%) Cytophagia (33.3%)	Unclassified (50%) Soil (50%)	0		0.78
Cluster 938	GH125	6	6	4	4	3	Cytophagia (33.3%) Bacteroidia (33.3%) Chitinophagia (33.3%)	Composting (33.3%) Sediment (33.3%) Digestive system (33.3%)	0		0.6
Cluster 993	GH30_2	6	6	2	2	1	Bacteroidia (100%)	Digestive system (100%)	1	23976882	0.79
Cluster 1035	GH146 (66.7%) GH43_29 GH43_4 GH43_5 GH51	6	6	5	4	4	Sphingobacteriia (16.7%) Flavobacteriia (50%) Chitinophagia (16.7%) Cytophagia (16.7%)	Unclassified (33.3%) Rhizoplane (33.3%) Marine (33.3%)	0		0.58
Cluster 1081	CE1 GH3 GH43_17 GH43_2 GH43_7 GH9	6	5	1	1	1	Bacteroidia (100%)		1	23976882	0.84
Cluster 1175	CE7 (16.7%) GH130 GH26 GH27	6	5	4	2	1	Bacteroidia (100%)		0		0.84
Cluster 1262	GH16 GH30_1 GH30_3	6	6	1	1	1	Flavobacteriia (100%)	Unclassified (50%) Geologic (50%)	0		0.9
Cluster 1286	GH144 GH2 GH3 GH32 (16.7%) GH43_28	6	6	2	1	1	Flavobacteriia (100%)	Marine (100%)	0		0.84
Cluster 1387	GH2 GH35 GH43_10 GH92 PL8 (16.7%)	6	6	1	1	1	Bacteroidia (100%)		0		0.87
Cluster 1418	GH43_34 GH92	6	6	6	5	5	Bacteroidia (16.7%) Flavobacteriia (33.3%) Cytophagia (16.7%) Chitinophagia (16.7%) Sphingobacteriia (16.7%)	Unclassified (50%) Marine (50%)	0		0.53
Cluster 1432	CE12 CE4 (16.7%) GH115 GH28 GH35 (83.3%) GH43_24 PL27	6	5	1	1	1	Bacteroidia (100%)		1	23976882	0.82
Cluster 1456	GH32 GH65	6	6	4	2	2	Flavobacteriia (66.7%) Cytophagia (33.3%)	Marine (50%) Unclassified (50%)	0		0.61
Cluster 1602	GH37	6	6	4	3	3	Chitinophagia (50%) Flavobacteriia (16.7%) Cytophagia (33.3%)		0		0.69
Cluster 1606	GH125 GH130 GH18 GH65 (50%) GH92 GH97	6	6	1	1	1	Flavobacteriia (100%)		0		0.87
Cluster 1663	GH130 (83.3%) GH20 GH29 GH92	6	6	2	2	2	Flavobacteriia (83.3%) Sphingobacteriia (16.7%)	Diatom (100%)	0		0.69
Cluster 1694	GH10 GH3 GH5 (16.7%) Sulf	6	6	5	3	3	Flavobacteriia (33.3%) Bacteroidia (16.7%) Cytophagia (50%)		0		0.54
Cluster 2024	GH13 GH63 GH97	6	6	1	1	1	Flavobacteriia (100%)		0		1
Cluster 14	GH16 GH2 (80%) GH20 GH29 GH95 (20%) Sulf	5	5	2	2	2	Bacteroidia (80%) Cytophagia (20%)		1	23976882	0.64
Cluster 23	GH105 GH2 GH30_4 PL17	5	4	1	1	1	Bacteroidia (100%)		1	23976882	0.86
Cluster 47	GH105 GH3 GH42	5	4	1	1	1	Bacteroidia (100%)		1	23976882	1
Cluster 50	GH3 GH30_2 (60%) GH31 GH35 (20%) GH43_2 GH43_28 GH92 GH95	5	5	2	2	1	Bacteroidia (100%)	Unclassified (100%)	0		0.74
Cluster 54	CE15 GH144 GH3	5	5	1	1	1	Bacteroidia (100%)		0		0.92
Cluster 69	GH2 GH28 GH92	5	5	1	1	1	Bacteroidia (100%)		0		0.95
Cluster 73	GH16 GH2 GH3 GH39 GH78 GH92	5	4	1	1	1	Bacteroidia (100%)		1	23976882	1
Cluster 78	GH142 GH143 GH28 (40%) GH33 (20%) GH43_18 GH78 PL1	5	4	1	1	1	Bacteroidia (100%)		1	23976882	0.77
Cluster 96	CE12 CE4 GH115 GH43_24	5	3	1	1	1	Bacteroidia (100%)		2	22205877, 22205877	1
Cluster 110	CE12 GH105 GH106 GH2 GH28 GH88 GH95 PL11	5	3	1	1	1	Bacteroidia (100%)		2	22205877, 22205877	1
Cluster 111	GH3 GH36	5	3	1	1	1	Bacteroidia (100%)		2	22205877, 22205877	1
Cluster 186	GH13_m52 GH65	5	5	2	2	2	Bacteroidia (80%) Sphingobacteriia (20%)		0		0.79
Cluster 202	GH105 (60%) GH140 GH2 GH43_18 GH78	5	5	1	1	1	Bacteroidia (100%)		0		0.91
Cluster 211	GH9 Pept	5	5	2	2	2	Bacteroidia (80%) Cytophagia (20%)		0		0.81
Cluster 215	GH35 GH43_24	5	5	1	1	1	Bacteroidia (100%)		0		0.86
Cluster 218	GH125 GH43_34 GH74 GH76 GH92	5	5	1	1	1	Bacteroidia (100%)		0		0.83
Cluster 259	GH125 GH2 (60%) GH76 GH92 GH97	5	5	4	4	3	Bacteroidia (40%) Flavobacteriia (40%) Chitinophagia (20%)		0		0.53
Cluster 262	GH32 GH36	5	5	4	3	2	Bacteroidia (80%) Flavobacteriia (20%)		0		0.65
Cluster 273	GH88 PL12 PL15	5	5	1	1	1	Bacteroidia (100%)		0		0.56
Cluster 288	GH13 GH29	5	5	2	2	1	Bacteroidia (100%)		0		0.85
Cluster 292	GH2 GH3 GH31	5	5	4	4	2	Bacteroidia (80%) Sphingobacteriia (20%)		0		0.49
Cluster 298	GH2 GH3 (60%) GH38 GH43_26 GH43_3 GH76	5	5	1	1	1	Bacteroidia (100%)		0		0.89
Cluster 302	GH27 GH31 GH65 (20%) GH97	5	5	2	2	2	Bacteroidia (80%) Flavobacteriia (20%)	Unclassified (100%)	0		0.61
Cluster 321	GH43_2	5	5	4	4	3	Bacteroidia (40%) Chitinophagia (40%) Sphingobacteriia (20%)		0		0.92
Cluster 333	GH18 GH20 Sulf	5	3	2	2	1	Bacteroidia (100%)		0		0.75
Cluster 375	GH105 GH127 GH145 GH16 GH29 (20%) GH31 GH35 GH43_10 (80%) GH43_19 GH43_24 GH43_34 GH43_9 (80%) GH51 GH97	5	5	1	1	1	Bacteroidia (100%)		0		0.81
Cluster 392	GH5	5	5	5	3	3	Bacteroidia (20%) Flavobacteriia (60%) Sphingobacteriia (20%)		0		0.61
Cluster 397	GH146 Pept	5	5	5	5	4	Bacteroidia (20%) Flavobacteriia (20%) Cytophagia (40%) Chitinophagia (20%)		0		0.58
Cluster 398	PL10	5	5	3	3	3	Bacteroidia (60%) Chitinophagia (20%) Flavobacteriia (20%)		0		0.92
Cluster 403	GH43_3 GH76	5	5	2	2	1	Bacteroidia (100%)		0		0.76
Cluster 419	GH2 PL11	5	5	1	1	1	Bacteroidia (100%)		0		1
Cluster 462	GH105 GH13_8 (80%) GH2 GH3	5	5	1	1	1	Bacteroidia (100%)		0		0.74
Cluster 477	GH13_38	5	5	4	3	2	Bacteroidia (40%) Flavobacteriia (60%)		0		1
Cluster 509	GH136	5	5	3	3	2	Bacteroidia (80%) Cytophagia (20%)		0		0.7
Cluster 516	GH2 GH92	5	5	5	4	3	Bacteroidia (40%) Chitinophagia (40%) Sphingobacteriia (20%)	Digestive system (100%)	0		0.52
Cluster 521	CE8 GH127 GH43_34 GH97 Pept PL10	5	5	1	1	1	Bacteroidia (100%)		0		0.74
Cluster 543	GH10 GH2 GH50	5	4	1	1	1	Flavobacteriia (100%)		1	19717629	1
Cluster 547	GH10 GH16 GH3 GH8 (20%)	5	5	1	1	1	Flavobacteriia (100%)	Rhizoplane (100%)	1	19717629	0.86
Cluster 558	GH13 GH13_38 GH13_7 (80%) GH65 GH97	5	5	2	2	2	Flavobacteriia (80%) Sphingobacteriia (20%)		0		0.78
Cluster 564	GH125 (20%) GH43_34 GH92 GH97	5	5	2	2	2	Bacteroidia (80%) Flavobacteriia (20%)		0		0.8
Cluster 575	GH43_18	5	5	3	3	2	Bacteroidia (60%) Cytophagia (40%)	Unclassified (100%)	0		0.67
Cluster 605	GH2 GH36 GH78	5	5	3	3	1	Bacteroidia (100%)		0		0.66
Cluster 611	GH140	5	5	3	3	1	Bacteroidia (100%)		1	23976882	0.61
Cluster 662	GH105 GH43_24	5	5	1	1	1	Bacteroidia (100%)		0		0.72
Cluster 682	GH31 GH5_4 GH9 Sulf (20%)	5	5	2	2	2	Bacteroidia (80%) Cytophagia (20%)		0		0.76
Cluster 697	GH43_2 GH43_7	5	5	1	1	1	Bacteroidia (100%)		0		0.8
Cluster 718	GH13_m52 (60%) GH29 GH37 GH97	5	5	1	1	1	Bacteroidia (100%)		0		0.86
Cluster 778	GH3 GH50	5	4	2	2	2	Sphingobacteriia (20%) Bacteroidia (80%)	Freshwater (100%)	1	23976882	0.91
Cluster 836	GH88 GH97	5	5	3	2	2	Chitinophagia (60%) Cytophagia (40%)		0		0.45
Cluster 843	GH20 GH29	5	5	3	2	2	Chitinophagia (80%) Sphingobacteriia (20%)		0		0.58
Cluster 846	GH43_10	5	5	4	4	3	Chitinophagia (40%) Bacteroidia (40%) Flavobacteriia (20%)	Digestive system (50%) Marine (50%)	0		0.61
Cluster 856	GH35 GH53	5	5	2	2	1	Bacteroidia (100%)	Digestive system (100%)	0		0.74
Cluster 908	CE6 GH130	5	5	2	1	1	Flavobacteriia (100%)	Unclassified (100%)	1	27768819	0.78
Cluster 949	GH123 GH29 GH33	5	5	1	1	1	Bacteroidia (100%)		0		0.94
Cluster 988	GH117	5	5	4	3	2	Cytophagia (60%) Flavobacteriia (40%)		0		0.82
Cluster 1018	PL12 PL17 PL6	5	5	4	2	2	Cytophagia (60%) Flavobacteriia (40%)		0		0.7
Cluster 1058	GH5_2 GH9	5	5	1	1	1	Cytophagia (100%)		0		0.81
Cluster 1097	CE7 (40%) GH130 GH26 GH27 GH3 GH5_7	5	5	4	3	3	Bacteroidia (40%) Chitinophagia (40%) Sphingobacteriia (20%)		0		0.52
Cluster 1114	GH127 (40%) GH16 GH2 Sulf	5	4	4	3	3	Flavobacteriia (20%) Bacteroidia (20%) Cytophagia (60%)		0		0.5
Cluster 1143	GH36 Sulf	5	4	2	2	2	Bacteroidia (60%) Flavobacteriia (40%)		1	27768819	0.61
Cluster 1238	GH146 (40%) GH43_26 GH43_29 GH43_4 GH43_5 GH51	5	5	4	2	2	Flavobacteriia (80%) Bacteroidia (20%)		0		0.56
Cluster 1271	GH13 GH147	5	5	2	2	2	Flavobacteriia (80%) Cytophagia (20%)	Unclassified (100%)	0		0.68
Cluster 1288	GH2 GH97	5	5	2	2	2	Flavobacteriia (80%) Chitinophagia (20%)	Digestive system (100%)	0		0.74
Cluster 1291	GH2 GH30_4 GH63	5	5	1	1	1	Bacteroidia (100%)		0		0.96
Cluster 1294	GH115 GH38 GH88 GH92 PL8 Sulf	5	5	1	1	1	Bacteroidia (100%)		0		0.87
Cluster 1295	CE6 GH2 GH28	5	5	1	1	1	Bacteroidia (100%)		0		1
Cluster 1297	GH13_14 GH13_5 GH18 Sulf	5	5	1	1	1	Bacteroidia (100%)		0		1
Cluster 1307	GH2 GH3 GH43_2 GH95	5	5	1	1	1	Bacteroidia (100%)		1	26430127	0.77
Cluster 1350	GH125 GH76 GH78 (80%) Sulf	5	5	1	1	1	Bacteroidia (100%)		0		0.93
Cluster 1360	GH125 GH130 GH29 (20%) GH65 (20%) GH92 GH97	5	5	1	2	2	Flavobacteriia (80%) Bacteroidia (20%)	Rhizoplane (100%)	0		0.74
Cluster 1431	GH106 GH28 GH29 GH31 GH78 GH95	5	5	1	1	1	Bacteroidia (100%)		0		0.9
Cluster 1439	GH43_26 GH43_8 GT20 (20%)	5	5	5	3	2	Cytophagia (80%) Chitinophagia (20%)	Soil (100%)	0		0.76
Cluster 1447	GH29 GH33	5	5	4	3	3	Cytophagia (40%) Sphingobacteriia (40%) Bacteroidia (20%)		0		0.61
Cluster 1523	GH1 GT1 (40%) GT20 (20%) GT4 (20%)	5	5	5	3	3	Flavobacteriia (60%) Sphingobacteriia (20%) Cytophagia (20%)	Diatom (100%)	0		0.51
Cluster 1610	GH2 GH28 GH51 GH89 GH92 GH95 (60%)	5	5	1	1	1	Flavobacteriia (100%)	Soil (50%) Rhizoplane (50%)	0		0.9
Cluster 1623	GH130 GH2 GH26 GH3	5	4	1	1	1	Bacteroidia (100%)		1	23976882	1
Cluster 1634	GH16 (20%) GH2 GH30_4 Sulf	5	5	5	2	2	Flavobacteriia (80%) Cytophagia (20%)	Unclassified (100%)	0		0.69
Cluster 2306	GH10 GH115 (80%) GH2 PL9	5	3	1	1	1	Bacteroidia (100%)		2	22205877, 22205877	0.96
Cluster 2310	GH106 GH137 GH138 GH139 GH2	5	5	1	1	1	Bacteroidia (100%)		0		0.93
Cluster 2312	GH106 GH139 GH2	5	5	1	1	1	Bacteroidia (100%)		0		1
Cluster 2326	GH20 GH28 GH3 GH36 (20%)	5	5	2	2	1	Bacteroidia (100%)		0		0.81
Cluster 2337	CE1 CE6 GH10 GH115 (80%) GH3 GH5_21 GH95 (40%)	5	5	1	1	1	Bacteroidia (100%)		0		0.69
Cluster 2380	GH105 GH109 GH2 GH88 PL8	5	5	1	1	1	Bacteroidia (100%)		0		0.96
Cluster 24	CE7 GH31 GH95 GH97	4	3	1	1	1	Bacteroidia (100%)		1	23976882	1
Cluster 29	CE15 GH2 GH3 GH88 GH97 PL8	4	4	1	1	1	Bacteroidia (100%)		0		0.94
Cluster 40	GH136 GH2 GH35 GH43_24 GH51 (75%)	4	4	1	1	1	Bacteroidia (100%)	Unclassified (100%)	1	23976882	0.83
Cluster 42	GH105 GH136 GH20	4	4	1	1	1	Bacteroidia (100%)		0		0.95
Cluster 57	GH13 Sulf	4	3	1	1	1	Bacteroidia (100%)		1	23976882	1
Cluster 81	CE8 GH28 (25%) GH3 PL1	4	4	2	2	2	Bacteroidia (75%) Chitinophagia (25%)		1	23976882	0.56
Cluster 86	GH2 GH27	4	4	1	1	1	Bacteroidia (100%)		0		0.83
Cluster 145	GH105 GH2 GH29 GH31 Pept	4	4	1	1	1	Bacteroidia (100%)		0		0.91
Cluster 148	GH2 GH31 GH36 (75%) Pept	4	4	2	1	2	Bacteroidia (75%) Cytophagia (25%)	Unclassified (100%)	0		0.78
Cluster 150	GH109 GH3 (25%) GH88 Pept	4	4	1	1	1	Bacteroidia (100%)		0		0.96
Cluster 152	GH120 GH2 GH28 GH31 (25%) GH35 GH43_10 GH95 Pept	4	4	1	1	1	Bacteroidia (100%)		0		0.91
Cluster 158	GH2 PL9	4	4	1	1	1	Bacteroidia (100%)		0		1
Cluster 162	GH20 GH84 GH85 (25%) Sulf	4	4	2	2	1	Bacteroidia (100%)		0		0.86
Cluster 171	GH27 Pept	4	4	1	1	1	Bacteroidia (100%)		0		0.91
Cluster 222	GH116 GH20 GH3	4	4	1	1	1	Bacteroidia (100%)		0		0.93
Cluster 256	GH127 (25%) GH2 GH28 (25%) GH3 GH31 GH5_4	4	4	2	2	1	Bacteroidia (100%)		0		0.7
Cluster 297	GH2 GH20 GH88	4	4	1	1	1	Bacteroidia (100%)		1	25139987	0.89
Cluster 304	GH28 GH42	4	4	1	1	1	Bacteroidia (100%)		0		1
Cluster 334	GH130 (50%) GH18 GH20 GH3 GH92	4	4	3	3	1	Bacteroidia (100%)		0		0.64
Cluster 341	GH2 (25%) GH28 GH3 GH88	4	4	2	2	2	Bacteroidia (75%) Sphingobacteriia (25%)		0		0.71
Cluster 374	GH2 GH20 GH92 (25%) Pept	4	4	2	2	2	Bacteroidia (75%) Cytophagia (25%)		0		0.74
Cluster 408	GH105 GH145 GH16 GH2 (50%) GH43_24	4	4	2	2	2	Bacteroidia (50%) Sphingobacteriia (50%)		0		0.62
Cluster 411	GH105 GH3	4	4	1	1	1	Bacteroidia (100%)		0		0.88
Cluster 430	GH32 GH76	4	4	1	1	1	Bacteroidia (100%)		0		0.9
Cluster 440	GH20 GH31 GH92	4	4	1	1	1	Bacteroidia (100%)		0		1
Cluster 443	GH13 GH13_14 GH43_4 GH43_5 GH77 GH97 Pept (25%)	4	4	1	1	1	Bacteroidia (100%)		0		0.57
Cluster 455	GH16 GH31 GH89	4	4	1	1	1	Bacteroidia (100%)		0		1
Cluster 470	GH88 Sulf	4	4	3	3	2	Bacteroidia (75%) Cytophagia (25%)		0		0.68
Cluster 481	GH28 GH43_10 GH88	4	4	1	1	1	Bacteroidia (100%)		0		0.75
Cluster 496	GH2 GH3 GH5_46 GH55 GH88	4	4	1	1	1	Bacteroidia (100%)		0		0.95
Cluster 502	GH2 GH30_4 (25%) GH95 Sulf	4	4	2	3	3	Bacteroidia (50%) Flavobacteriia (25%) Sphingobacteriia (25%)		1	27768819	0.52
Cluster 515	GH32 GH43_2	4	4	1	1	1	Bacteroidia (100%)		0		0.77
Cluster 528	GH43	4	4	4	4	3	Bacteroidia (50%) Saprospiria (25%) Cytophagia (25%)		0		0.81
Cluster 534	GH28 GH43_10 GH95 PL1 (50%)	4	4	1	1	1	Bacteroidia (100%)		0		0.73
Cluster 539	GH13 GH13_19 (25%) GH65 GH97	4	4	2	1	1	Flavobacteriia (100%)		1	19717629	0.65
Cluster 563	GH2 GH3 GH43_2 GH43_28 (75%) GH92 GH95	4	4	1	1	1	Bacteroidia (100%)		1	18996345	0.88
Cluster 572	GH105 GH43_3 GH43_31 GH63 GH76 Sulf (75%)	4	4	1	1	1	Bacteroidia (100%)		0		0.96
Cluster 582	CE8 GH105	4	4	1	1	1	Bacteroidia (100%)		0		1
Cluster 583	CE1 (25%) GH10 GH43_1 GH43_12 GH67	4	4	2	2	2	Bacteroidia (75%) Cytophagia (25%)		0		0.69
Cluster 590	CE12 GH105 GH106 GH2 PL11 PL9 (25%)	4	4	2	2	1	Bacteroidia (100%)		0		0.54
Cluster 602	GH3 GH35 GH78 Pept (75%)	4	4	1	1	1	Bacteroidia (100%)		0		0.91
Cluster 607	GH36 GH95 GH97	4	4	3	4	2	Bacteroidia (75%) Cytophagia (25%)		0		0.51
Cluster 608	CE4 GH42 GH9	4	4	1	2	1	Bacteroidia (100%)		0		0.96
Cluster 613	GH105 GH43_26	4	4	2	3	2	Bacteroidia (75%) Sphingobacteriia (25%)		0		0.73
Cluster 625	GH29 GH3 GH95 Sulf (25%)	4	4	2	3	2	Bacteroidia (75%) Flavobacteriia (25%)		1	27768819	0.67
Cluster 651	CE8 GH23 PL1	4	4	1	1	1	Bacteroidia (100%)		0		0.94
Cluster 653	CE6 GH10 GH43_1 GH43_10 GH67	4	4	1	1	1	Bacteroidia (100%)		0		0.81
Cluster 655	GH5_21	4	4	1	1	1	Bacteroidia (100%)		0		1
Cluster 657	GH26 GH5_4	4	4	1	1	1	Bacteroidia (100%)		0		0.92
Cluster 658	CE8 GH105 GH133 GH28 GH57 GT4 PL1	4	4	1	1	1	Bacteroidia (100%)		0		0.91
Cluster 660	CE12 GH28	4	4	3	3	2	Bacteroidia (75%) Flavobacteriia (25%)		0		0.67
Cluster 666	GH127 GH43_34 GH97	4	4	1	1	1	Bacteroidia (100%)		0		0.78
Cluster 676	GH31 GH43_3 GH43_31	4	4	1	1	1	Bacteroidia (100%)		0		0.95
Cluster 695	CE12 GH115 GH2 GH28 PL26 (50%)	4	4	1	1	1	Bacteroidia (100%)		0		0.83
Cluster 797	GH105 (25%) GH2 GH28 (50%) GH29 GH31 GH88 GH95 PL6	4	4	2	2	2	Chitinophagia (75%) Sphingobacteriia (25%)		0		0.73
Cluster 799	GH146 GH2 (25%) GH28 GH32 (25%) GH43_10 GH88 GH97	4	4	3	3	2	Chitinophagia (25%) Bacteroidia (75%)		0		0.53
Cluster 811	GH105 GH29 GH31 GH88 GH95 PL6 (50%)	4	4	3	1	1	Chitinophagia (100%)		0		0.83
Cluster 818	GH2 GH29 (25%) GH43_18 (25%) GH43_3 GH43_31 GH5_13	4	4	3	2	2	Cytophagia (25%) Sphingobacteriia (75%)		0		0.54
Cluster 825	GH29 GH88	4	4	3	3	3	Sphingobacteriia (50%) Chitinophagia (25%) Flavobacteriia (25%)		0		0.71
Cluster 857	GH3 GH67	4	4	1	1	0	(NaN%) (NaN%)		0		0.95
Cluster 864	GH127 GH137 GH142	4	4	3	2	2	Cytophagia (75%) Bacteroidia (25%)		0		0.91
Cluster 890	CE8 GH105 GH28 GH3 (25%) GH43_10 GH5_36 (25%) PL1	4	4	4	4	3	Chitinophagia (25%) Flavobacteriia (25%) Bacteroidia (50%)		0		0.49
Cluster 904	GH117 GH16 GH2 GH28 GH29 GH43_2 GH86 Sulf	4	4	1	1	1	Flavobacteriia (100%)		0		0.97
Cluster 922	GH13_36	4	4	4	3	1	Cytophagia (100%)		0		0.91
Cluster 953	GH18 GH97	4	4	2	2	2	Flavobacteriia (50%) Sphingobacteriia (50%)	Reproductive system (100%)	0		0.75
Cluster 983	GH13 GH13_20	4	4	3	3	2	Bacteroidia (66.7%) Flavobacteriia (33.3%)		0		0.68
Cluster 1013	GH117 GH2 GH3 (25%) GH86 Sulf	4	4	3	3	2	Cytophagia (75%) Flavobacteriia (25%)		0		0.5
Cluster 1068	GH10 GH3 GH43_1 GH43_12 (50%)	4	4	3	3	2	Bacteroidia (50%) Flavobacteriia (50%)		0		0.53
Cluster 1073	GH2 GH86	4	4	4	3	3	Bacteroidia (25%) Cytophagia (50%) Flavobacteriia (25%)		0		0.7
Cluster 1075	GH127 GH146	4	4	2	2	2	Bacteroidia (50%) Sphingobacteriia (50%)		0		0.59
Cluster 1088	GH106 GH115 GH2 GH28 PL11 (75%)	4	4	1	1	1	Bacteroidia (100%)		0		0.68
Cluster 1089	GH136 GH2 GH20 (25%) GH28 (75%) GH3 GH35 GH43_24 GH51	4	4	1	1	1	Bacteroidia (100%)		0		0.81
Cluster 1094	GH15 GT20 (75%)	4	4	3	3	4	Sphingobacteriia (25%) Bacteroidia (25%) Chitinophagia (25%) Cytophagia (25%)	Reproductive system (50%) Digestive system (50%)	0		0.59
Cluster 1095	GH73	4	4	2	2	2	Flavobacteriia (75%) Chitinophagia (25%)	Unclassified (100%)	0		0.68
Cluster 1138	CE7 GH105	4	4	1	1	1	Bacteroidia (100%)		0		1
Cluster 1169	GH133 GH57 GT4	4	4	1	1	1	Bacteroidia (100%)		0		0.88
Cluster 1184	GH2 GH3 GH31 GH39 (75%) GH97	4	4	1	1	1	Flavobacteriia (100%)	Freshwater (50%) Rhizoplane (50%)	0		0.75
Cluster 1201	GH130 GH92	4	4	3	3	2	Bacteroidia (75%) Chitinophagia (25%)		0		0.57
Cluster 1269	GH2 GH30_4 GH35	4	4	3	2	3	Bacteroidia (25%) Sphingobacteriia (50%) Cytophagia (25%)	Agricultural field (100%)	0		0.77
Cluster 1277	GH2 GH88 PL17 (75%) PL6	4	4	2	1	1	Flavobacteriia (100%)	Marine (100%)	0		0.89
Cluster 1292	GH42 GH43_18	4	4	1	1	1	Bacteroidia (100%)		0		1
Cluster 1293	GH42 GH97	4	4	1	1	1	Bacteroidia (100%)		0		1
Cluster 1298	GH2 GH35 GH43 GH51 GH53 GH95 Sulf	4	4	1	1	1	Bacteroidia (100%)		0		0.97
Cluster 1308	GH2 GH32 GH43_2 (25%) GH92	4	4	1	1	1	Bacteroidia (100%)		0		0.82
Cluster 1339	GH13 GH13_19 GH13_38 GH149 GH16 GH17 GH3 GH30_1 GH31 GH65 GH97 (75%)	4	4	1	1	1	Flavobacteriia (100%)		0		0.81
Cluster 1370	GH2 GH36	4	4	4	3	3	Bacteroidia (25%) Flavobacteriia (25%) Sphingobacteriia (50%)		0		0.56
Cluster 1379	GH43_24	4	4	3	3	2	Bacteroidia (50%) Chitinophagia (50%)	Circulatory system (100%)	0		1
Cluster 1405	GH125 GH2 GH3 (50%) GH38 GH43_26 GH43_3 GH43_31 (25%) GH76 GH92	4	4	1	1	1	Bacteroidia (100%)		0		0.74
Cluster 1407	PL27	4	4	1	1	1	Bacteroidia (100%)		0		1
Cluster 1426	GH2 GH29 GH76 (25%) Pept	4	4	3	3	3	Bacteroidia (50%) Cytophagia (25%) Chitinophagia (25%)		0		0.56
Cluster 1445	GH16 Sulf	4	4	4	3	3	Cytophagia (25%) Sphingobacteriia (25%) Flavobacteriia (50%)		0		0.62
Cluster 1458	GH2 GH29 GH51 (25%) Sulf	4	4	4	2	2	Flavobacteriia (75%) Cytophagia (25%)		0		0.57
Cluster 1499	GH105 GH78 Sulf	4	4	4	1	1	Flavobacteriia (100%)		0		0.57
Cluster 1517	GH110 GH3 (75%) GH92 Sulf	4	4	2	2	2	Sphingobacteriia (25%) Bacteroidia (75%)		0		0.75
Cluster 1553	GH30_3 GH5_46	4	4	3	4	4	Flavobacteriia (25%) Sphingobacteriia (25%) Chitinophagia (25%) Cytophagia (25%)		0		0.56
Cluster 1591	PL17 PL7	4	3	2	1	1	Flavobacteriia (100%)	Marine (100%)	1	27768819	0.81
Cluster 1592	GH2 GH43_26	4	4	2	1	1	Chitinophagia (100%)		0		0.78
Cluster 1613	GH125 (25%) GH20 GH29 GH3 GH33 GH35 GH92 Pept (75%)	4	4	2	2	2	Flavobacteriia (75%) Cytophagia (25%)	Rhizoplane (100%)	0		0.62
Cluster 1614	GH115 GH29 GH3 GH78 (50%) GH92	4	4	2	1	1	Flavobacteriia (100%)	Marine (100%)	0		0.85
Cluster 1627	GH16 GH30_1 GH5_46	4	4	4	2	2	Flavobacteriia (75%) Sphingobacteriia (25%)	Marine (100%)	0		0.68
Cluster 1727	GH13 GH18	4	4	3	3	2	Flavobacteriia (50%) Bacteroidia (50%)		0		0.9
Cluster 1765	GH2 GH23	4	4	1	1	1	Bacteroidia (100%)		0		1
Cluster 1772	GH43_4 GH43_5 (75%) GH51 PL1	4	4	3	3	3	Chitinophagia (25%) Cytophagia (25%) Bacteroidia (50%)		0		0.56
Cluster 1824	GH149 GH16 GH17 GH3 GH30_1 (75%)	4	4	2	2	2	Flavobacteriia (75%) Bacteroidia (25%)		0		0.67
Cluster 2308	GH29 GH88 GH95	4	4	1	1	1	Bacteroidia (100%)		0		1
Cluster 2363	GH105 GH16 GH43_24	4	4	3	3	2	Bacteroidia (75%) Cytophagia (25%)		0		0.67
Cluster 2375	GH123 GH16 GH29 GH3 GH95	4	4	1	1	1	Bacteroidia (100%)		0		0.95
Cluster 7	GH20 GH28 GH3 GH5 GH65 GH97	3	3	1	1	1	Bacteroidia (100%)		0		0.84
Cluster 39	GH2 GH27 (33.3%) GH78 Sulf	3	3	3	3	2	Bacteroidia (66.7%) Chitinophagia (33.3%)		0		0.58
Cluster 48	GH28 PL1 Sulf	3	3	1	1	1	Bacteroidia (100%)		0		0.94
Cluster 60	GH105 GH115 GH130 GH2 GH31 GH43_3 GH63	3	3	1	1	1	Bacteroidia (100%)		1	23976882	0.97
Cluster 98	GH31 GH76 GH92 Pept	3	2	1	1	1	Bacteroidia (100%)		2	22205877, 22205877	1
Cluster 136	GH115 GH31 GH43 (33.3%) GH66	3	3	1	1	1	Bacteroidia (100%)		0		0.88
Cluster 149	GH31 GH95 Pept Sulf	3	3	1	1	1	Bacteroidia (100%)		0		1
Cluster 154	GH110 Pept	3	3	1	1	1	Bacteroidia (100%)		0		0.87
Cluster 185	GH145 (33.3%) GH2 GH3 GH31 GH43_2 (66.7%) GH63 GH92 PL17	3	3	1	1	1	Bacteroidia (100%)		0		0.69
Cluster 203	GH2 GH28 GH43 (66.7%) GH43_12 GH43_24 Sulf	3	3	1	1	1	Bacteroidia (100%)		0		0.93
Cluster 205	GH109 GH110 GH95 GT6 (33.3%)	3	3	3	3	1	Bacteroidia (100%)		0		0.71
Cluster 209	GH116 GH97	3	3	2	2	1	Bacteroidia (100%)		0		0.73
Cluster 253	GH33 GH78	3	3	2	3	1	Bacteroidia (100%)		0		0.56
Cluster 263	GH2 GH43_24	3	3	2	2	2	Bacteroidia (66.7%) Flavobacteriia (33.3%)		0		0.74
Cluster 274	GH105 GH125 GH67 GH76 GH97	3	3	1	1	1	Bacteroidia (100%)		1	23976882	0.9
Cluster 277	GH127 GH27	3	3	1	1	1	Bacteroidia (100%)		0		0.62
Cluster 293	GH3 GH92	3	3	2	2	1	Bacteroidia (100%)		0		0.7
Cluster 319	GH105 GH2 GH30_4 GH59 (66.7%) PL17 Sulf	3	3	3	3	1	Bacteroidia (100%)		0		0.68
Cluster 335	CE4 GH2 (66.7%) GH26 GH37 GH97	3	3	1	1	1	Bacteroidia (100%)		0		0.9
Cluster 340	CE9 GH43_10 GH95	3	3	1	1	1	Bacteroidia (100%)		0		1
Cluster 372	GH29 GH3 (33.3%) GH92 Pept	3	3	3	3	2	Bacteroidia (66.7%) Cytophagia (33.3%)		0		0.65
Cluster 396	GH3 (66.7%) GH42 GH43_26 GH43_34	3	3	1	1	1	Bacteroidia (100%)		0		0.89
Cluster 410	CE1 (33.3%) CE6 GH10 GH115 GH146 GH2 GH27 GH29 GH3 GH31 GH43_1 GH43_10 GH43_28 (33.3%) GH43_29 GH43_35 GH43_9 (66.7%) GH67 GH95 GH97 PL9	3	3	1	1	1	Bacteroidia (100%)		0		0.91
Cluster 424	GH105 GH2 GH27 GH78 GH92	3	3	1	1	1	Bacteroidia (100%)		0		0.9
Cluster 425	CE7 GH130 GH26 GH3 (66.7%)	3	3	2	2	1	Bacteroidia (100%)		0		0.8
Cluster 428	GH105 GH115 GH130 GH2 GH43_3 GH43_31 (33.3%)	3	3	1	1	1	Bacteroidia (100%)		0		0.92
Cluster 429	GH3 GH43_24	3	3	1	1	1	Bacteroidia (100%)		0		0.93
Cluster 437	CE7 GH130 (66.7%) GH26 GH27 GH5_7	3	3	1	1	1	Bacteroidia (100%)		0		0.77
Cluster 448	CE8 GH105 GH28 GH95 (33.3%) PL1	3	3	2	2	2	Bacteroidia (33.3%) Sphingobacteriia (66.7%)		0		0.69
Cluster 458	GH116 GH43_3 GH43_31	3	3	2	2	1	Bacteroidia (100%)		1	18996345	0.81
Cluster 459	GH2 GH88 GH92 (33.3%) Sulf	3	3	2	2	1	Bacteroidia (100%)		0		0.62
Cluster 463	GH20 GH88 PL8	3	3	1	1	1	Bacteroidia (100%)		0		0.96
Cluster 464	CE15 (33.3%) CE9 GH2 Sulf	3	3	1	1	1	Bacteroidia (100%)		0		0.91
Cluster 471	GH110 (33.3%) GH130 GH2 Sulf	3	3	2	2	1	Bacteroidia (100%)		0		0.83
Cluster 485	GH125 GH2 GH3 GH31 GH38 GH43_35 (66.7%) GH76 GH78 GH92 GH97	3	3	1	1	1	Bacteroidia (100%)		0		0.95
Cluster 487	GH109 GH3	3	3	1	1	1	Bacteroidia (100%)		0		0.75
Cluster 489	GH2 GH26	3	3	2	2	2	Bacteroidia (66.7%) Cytophagia (33.3%)		0		0.69
Cluster 491	GH50	3	3	1	1	1	Bacteroidia (100%)		0		0.75
Cluster 495	GH3 GH32	3	3	1	1	1	Bacteroidia (100%)		0		0.95
Cluster 499	GH20 GH33 Pept (33.3%) Sulf	3	3	3	3	3	Bacteroidia (33.3%) Cytophagia (33.3%) Chitinophagia (33.3%)		0		0.63
Cluster 506	CE8 GH28 PL1 PL9 (33.3%)	3	3	3	3	3	Bacteroidia (33.3%) Cytophagia (33.3%) Flavobacteriia (33.3%)		0		0.59
Cluster 507	GH106 (33.3%) GH2 GH78 GH88	3	3	1	1	1	Bacteroidia (100%)		0		0.6
Cluster 510	GH26 GH3	3	3	3	3	2	Bacteroidia (66.7%) Sphingobacteriia (33.3%)		0		0.7
Cluster 513	GH28 GH78	3	3	2	2	2	Bacteroidia (66.7%) Cytophagia (33.3%)		0		0.71
Cluster 522	GH2 Pept PL1	3	3	1	1	1	Bacteroidia (100%)		0		0.87
Cluster 531	CE1 GH130 GH26 GH30_3 GH5_7 (33.3%)	3	3	2	2	2	Bacteroidia (66.7%) Flavobacteriia (33.3%)		0		0.6
Cluster 536	PL15 Sulf	3	3	2	2	2	Bacteroidia (66.7%) Cytophagia (33.3%)		0		0.7
Cluster 537	GH110 GH97	3	3	2	2	2	Bacteroidia (66.7%) Sphingobacteriia (33.3%)		0		0.7
Cluster 542	GH130 (66.7%) GH18 (66.7%) GH2 GH20 GH29 GH3 GH33 GH92 Pept	3	3	2	1	1	Flavobacteriia (100%)		1	19717629	0.8
Cluster 555	GH89 GH92	3	3	1	1	1	Flavobacteriia (100%)		0		1
Cluster 559	GH127 GH137 GH138 GH141 GH2 GH20 GH78	3	3	1	1	1	Bacteroidia (100%)		0		0.87
Cluster 560	GH13 GH2 GH97	3	3	1	1	1	Bacteroidia (100%)		0		1
Cluster 565	GH95 PL8	3	3	1	1	1	Bacteroidia (100%)		0		0.78
Cluster 585	GH127 GH141 GH28 GH78	3	3	1	1	1	Bacteroidia (100%)		0		0.94
Cluster 586	GH2 GH25 GH5_4 (66.7%) Sulf	3	3	1	1	2	Bacteroidia (66.7%) Cytophagia (33.3%)		0		0.75
Cluster 588	GH13 Pept	3	3	1	1	1	Bacteroidia (100%)		0		1
Cluster 589	GH140 GH142 GH143 GH33 GH43_18 GH78 GH95 Pept	3	3	1	1	1	Bacteroidia (100%)		0		0.73
Cluster 595	CE8 GH105 GH33	3	3	1	1	1	Bacteroidia (100%)		0		1
Cluster 603	GH117 PL11 PL9	3	3	1	1	1	Bacteroidia (100%)		0		1
Cluster 610	GH29 GH43_10 GH43_34 GH97 (66.7%)	3	2	1	2	1	Bacteroidia (100%)		2	18996345, 22205877, 28329766	0.69
Cluster 612	GH105 GH106	3	3	2	3	2	Bacteroidia (66.7%) Sphingobacteriia (33.3%)		0		0.89
Cluster 616	GH130 GH26 GH92 (33.3%) GH97	3	3	2	3	1	Bacteroidia (100%)		0		0.69
Cluster 621	GH51 Sulf	3	3	1	2	1	Bacteroidia (100%)		0		1
Cluster 646	GH128 GH16 GH3 GH81 (66.7%)	3	3	2	2	2	Bacteroidia (66.7%) Cytophagia (33.3%)		0		0.72
Cluster 663	GH106 GH137 GH138 GH139 GH140 GH141 GH142 GH143 GH2 GH33 GH43_18 GH51 GH78 GH95 PL1	3	3	1	1	1	Bacteroidia (100%)		0		0.9
Cluster 670	GH106 GH2	3	3	1	1	1	Bacteroidia (100%)		0		0.81
Cluster 675	CE1 GH3 GH31 GH43_29 Pept (33.3%)	3	3	1	1	1	Bacteroidia (100%)		0		0.97
Cluster 677	CE12 GH97	3	3	1	1	1	Bacteroidia (100%)		0		1
Cluster 678	GH127 GH3 GH43_1 GH51 GH9	3	3	1	1	1	Bacteroidia (100%)		0		0.93
Cluster 680	GH94 Pept	3	3	1	1	1	Bacteroidia (100%)		0		0.91
Cluster 681	CE1 CE6 GH10 GH115 GH125 GH3 GH38 GH43_10 GH76 GH92 GH95	3	3	1	1	1	Bacteroidia (100%)		0		0.92
Cluster 683	GH115 GH43_35	3	3	1	1	1	Bacteroidia (100%)		0		1
Cluster 709	GH109 GH36 Pept	3	3	1	1	1	Bacteroidia (100%)		0		1
Cluster 712	GH37 Pept	3	3	2	2	2	Bacteroidia (66.7%) Flavobacteriia (33.3%)		0		0.6
Cluster 714	GH20 GH3 GH89	3	3	2	2	1	Bacteroidia (100%)		0		0.85
Cluster 738	GH28 GH43_17 (66.7%) GH88 GH97	3	3	2	2	2	Bacteroidia (66.7%) Chitinophagia (33.3%)		0		0.61
Cluster 752	CE1 GH3 GH73 (33.3%) Sulf	3	3	2	2	1	Bacteroidia (100%)		0		0.63
Cluster 756	GH43_17	3	3	2	2	2	Bacteroidia (33.3%) Cytophagia (66.7%)		0		0.73
Cluster 788	GH37 GH65	3	3	2	2	2	Bacteroidia (66.7%) Sphingobacteriia (33.3%)		0		0.82
Cluster 789	GH20 GH28 (66.7%) GH3 Sulf	3	3	2	2	1	Bacteroidia (100%)		0		0.68
Cluster 792	GH10 GH115 (33.3%) GH2 GH3 GH43_1 GH67	3	3	2	2	2	Chitinophagia (66.7%) Sphingobacteriia (33.3%)		0		0.64
Cluster 807	GH113 GH144	3	3	1	1	1	Cytophagia (100%)	Unclassified (100%)	0		1
Cluster 817	GH109 GH133 (66.7%) GH20 Sulf	3	3	2	2	2	Cytophagia (33.3%) Flavobacteriia (66.7%)		0		0.62
Cluster 824	GH2 (66.7%) GH43_26 GH43_33 Sulf	3	3	2	2	2	Sphingobacteriia (33.3%) Bacteroidia (66.7%)	Unclassified (100%)	0		0.69
Cluster 826	GH43 Sulf	3	3	3	2	2	Sphingobacteriia (66.7%) Cytophagia (33.3%)		0		0.74
Cluster 834	GH74	3	3	2	1	1	Chitinophagia (100%)		0		0.64
Cluster 841	CE12 (66.7%) CE8 GH43_10 PL1	3	3	2	1	1	Chitinophagia (100%)		0		0.71
Cluster 842	GH129 (33.3%) GH2 GH29 GH31 GH36 (33.3%) GH88 GH95	3	3	3	2	2	Chitinophagia (33.3%) Sphingobacteriia (66.7%)		0		0.72
Cluster 847	GH2 GH76	3	3	3	3	3	Chitinophagia (33.3%) Bacteroidia (33.3%) Sphingobacteriia (33.3%)		0		0.63
Cluster 848	GH18 (33.3%) GH43 GH5_13 Sulf	3	3	1	1	1	Chitinophagia (100%)		0		0.77
Cluster 859	GH146 GH147 (33.3%) GH43_5 GH51 GH97	3	3	2	2	1	Cytophagia (100%)	Unclassified (100%)	0		0.62
Cluster 860	GH32 GH78	3	3	1	1	0	(NaN%) (NaN%)		0		0.89
Cluster 861	GH32 GH92	3	3	1	1	1	Flavobacteriia (100%)		0		1
Cluster 862	GH13_7 GH73 GH97 Pept (33.3%)	3	3	1	1	1	Flavobacteriia (100%)		0		0.93
Cluster 863	GH18 GH65 (66.7%) GH97 Pept	3	3	1	1	1	Flavobacteriia (100%)		0		0.9
Cluster 867	GH95 Pept	3	3	3	3	3	Cytophagia (33.3%) Flavobacteriia (33.3%) Sphingobacteriia (33.3%)	Unclassified (100%)	0		0.68
Cluster 870	GH31 GH44	3	3	1	1	1	Cytophagia (100%)		0		1
Cluster 872	GH127 GH140 GH143	3	3	1	1	1	Cytophagia (100%)		0		1
Cluster 873	GH139 (66.7%) GH142 GH33 PL1	3	3	1	1	1	Cytophagia (100%)	Unclassified (50%) Rhizoplane (50%)	0		0.87
Cluster 895	CE15 GH10 GH43_1 (33.3%) GH67	3	3	3	2	2	Cytophagia (33.3%) Flavobacteriia (66.7%)		0		0.69
Cluster 910	GH2 GH43_2 (33.3%) GH86 Sulf	3	3	2	2	2	Flavobacteriia (66.7%) Cytophagia (33.3%)		0		0.67
Cluster 920	GH20 GH3 GH78 (66.7%) GH92	3	3	2	2	2	Cytophagia (33.3%) Sphingobacteriia (66.7%)		0		0.65
Cluster 924	GH2 GH43 Sulf	3	3	3	3	2	Cytophagia (33.3%) Bacteroidia (66.7%)		0		0.62
Cluster 927	GH10 GH115 GH35 (66.7%) GH43_1 GH43_12 GH67	3	3	1	1	1	Flavobacteriia (100%)		0		0.9
Cluster 941	GH2 GH32	3	3	2	2	1	Bacteroidia (100%)		0		0.74
Cluster 945	GH31 GH84	3	3	1	1	1	Bacteroidia (100%)		0		0.93
Cluster 960	CE12 CE9 GH109 PL1 (66.7%)	3	3	2	2	2	Sphingobacteriia (66.7%) Chitinophagia (33.3%)		0		0.75
Cluster 967	GH20 GH43_26 GH43_3 GH89	3	3	1	1	1	Sphingobacteriia (100%)		0		0.75
Cluster 977	GH109 GH20	3	3	3	2	2	Sphingobacteriia (33.3%) Cytophagia (66.7%)		0		0.58
Cluster 989	GH44	3	3	2	1	1	Cytophagia (100%)		0		0.76
Cluster 995	GH127 (33.3%) GH146 GH51 Pept	3	3	3	2	2	Flavobacteriia (66.7%) Cytophagia (33.3%)	Marine (100%)	0		0.8
Cluster 1003	GH117 (66.7%) GH29 GH95 Sulf	3	3	3	3	3	Flavobacteriia (33.3%) Bacteroidia (33.3%) Cytophagia (33.3%)	Unclassified (50%) Circulatory system (50%)	0		0.52
Cluster 1006	GH13_36 (33.3%) GH2 GH53 GH65	3	3	1	1	1	Bacteroidia (100%)		0		0.81
Cluster 1017	GH89 GH95	3	3	3	3	2	Cytophagia (66.7%) Flavobacteriia (33.3%)	Unclassified (50%) Rhizoplane (50%)	0		0.78
Cluster 1025	GH141 GH29 GH88 (66.7%) Sulf	3	3	3	2	2	Cytophagia (33.3%) Flavobacteriia (66.7%)		1	27768819	0.68
Cluster 1026	GH127 Sulf	3	3	3	2	2	Cytophagia (66.7%) Sphingobacteriia (33.3%)		0		0.63
Cluster 1052	GH42	3	3	3	3	3	Chitinophagia (33.3%) Bacteroidia (33.3%) Cytophagia (33.3%)	Soil (100%)	0		0.72
Cluster 1055	GH88 GH95	3	3	1	1	1	Sphingobacteriia (100%)		0		0.78
Cluster 1070	CE12 CE7 (33.3%) GH105 GH106 GH115 GH2 GH28 GH43_18 PL11 PL26 (66.7%)	3	3	3	3	2	Bacteroidia (33.3%) Cytophagia (66.7%)		0		0.56
Cluster 1122	GH130 GH20 GH84 GH85 GH92	3	3	2	2	1	Bacteroidia (100%)		0		0.88
Cluster 1123	GH28 GH92 GH97	3	3	3	3	1	Bacteroidia (100%)		0		0.6
Cluster 1135	GH3 GH30_2 GH43_2 (66.7%) GH92	3	2	1	1	1	Bacteroidia (100%)		1	23976882	0.72
Cluster 1137	GH117 GH29 GH88 (33.3%) PL8 Sulf	3	3	2	2	2	Bacteroidia (66.7%) Flavobacteriia (33.3%)		0		0.74
Cluster 1144	GH2 GH20 GH43_2 (66.7%) Pept Sulf	3	3	1	1	1	Bacteroidia (100%)		0		0.8
Cluster 1145	GH73 PL1	3	3	1	1	1	Bacteroidia (100%)		0		1
Cluster 1168	GH106 (33.3%) GH13_m52 GH3 GH78 GH89	3	3	1	1	1	Bacteroidia (100%)		0		0.83
Cluster 1180	GH13_31 GH130	3	3	1	1	1	Flavobacteriia (100%)	Freshwater (50%) Marine (50%)	0		1
Cluster 1181	GH43_18 GH43_26 (66.7%) GH43_31 GH5_13	3	3	2	2	2	Flavobacteriia (66.7%) Bacteroidia (33.3%)		0		0.64
Cluster 1185	GH2 GH27 (33.3%) GH92 GH95	3	3	2	2	2	Flavobacteriia (66.7%) Bacteroidia (33.3%)		0		0.64
Cluster 1217	CE12 CE8 GH105 (66.7%) GH28 PL10	3	3	3	3	2	Cytophagia (66.7%) Flavobacteriia (33.3%)	Soil (100%)	0		0.75
Cluster 1232	GH115 GH28 (66.7%) GH43_34 GH89 GH92	3	3	2	2	2	Flavobacteriia (66.7%) Bacteroidia (33.3%)		0		0.77
Cluster 1245	GH105 GH127 GH145 GH16 GH43_24 GH43_34 (66.7%)	3	3	1	1	1	Bacteroidia (100%)		2	18996345, 22205877, 26430127	0.64
Cluster 1273	GH149 GH16 GH17	3	3	2	2	2	Flavobacteriia (66.7%) Bacteroidia (33.3%)		0		0.82
Cluster 1276	GH13 GH13_36	3	3	3	3	2	Cytophagia (50%) Bacteroidia (50%)		0		0.6
Cluster 1278	GH20 GH3 GH88 PL8 Sulf (66.7%)	3	3	3	3	2	Sphingobacteriia (33.3%) Bacteroidia (66.7%)		0		0.55
Cluster 1279	GH128 (33.3%) GH16 GH29 Sulf	3	2	2	2	2	Sphingobacteriia (33.3%) Flavobacteriia (66.7%)		2	27768819, 27768819	0.57
Cluster 1285	CE1 GH92 Pept (33.3%) Sulf	3	3	2	2	2	Sphingobacteriia (33.3%) Cytophagia (66.7%)	Soil (100%)	0		0.68
Cluster 1320	GH144 Pept	3	3	2	2	2	Cytophagia (66.7%) Chitinophagia (33.3%)		0		0.78
Cluster 1323	GH2 GH31 GH95	3	3	3	3	3	Bacteroidia (33.3%) Cytophagia (33.3%) Chitinophagia (33.3%)		0		0.81
Cluster 1331	GH137 (33.3%) GH140 GH141 GH143 GH2 GH33 GH43_18 GH78 PL1	3	3	2	2	2	Cytophagia (33.3%) Sphingobacteriia (66.7%)	Unclassified (100%)	0		0.73
Cluster 1333	GH10 GH115 GH2 GH43_1 GH43_12 (66.7%) GH67	3	3	2	2	2	Cytophagia (33.3%) Bacteroidia (66.7%)		0		0.62
Cluster 1336	GH13_31	3	3	1	2	2	Cytophagia (66.7%) Flavobacteriia (33.3%)		0		0.76
Cluster 1348	CE8 GH105 GH43_10 (66.7%) PL1	3	3	3	3	3	Saprospiria (33.3%) Bacteroidia (33.3%) Flavobacteriia (33.3%)	Marine (50%) Thermal springs (50%)	0		0.58
Cluster 1349	GH36 GH43_10 GH88	3	3	1	1	1	Bacteroidia (100%)		0		1
Cluster 1351	GH20 GH43_17 GH5_13	3	3	1	1	1	Bacteroidia (100%)		0		1
Cluster 1354	GH10 GH35	3	3	1	1	1	Flavobacteriia (100%)	Unclassified (50%) Soil (50%)	0		0.91
Cluster 1384	GH146 GH28 GH30_2 GH36 (66.7%) GH43_10 GH51 GH88 GH97 Pept (33.3%)	3	3	1	1	1	Bacteroidia (100%)		0		0.84
Cluster 1385	GH105 (33.3%) GH106 GH140 GH2 GH28 GH43_18 GH43_24 GH88 PL26 (66.7%)	3	3	1	1	1	Bacteroidia (100%)		0		0.82
Cluster 1389	GH146 GH30_2 GH31 GH35 GH43_19 GH43_34 GH51	3	3	1	1	1	Bacteroidia (100%)		0		0.89
Cluster 1392	GH109 GH110	3	3	1	1	1	Bacteroidia (100%)		0		0.93
Cluster 1394	GH2 GH43_3 GH43_34 (33.3%) GH43_8	3	3	1	2	1	Cytophagia (100%)		0		0.75
Cluster 1414	GH144 GH3 GH5_13 (33.3%) Pept	3	3	3	3	3	Bacteroidia (33.3%) Flavobacteriia (33.3%) Sphingobacteriia (33.3%)	Unclassified (100%)	0		0.65
Cluster 1433	GH16 GH20	3	3	2	2	2	Bacteroidia (66.7%) Sphingobacteriia (33.3%)		0		0.56
Cluster 1435	GH13_31 GH32 GH65	3	3	2	2	2	Flavobacteriia (66.7%) Cytophagia (33.3%)	Marine (50%) Soil (50%)	0		0.75
Cluster 1436	GH144 GH3 GH97	3	3	1	1	1	Flavobacteriia (100%)	Marine (100%)	0		1
Cluster 1443	GH110 GH35 GH89 (33.3%) GH95	3	3	2	2	2	Cytophagia (33.3%) Sphingobacteriia (66.7%)		0		0.79
Cluster 1468	GH10 GH115	3	3	2	1	2	Flavobacteriia (50%) Cytophagia (50%)		0		0.6
Cluster 1475	GH1 GT1 (66.7%) Sulf	3	3	2	2	2	Saprospiria (33.3%) Flavobacteriia (66.7%)	Soil (100%)	0		0.82
Cluster 1476	GH10 GH29 GH3 (66.7%) Sulf	3	3	3	2	2	Saprospiria (33.3%) Flavobacteriia (66.7%)		0		0.68
Cluster 1500	GH140 GH30_4 Sulf	3	3	1	1	1	Flavobacteriia (100%)		0		0.95
Cluster 1505	GH43_37	3	3	2	2	2	Sphingobacteriia (66.7%) Cytophagia (33.3%)		0		0.72
Cluster 1508	GH2 GH51	3	3	3	3	2	Flavobacteriia (33.3%) Bacteroidia (66.7%)	Sediment (100%)	0		0.51
Cluster 1518	GH115 GH29 (66.7%) GH3 GH78 GH88 GH92	3	3	2	1	1	Flavobacteriia (100%)		0		0.72
Cluster 1529	Pept PL17 (66.7%) PL6 PL7	3	3	3	1	1	Flavobacteriia (100%)		0		0.55
Cluster 1542	GH20 GH29 GH35 GH92 (33.3%)	3	3	3	3	3	Bacteroidia (33.3%) Sphingobacteriia (33.3%) Cytophagia (33.3%)	Marine (100%)	0		0.69
Cluster 1555	GH13 GH13_38	3	3	3	2	2	Flavobacteriia (66.7%) Cytophagia (33.3%)		0		0.69
Cluster 1558	GH3 (33.3%) GH30_1 GH30_3 GH5_46	3	3	3	3	3	Chitinophagia (33.3%) Cytophagia (33.3%) Flavobacteriia (33.3%)		0		0.54
Cluster 1575	CE6 GH10 GH43_1 (33.3%) GH5_21	3	3	1	1	1	Sphingobacteriia (100%)	Unclassified (100%)	0		0.87
Cluster 1596	CE1 CE15 CE6 GH10 GH115 (33.3%) GH146 GH43 (33.3%) GH43_10 GH43_12 GH43_2 GH43_29 GH5_21 (33.3%) GH51 GH8 GH95 GH97	3	3	1	1	1	Flavobacteriia (100%)		0		0.75
Cluster 1598	CE15 (66.7%) GH10 GH115 GH3	3	3	2	2	2	Sphingobacteriia (66.7%) Chitinophagia (33.3%)		0		0.61
Cluster 1611	GH5_21 Pept	3	3	1	1	1	Flavobacteriia (100%)	Rhizoplane (100%)	0		0.94
Cluster 1612	GH36 GH42 GH63	3	3	1	1	1	Flavobacteriia (100%)	Rhizoplane (100%)	0		1
Cluster 1624	GH146 GH2 GH28 GH43_10 GH43_19 GH43_34 GH43_9 GH51 GH88 GH97 Pept	3	3	1	1	1	Bacteroidia (100%)		0		0.98
Cluster 1631	GH43_8 GH92	3	3	2	2	2	Cytophagia (66.7%) Chitinophagia (33.3%)	Soil (100%)	0		0.82
Cluster 1640	CE2 GH130 GH2 GH26 GH27 GH3 GH31 (33.3%) GH5_2 GH5_7 GH51 (66.7%)	3	3	1	1	1	Flavobacteriia (100%)		0		0.75
Cluster 1654	GH130 GH20 GH30_2 (33.3%) GH92	3	3	2	2	2	Bacteroidia (33.3%) Flavobacteriia (66.7%)		0		0.73
Cluster 1657	GH127 GH146 GH2 (33.3%) Pept	3	3	3	3	3	Chitinophagia (33.3%) Sphingobacteriia (33.3%) Cytophagia (33.3%)		0		0.6
Cluster 1667	PL12 PL6	3	3	1	1	1	Flavobacteriia (100%)		0		1
Cluster 1668	GH117 GH88	3	3	1	1	1	Flavobacteriia (100%)		0		1
Cluster 1680	GH146 GH43_26 (33.3%) GH43_29 GH43_4 GH43_5 GH51 GH97	3	3	1	2	2	Cytophagia (33.3%) Flavobacteriia (66.7%)		0		0.7
Cluster 1691	GH29 GH95	3	3	3	3	3	Cytophagia (33.3%) Sphingobacteriia (33.3%) Flavobacteriia (33.3%)		0		0.63
Cluster 1713	GH20 GH29 (33.3%) GH89 Sulf	3	2	2	2	2	Flavobacteriia (66.7%) Chitinophagia (33.3%)		1	27768819	0.65
Cluster 1714	GH117 GH2 GH97 (33.3%) Sulf	3	1	1	1	1	Flavobacteriia (100%)		2	27768819, 27768819	0.66
Cluster 1740	GH35 GH89 GH92	3	3	1	1	1	Sphingobacteriia (100%)		0		0.94
Cluster 1744	GH106 GH127 GH28 GH3 GH43_12	3	2	1	1	1	Bacteroidia (100%)		1	23976882	1
Cluster 1749	GH127 GH2 Sulf	3	3	2	3	2	Bacteroidia (66.7%) Flavobacteriia (33.3%)		0		0.65
Cluster 1756	GH16 GH20 GH92 (33.3%) Sulf	3	3	3	3	3	Sphingobacteriia (33.3%) Cytophagia (33.3%) Flavobacteriia (33.3%)		0		0.54
Cluster 1761	GH2 GH29 GH3 GH97 (66.7%)	3	3	2	2	2	Flavobacteriia (66.7%) Cytophagia (33.3%)		0		0.75
Cluster 1792	GH16 GH2 GH3 (33.3%) GH95	3	3	3	3	2	Chitinophagia (33.3%) Bacteroidia (66.7%)		0		0.65
Cluster 1813	GH28 GH36	3	3	2	2	2	Sphingobacteriia (66.7%) Cytophagia (33.3%)	Soil (100%)	0		0.78
Cluster 1852	GH109 GH33	3	3	1	1	1	Flavobacteriia (100%)		0		0.93
Cluster 1857	GH110 GH2 GH82 Sulf	3	3	3	1	1	Flavobacteriia (100%)		0		0.87
Cluster 1870	CE12 GH105 GH106 GH115 (33.3%) GH2 GH28 GH31 GH43_18 GH78 (33.3%) Pept PL22 PL9 (66.7%) Sulf	3	3	2	1	1	Flavobacteriia (100%)		0		0.76
Cluster 1893	GH13_36 GH65	3	3	1	1	1	Sphingobacteriia (100%)		0		0.94
Cluster 1909	GH5_2	3	3	3	2	2	Chitinophagia (66.7%) Cytophagia (33.3%)		0		0.76
Cluster 1927	GH74 Sulf	3	3	3	3	3	Chitinophagia (33.3%) Cytophagia (33.3%) Flavobacteriia (33.3%)		0		0.73
Cluster 1929	CE14 GH39	3	3	3	2	2	Chitinophagia (66.7%) Cytophagia (33.3%)		0		0.91
Cluster 2110	GH137	3	3	3	3	3	Flavobacteriia (33.3%) Sphingobacteriia (33.3%) Cytophagia (33.3%)		0		0.7
Cluster 2282	GH110 GH2 GH20	3	3	1	1	1	Flavobacteriia (100%)		0		0.87
Cluster 2314	CE1 CE6 GH10 GH115 GH146 (66.7%) GH30_8 GH43_12 GH43_29 GH95 GH98	3	3	1	1	1	Bacteroidia (100%)		0		0.77
Cluster 2315	GH10 GH11 (33.3%) GH43_12 GH5_21	3	3	3	3	1	Bacteroidia (100%)		0		0.6
Cluster 2325	GH2 GH39 GH92	3	3	1	1	1	Bacteroidia (100%)		0		0.96
Cluster 2332	GH28 GH3 GH43_24	3	3	1	1	1	Bacteroidia (100%)		0		0.91
Cluster 2366	GH106 GH110 GH28 GH36 GH92	3	3	2	2	1	Bacteroidia (100%)		0		0.97
Cluster 1	GH13 GH77 GH97	2	2	1	1	1	Bacteroidia (100%)		0		0.85
Cluster 12	GH2 GH3 GH30_2 GH31 GH38 GH43_2 GH43_28 GH92 GH95	2	2	1	1	1	Bacteroidia (100%)		0		0.97
Cluster 16	CE1 CE6 GH3 GH43_17 GH43_2 GH43_7	2	2	1	1	1	Bacteroidia (100%)		0		0.96
Cluster 18	GH2 GH55 GH88	2	2	1	1	1	Bacteroidia (100%)		0		0.93
Cluster 21	CE6 GH2 (50%) GH43_28 GH50 GH88 Sulf	2	2	1	1	1	Bacteroidia (100%)		0		0.96
Cluster 45	GH105 GH128 (50%) GH145 GH2 GH43_17 GH43_19 GH43_24 GH43_34 GH51 GH97	2	2	1	1	1	Bacteroidia (100%)		1	23976882	0.83
Cluster 53	GH106 GH28 GH29 GH95	2	2	1	1	1	Bacteroidia (100%)		1	23976882	1
Cluster 75	GH10 (50%) GH2 GH95 GH97	2	2	2	2	2	Bacteroidia (50%) Chitinophagia (50%)		0		0.69
Cluster 77	GH28 GH31	2	2	1	1	1	Bacteroidia (100%)		0		0.88
Cluster 82	GH105 GH2 PL11	2	2	1	1	1	Bacteroidia (100%)		1	23976882	0.92
Cluster 85	GH2 GH35 GH95	2	2	1	1	1	Bacteroidia (100%)		0		0.93
Cluster 109	GH30_4 GH43_34	2	2	1	1	1	Bacteroidia (100%)		2	22205877, 22205877	1
Cluster 121	CE8 GH95	2	2	1	1	1	Bacteroidia (100%)		2	22205877, 22205877	1
Cluster 156	GH123 GH88	2	2	1	1	1	Bacteroidia (100%)		0		1
Cluster 169	GH115 (50%) GH127 GH146 GH2 GH43_8	2	2	1	1	1	Bacteroidia (100%)		0		0.68
Cluster 187	CE1 GH43_2 GH43_29 (50%) GH43_7	2	2	1	1	1	Bacteroidia (100%)		0		0.7
Cluster 191	GH115 GH29	2	2	1	1	1	Bacteroidia (100%)		0		1
Cluster 192	GH10 GH115 GH3 (50%) GH67	2	2	2	2	2	Bacteroidia (50%) Flavobacteriia (50%)		0		0.75
Cluster 196	GH120 GH2	2	2	1	1	1	Bacteroidia (100%)		0		1
Cluster 219	GH125 GH2 GH76 GH92 Sulf	2	2	1	1	1	Bacteroidia (100%)		0		0.83
Cluster 260	CE12 CE8 GH105 GH28 (50%) PL1 PL10	2	2	1	2	2	Bacteroidia (50%) Flavobacteriia (50%)		0		0.75
Cluster 265	GH2 GH43_3 GH43_31 GH43_34 (50%) Sulf	2	2	2	2	1	Bacteroidia (100%)		0		0.65
Cluster 283	GH43_24 Sulf	2	2	1	1	1	Bacteroidia (100%)		0		1
Cluster 289	GH20 GH3	2	2	2	2	2	Bacteroidia (50%) Sphingobacteriia (50%)		0		0.64
Cluster 295	GH2 GH30_2	2	2	1	1	1	Bacteroidia (100%)		0		1
Cluster 312	GH109 GH88 Pept (50%) PL12 PL13 Sulf	2	2	1	1	1	Bacteroidia (100%)		0		0.88
Cluster 317	GH130 GH26 GH5_7 GH78 (50%)	2	2	1	1	1	Bacteroidia (100%)		0		0.75
Cluster 322	GH125 GH2 GH3 (50%) GH30_2 GH36 GH43_2 (50%) GH43_24 GH92	2	2	2	2	1	Bacteroidia (100%)		0		0.86
Cluster 324	GH3 GH43_34 GH92	2	2	2	2	1	Bacteroidia (100%)		0		1
Cluster 325	CE12 CE8 GH105 GH23 GH43_10 PL1	2	2	2	2	1	Bacteroidia (100%)		0		1
Cluster 330	GH125 GH76 GH78 (50%) GH97	2	2	2	2	1	Bacteroidia (100%)		0		0.83
Cluster 344	GH43_12 GH43_24 Sulf	2	2	1	1	1	Bacteroidia (100%)		0		1
Cluster 371	GH16 GH20 GH35	2	2	1	1	1	Bacteroidia (100%)		0		0.94
Cluster 377	GH3 GH31 GH76 GH97 (50%)	2	2	2	2	1	Bacteroidia (100%)		0		0.56
Cluster 389	GH146 GH2	2	2	2	2	2	Bacteroidia (50%) Cytophagia (50%)		0		0.69
Cluster 393	GH27 GH31	2	2	2	2	2	Bacteroidia (50%) Cytophagia (50%)		0		0.71
Cluster 406	GH105 GH28 PL1 PL11 (50%) PL9	2	2	1	1	1	Bacteroidia (100%)		0		0.86
Cluster 413	GH125 GH2 GH28 GH3 GH38 GH43_28 GH76 GH78 (50%) GH97	2	2	1	1	1	Bacteroidia (100%)		0		0.94
Cluster 423	GH28 GH43_17 GH78	2	2	1	1	1	Bacteroidia (100%)		0		0.94
Cluster 433	GH10 (50%) GH2 GH3 GH5_38	2	2	2	2	2	Bacteroidia (50%) Flavobacteriia (50%)		0		0.7
Cluster 445	GH43_19	2	2	2	2	2	Bacteroidia (50%) Chitinophagia (50%)		0		0.75
Cluster 446	GH109 GH95	2	2	1	1	1	Bacteroidia (100%)		0		0.8
Cluster 457	CE3 GH105 GH29	2	2	1	1	1	Bacteroidia (100%)		0		1
Cluster 475	CE9 (50%) GH2 GH20 GH89	2	2	2	2	1	Bacteroidia (100%)		0		0.58
Cluster 476	GH28 GH33 GH43_18 GH78 GH92 GH95 PL1	2	1	1	1	1	Bacteroidia (100%)		1	26920945	1
Cluster 479	GH125 GH2 GH43_26 GH43_34 GH76 GH92 Sulf	2	2	1	1	1	Bacteroidia (100%)		0		0.95
Cluster 492	GH13_14 (50%) GH16 GH18 GH2 GH20 GH29 GH95 Sulf	2	2	1	1	1	Bacteroidia (100%)		0		0.86
Cluster 497	GH105 (50%) GH127 GH145 GH2 (50%) GH35 GH43_19 GH43_24 GH43_34 GH51 GH97	2	2	1	1	1	Bacteroidia (100%)		0		0.61
Cluster 498	GH146 GH28 GH3 GH43_10 GH88 GH92 GH97 Pept	2	2	1	1	1	Bacteroidia (100%)		0		1
Cluster 500	GH105 GH145 GH43_17 (50%) GH43_24	2	2	2	2	2	Bacteroidia (50%) Cytophagia (50%)		0		0.67
Cluster 503	GH29 GH3 GH88 GH97 (50%) Pept	2	2	2	2	1	Bacteroidia (100%)		0		0.59
Cluster 512	GH18 GH33	2	2	2	2	1	Bacteroidia (100%)		0		0.7
Cluster 518	GH31 GH65 GH66	2	2	1	1	1	Bacteroidia (100%)		0		1
Cluster 532	CE12 (50%) CE8 GH28 GH3 GH43_10 PL1	2	2	2	2	2	Bacteroidia (50%) Flavobacteriia (50%)		0		0.64
Cluster 548	CE8 GH106 GH127 (50%) GH137 GH138 (50%) GH139 GH142 GH143 GH2 GH28 GH43_18 GH78 GH95 (50%) PL1	2	2	2	2	2	Flavobacteriia (50%) Bacteroidia (50%)		1	19717629	0.69
Cluster 549	CE12 (50%) GH105 GH106 GH117 GH2 GH28	2	2	2	2	2	Flavobacteriia (50%) Cytophagia (50%)		1	19717629	0.65
Cluster 579	CE1 GH2 GH3	2	2	2	2	2	Bacteroidia (50%) Chitinophagia (50%)		0		0.71
Cluster 584	CE7 GH5_7	2	2	1	1	1	Bacteroidia (100%)		0		1
Cluster 587	GH26 Pept PL11	2	2	1	1	1	Bacteroidia (100%)		0		1
Cluster 592	GH36 GH92 GH95	2	2	2	2	2	Bacteroidia (50%) Chitinophagia (50%)		0		0.62
Cluster 600	GH105 GH130 GH2 GH43_3 GH43_31 (50%)	2	2	1	1	1	Bacteroidia (100%)		1	26430127	0.82
Cluster 604	GH36 GH43_17	2	2	1	2	1	Bacteroidia (100%)		0		1
Cluster 606	GH28 GH5_36	2	2	1	2	1	Bacteroidia (100%)		0		1
Cluster 622	CE15 GH92	2	2	1	2	1	Bacteroidia (100%)		0		0.75
Cluster 623	GH110 GH2 GH43 (50%) Sulf	2	2	1	2	2	Bacteroidia (50%) Cytophagia (50%)		0		0.68
Cluster 629	GH28 Sulf	2	2	1	1	1	Bacteroidia (100%)		0		0.86
Cluster 631	GH109 GH127 (50%) GH63 GH92	2	2	1	1	1	Bacteroidia (100%)		0		0.86
Cluster 645	GH125 GH43_3 GH43_34 GH76	2	2	1	1	1	Bacteroidia (100%)		0		1
Cluster 647	GH38 GH92 Pept	2	2	1	1	1	Bacteroidia (100%)		0		1
Cluster 648	GH51 GH76 GH92	2	2	1	1	1	Bacteroidia (100%)		0		0.88
Cluster 649	GH115 GH2 GH43_26 GH76 GH92 Sulf	2	2	1	1	1	Bacteroidia (100%)		0		0.95
Cluster 652	CE7 CE8 PL1	2	2	1	1	1	Bacteroidia (100%)		0		0.9
Cluster 661	GH43_12	2	2	1	1	1	Bacteroidia (100%)		0		0.8
Cluster 669	GH35 PL11	2	2	1	1	1	Bacteroidia (100%)		0		1
Cluster 687	GH105 GH43_19 GH43_24	2	2	1	1	1	Bacteroidia (100%)		0		0.94
Cluster 693	GH115 GH43_17	2	2	1	1	1	Bacteroidia (100%)		0		1
Cluster 704	CE1 CE15 GH3 GH8 Pept	2	2	1	1	1	Bacteroidia (100%)		0		1
Cluster 705	CE8 GH133 GH57 GT4 PL1 PL11	2	2	1	1	1	Bacteroidia (100%)		0		1
Cluster 706	GH10 GH31 GH43_1 GH67	2	2	1	1	1	Bacteroidia (100%)		0		1
Cluster 707	GH105 GH133 GH2 GH28 GH3 GH57 GT4 PL11	2	2	1	1	1	Bacteroidia (100%)		0		1
Cluster 710	GH2 GH66 GH97	2	2	1	1	1	Bacteroidia (100%)		0		1
Cluster 711	GH32 GH43_3 GH51	2	2	1	1	1	Bacteroidia (100%)		0		1
Cluster 715	GH28 Pept	2	2	2	2	2	Bacteroidia (50%) Chitinophagia (50%)		0		0.67
Cluster 720	CE1 GH2 GH26 GH27 Pept	2	2	1	1	1	Bacteroidia (100%)		0		1
Cluster 721	CE1 CE6 GH10 GH115 GH13 GH13_14 GH3 GH31 GH43_29 GH77 GH97	2	2	1	1	1	Bacteroidia (100%)		0		1
Cluster 722	GH3 GH31 GH32 GH43_10 GH9 GH95	2	2	1	1	1	Bacteroidia (100%)		0		1
Cluster 723	GH28 GH43_1	2	2	1	1	1	Bacteroidia (100%)		0		0.92
Cluster 724	GH2 GH29 GH31 (50%) GH5_4	2	2	2	2	2	Bacteroidia (50%) Flavobacteriia (50%)		0		0.71
Cluster 729	CE12 GH105 GH43_10 PL11 (50%)	2	2	2	2	2	Bacteroidia (50%) Flavobacteriia (50%)		0		0.79
Cluster 735	CE1 GH146 GH28 GH3 GH51	2	2	1	1	1	Bacteroidia (100%)		0		1
Cluster 736	GH2 GH30_4 GH53	2	2	1	1	1	Bacteroidia (100%)		0		1
Cluster 745	GH127 GH138 GH141 GH31 (50%) GH78	2	2	2	2	1	Bacteroidia (100%)		0		0.78
Cluster 748	GH5_38 GH5_4 GH94	2	2	0	1	1	Bacteroidia (100%)		0		1
Cluster 754	GH115 GH43_1	2	2	1	1	1	Bacteroidia (100%)		0		0.64
Cluster 761	GH144 GH3 GH30_1 GH43_28 (50%)	2	2	2	2	2	Flavobacteriia (50%) Chitinophagia (50%)		0		0.73
Cluster 766	GH31 GH51	2	2	2	2	2	Sphingobacteriia (50%) Chitinophagia (50%)		0		0.64
Cluster 777	GH27 GH43_34 Pept	2	2	1	1	1	Sphingobacteriia (100%)		0		0.71
Cluster 779	CE8 PL9	2	2	2	2	2	Sphingobacteriia (50%) Flavobacteriia (50%)		0		0.9
Cluster 780	GH106 GH127 GH140 GH141 (50%) GH143 GH2 GH33 GH43_18 GH78 PL1	2	2	2	1	1	Sphingobacteriia (100%)		0		0.76
Cluster 800	CE8 GH23	2	2	1	1	1	Bacteroidia (100%)		0		0.86
Cluster 805	GH127 PL1 PL10 Sulf (50%)	2	2	1	1	1	Cytophagia (100%)		0		0.67
Cluster 808	PL12	2	2	2	2	1	Cytophagia (100%)		0		0.86
Cluster 812	GH29 GH78 Sulf	2	2	1	1	1	Chitinophagia (100%)		0		0.94
Cluster 814	GH27 GH43_19 GH43_34 GH51	2	2	2	1	1	Chitinophagia (100%)		0		1
Cluster 819	GH115 GH28 GH43_24	2	2	2	1	1	Sphingobacteriia (100%)		0		0.83
Cluster 820	GH142 GH143 GH2 GH28 (50%) GH33 GH43_18 GH78 GH95 PL1	2	2	2	2	2	Sphingobacteriia (50%) Chitinophagia (50%)		0		0.65
Cluster 827	GH2 GH43_8	2	2	2	1	1	Sphingobacteriia (100%)	Marine (100%)	0		0.67
Cluster 833	GH130 GH97	2	2	2	2	2	Chitinophagia (50%) Cytophagia (50%)		0		0.71
Cluster 835	GH10 GH43_12	2	2	1	1	2	Chitinophagia (50%) Bacteroidia (50%)		0		0.69
Cluster 845	CE8 GH106 GH137 GH140 (50%) GH142 GH143 GH2 GH20 GH3 GH33 GH43_18 GH78 PL1	2	2	1	1	1	Chitinophagia (100%)		0		0.82
Cluster 851	GH115 GH35 GH43_1	2	2	2	2	2	Chitinophagia (50%) Flavobacteriia (50%)		0		0.75
Cluster 866	GH147	2	2	1	1	1	Cytophagia (100%)		0		0.83
Cluster 871	PL26 Sulf	2	2	1	1	1	Cytophagia (100%)	Unclassified (100%)	0		1
Cluster 875	GH43_5	2	2	2	2	1	Cytophagia (100%)		0		0.75
Cluster 881	GH27 Sulf	2	2	2	2	2	Chitinophagia (50%) Cytophagia (50%)		0		0.65
Cluster 887	GH136 GH88	2	2	1	1	1	Chitinophagia (100%)		0		0.93
Cluster 893	GH105 GH129 GH29	2	2	1	1	1	Chitinophagia (100%)		0		0.94
Cluster 894	GH105 (50%) GH27 GH28 GH92 Sulf	2	2	2	2	2	Chitinophagia (50%) Sphingobacteriia (50%)		0		0.88
Cluster 896	GH26 GH9	2	2	2	1	1	Cytophagia (100%)		0		0.83
Cluster 914	GH146 (50%) GH43_4 GH43_5 GH51 GH97	2	2	2	2	2	Cytophagia (50%) Chitinophagia (50%)		0		0.65
Cluster 919	CE4 GH3 GH9 Pept	2	2	2	2	2	Cytophagia (50%) Sphingobacteriia (50%)		0		0.92
Cluster 921	PL22 Sulf	2	2	1	1	1	Cytophagia (100%)		0		1
Cluster 930	CE12 GH105 (50%) GH28 GH43_10 PL1 PL10	2	2	2	2	2	Saprospiria (50%) Cytophagia (50%)	Unclassified (100%)	0		0.64
Cluster 936	CE12 GH105 GH106 GH28 GH43_18 (50%) PL11	2	2	2	2	2	Cytophagia (50%) Flavobacteriia (50%)	Composting (100%)	0		0.65
Cluster 937	GH146 GH51 GH97 Pept (50%)	2	2	2	2	2	Cytophagia (50%) Flavobacteriia (50%)		0		0.62
Cluster 939	GH149 GH16	2	2	2	1	1	Flavobacteriia (100%)		0		0.92
Cluster 943	GH105 GH2 GH43_17 GH51 GT14 PL11	2	2	1	1	1	Bacteroidia (100%)		0		0.94
Cluster 950	GH31 GH85	2	2	1	1	1	Bacteroidia (100%)		0		0.92
Cluster 954	GH13 GH2 GH33 GH88	2	2	1	1	1	Flavobacteriia (100%)		0		0.94
Cluster 958	GH143	2	2	2	2	2	Sphingobacteriia (50%) Cytophagia (50%)		0		0.8
Cluster 965	GH105 GH106 GH78 Sulf (50%)	2	2	2	2	2	Sphingobacteriia (50%) Flavobacteriia (50%)		0		0.58
Cluster 966	GH95 GH97	2	2	1	1	1	Sphingobacteriia (100%)		0		0.86
Cluster 968	GH33 Pept	2	2	2	2	2	Sphingobacteriia (50%) Cytophagia (50%)		0		0.81
Cluster 975	CE12 PL1	2	2	2	1	1	Sphingobacteriia (100%)		0		0.75
Cluster 976	GH115 (50%) GH29 GH3 GH88 GH92	2	2	2	2	2	Sphingobacteriia (50%) Flavobacteriia (50%)		0		0.61
Cluster 986	CE12 GH106	2	2	2	2	1	Cytophagia (100%)		0		0.57
Cluster 990	GH144 Sulf	2	2	2	2	2	Cytophagia (50%) Chitinophagia (50%)		0		0.75
Cluster 997	GH2 GH31 GH97	2	2	2	1	1	Flavobacteriia (100%)		0		0.92
Cluster 999	CE15 (50%) GH10 GH115 GH3 GH43_1 GH67	2	2	2	1	1	Flavobacteriia (100%)		0		0.65
Cluster 1000	GH105 GH116 GH139 GH2 GH36 (50%) GH95 (50%) PL12 Sulf	2	2	1	1	1	Flavobacteriia (100%)	Unclassified (100%)	0		0.87
Cluster 1002	CE3 (50%) GH117 GH29 Sulf	2	2	2	2	2	Flavobacteriia (50%) Bacteroidia (50%)		0		0.6
Cluster 1008	GH146 GH28 GH43_29 GH43_4 GH51 GH97 (50%)	2	2	1	1	1	Bacteroidia (100%)		0		0.91
Cluster 1014	GH117 GH29 (50%) GH97 Sulf	2	2	2	2	2	Cytophagia (50%) Flavobacteriia (50%)	Unclassified (100%)	0		0.75
Cluster 1015	GH13 GH13_36 GH31	2	2	2	1	1	Cytophagia (100%)		0		0.75
Cluster 1016	GH20 GH29 GH35 (50%) GH92 Sulf	2	2	2	2	1	Cytophagia (100%)		0		0.64
Cluster 1020	GH31 GH97	2	2	2	2	2	Cytophagia (50%) Bacteroidia (50%)	Unclassified (100%)	0		0.8
Cluster 1028	GH105 GH33	2	2	2	2	2	Cytophagia (50%) Bacteroidia (50%)		0		0.67
Cluster 1040	GH140 (50%) GH16 GH2 GH39 GH92	2	2	2	2	2	Sphingobacteriia (50%) Bacteroidia (50%)		0		0.68
Cluster 1049	CE15 GH140	2	2	1	2	1	Bacteroidia (100%)		0		0.7
Cluster 1054	GH28 (50%) GH29 GH43 GH43_1	2	2	1	1	1	Sphingobacteriia (100%)		0		0.81
Cluster 1057	GH1 GH92	2	2	1	1	1	Sphingobacteriia (100%)		0		0.9
Cluster 1059	GH117 GH33 (50%) GH95 Sulf	2	2	1	1	1	Cytophagia (100%)		0		0.8
Cluster 1066	GH29 GH3 (50%) GH88 Sulf	2	2	2	2	2	Bacteroidia (50%) Flavobacteriia (50%)		0		0.78
Cluster 1067	GH2 GH30_4 GH43 (50%) GH43_19 GH43_34	2	2	2	2	2	Bacteroidia (50%) Cytophagia (50%)		0		0.67
Cluster 1082	GH2 GH28 GH43_24 GH97 (50%)	2	2	2	2	2	Bacteroidia (50%) Sphingobacteriia (50%)		0		0.69
Cluster 1083	CE1 GH10 GH2	2	2	1	1	1	Bacteroidia (100%)		0		1
Cluster 1092	GH125 GH92 GH97	2	2	2	2	2	Bacteroidia (50%) Flavobacteriia (50%)		0		0.71
Cluster 1096	GH29 GH30_4 GH51 Sulf (50%)	2	2	2	1	1	Chitinophagia (100%)		0		0.93
Cluster 1104	GH3 GH30_1	2	2	1	1	1	Flavobacteriia (100%)		0		0.9
Cluster 1109	GH128	2	2	2	2	2	Flavobacteriia (50%) Bacteroidia (50%)		0		0.75
Cluster 1113	CE12 CE7 (50%) CE8 GH28 GH3 GH43_10 GH95 PL1	2	2	2	1	1	Flavobacteriia (100%)		0		0.63
Cluster 1115	GH105 (50%) GH117 GH16 GH2 GH29 Sulf	2	2	2	1	1	Flavobacteriia (100%)		0		0.61
Cluster 1116	GH20 GH32	2	2	2	2	2	Cytophagia (50%) Bacteroidia (50%)		0		0.79
Cluster 1128	GH3 GH63	2	2	1	1	1	Bacteroidia (100%)		0		0.9
Cluster 1131	GH84 GH85	2	2	1	1	1	Bacteroidia (100%)		0		1
Cluster 1132	CE7 GH28 GH43_10 Pept	2	2	1	1	1	Bacteroidia (100%)		0		1
Cluster 1133	GH85 GH92 GH97	2	2	1	1	1	Bacteroidia (100%)		0		1
Cluster 1134	GH33 GH85	2	2	2	2	1	Bacteroidia (100%)		0		0.86
Cluster 1136	GH130 GH146 GH3 GH43_34	2	2	1	1	1	Bacteroidia (100%)		0		0.94
Cluster 1142	GH13_m52 GH20 GH97	2	2	1	1	1	Bacteroidia (100%)		0		1
Cluster 1146	CE7 GH130 GH2 GH26 GH28 GH78 GH88 GH97	2	2	1	1	1	Bacteroidia (100%)		0		1
Cluster 1147	GH2 GH3 GH76 GH78 GH92	2	2	1	1	1	Bacteroidia (100%)		0		1
Cluster 1149	GH38 GH92 Sulf	2	2	2	2	2	Bacteroidia (50%) Sphingobacteriia (50%)		0		0.62
Cluster 1154	GH2 GH36 GH95	2	2	2	2	2	Bacteroidia (50%) Flavobacteriia (50%)	Unclassified (100%)	0		0.65
Cluster 1155	Pept PL21	2	2	2	2	1	Bacteroidia (100%)	Unclassified (100%)	0		1
Cluster 1161	GH127 GH13 GH43_34 GH53	2	2	1	1	1	Bacteroidia (100%)		0		0.88
Cluster 1162	GH3 GH31	2	2	2	2	2	Bacteroidia (50%) Cytophagia (50%)	Digestive system (100%)	0		0.7
Cluster 1165	CE15 GH27	2	2	1	1	1	Bacteroidia (100%)		0		0.92
Cluster 1166	GH20 GH5_4	2	2	1	1	1	Bacteroidia (100%)		0		1
Cluster 1167	GH10 GH109 GH89	2	2	1	1	1	Bacteroidia (100%)		0		1
Cluster 1171	CE1 GH26	2	2	1	1	1	Bacteroidia (100%)		0		1
Cluster 1176	GH146 GH27 GH43_34	2	2	2	1	1	Bacteroidia (100%)		0		0.94
Cluster 1190	CE1 CE15 CE6 GH10 GH115 GH146 GH29 (50%) GH43_10 GH43_12 GH43_15 (50%) GH8 GH95	2	2	1	1	1	Cytophagia (100%)		0		0.85
Cluster 1193	GH18 GH85	2	2	1	1	1	Bacteroidia (100%)		0		1
Cluster 1197	GH3 GH97	2	2	1	1	1	Bacteroidia (100%)		0		0.71
Cluster 1203	GH105 GH97 PL8	2	2	1	1	1	Bacteroidia (100%)		0		0.94
Cluster 1204	CE4 GH20 GH3 GH89 GH9	2	2	1	1	1	Bacteroidia (100%)		0		0.91
Cluster 1206	GH105 GH115 GH3 GH37 GH5_38 GH88 GH97	2	2	1	1	1	Bacteroidia (100%)		0		1
Cluster 1207	GH130 GH2 GH20 GH33 GH85 GH92	2	2	1	1	1	Bacteroidia (100%)		0		0.93
Cluster 1212	GH16 GH2 GH20 GH50 (50%) Sulf	2	2	2	2	1	Bacteroidia (100%)		0		0.75
Cluster 1237	GH105 GH16 GH2 GH43_24 GH78 Pept (50%)	2	2	1	1	1	Flavobacteriia (100%)		0		0.82
Cluster 1239	GH15 GH32 GT20 (50%)	2	2	2	2	2	Flavobacteriia (50%) Bacteroidia (50%)		0		0.86
Cluster 1258	GH130 (50%) GH29 GH3 GH33 GH92	2	2	2	2	2	Bacteroidia (50%) Sphingobacteriia (50%)		0		0.65
Cluster 1259	GH23 Pept	2	2	2	2	2	Bacteroidia (50%) Cytophagia (50%)		0		0.67
Cluster 1266	GH10 GH3 GH35 GH43_1 GH43_12 (50%) GH67	2	2	1	2	1	Bacteroidia (100%)		0		0.69
Cluster 1272	GH144 GH2 GH3	2	2	1	1	1	Flavobacteriia (100%)		0		1
Cluster 1281	GH117 GH16 GH2 GH43 (50%)	2	2	2	2	2	Sphingobacteriia (50%) Flavobacteriia (50%)		0		0.65
Cluster 1310	GH2 GH31 (50%) GH5_4 GH95	2	2	2	1	1	Bacteroidia (100%)		0		0.78
Cluster 1318	CE1 GH10 GH43_1 GH43_12 GH67 (50%) GH95	2	2	1	1	1	Cytophagia (100%)		0		0.83
Cluster 1335	GH43_26 GH43_32 GH43_8 GH5_13 (50%)	2	2	1	1	1	Cytophagia (100%)		0		0.81
Cluster 1343	CE1 (50%) GH13_31 GH3 GH65	2	2	2	2	2	Flavobacteriia (50%) Bacteroidia (50%)		0		0.72
Cluster 1344	GH16 GH86 Pept (50%) Sulf	2	2	2	2	2	Flavobacteriia (50%) Cytophagia (50%)		0		0.61
Cluster 1352	CE2 GH2 GH20 GH33 GH89	2	2	1	1	1	Bacteroidia (100%)		0		0.97
Cluster 1362	GH10 GH67	2	2	1	1	1	Cytophagia (100%)		0		1
Cluster 1363	GH5_13 Sulf	2	2	2	2	2	Cytophagia (50%) Flavobacteriia (50%)	Unclassified (100%)	0		0.88
Cluster 1365	GH16 GH2 (50%) GH78 Sulf	2	2	2	2	2	Cytophagia (50%) Flavobacteriia (50%)		0		0.61
Cluster 1368	GH20 GH97	2	2	1	1	1	Bacteroidia (100%)		0		0.83
Cluster 1374	GH43_33 GT14 (50%) GT2 (50%) GT9 (50%)	2	2	2	2	2	Bacteroidia (50%) Chitinophagia (50%)		0		0.71
Cluster 1381	GH20 GH88 (50%) Pept Sulf	2	2	2	2	1	Bacteroidia (100%)		1	26430127	0.69
Cluster 1386	GH137 GH2 GH43_10 GH43_12	2	2	1	1	1	Bacteroidia (100%)		0		1
Cluster 1390	GH140 GH2 GH28 GH43_18 GH43_24	2	2	1	1	1	Bacteroidia (100%)		0		1
Cluster 1393	GH13_8 GH18 Sulf	2	2	1	1	1	Cytophagia (100%)		0		0.88
Cluster 1399	GH2 GH3 GH36 GH43_26 (50%) GH97	2	2	1	1	1	Bacteroidia (100%)		0		0.67
Cluster 1400	CE7 GH2 GH26 GH3 GH5_2 GH5_7 GH94 GH97 Pept	2	2	1	1	1	Bacteroidia (100%)		0		0.91
Cluster 1401	CE11 GH73	2	2	1	1	1	Bacteroidia (100%)		0		1
Cluster 1410	GH116 Sulf	2	2	2	2	2	Bacteroidia (50%) Cytophagia (50%)		0		0.75
Cluster 1422	GH29 (50%) GH88 PL15 Sulf	2	2	1	1	1	Bacteroidia (100%)		0		0.79
Cluster 1442	GH29 GH31	2	2	2	2	2	Cytophagia (50%) Flavobacteriia (50%)		0		0.78
Cluster 1450	GH53 GH88	2	2	2	2	2	Chitinophagia (50%) Sphingobacteriia (50%)		0		0.93
Cluster 1454	GH105 GH16 GH2 GH35 (50%) GH43_19 GH43_24 GH43_34	2	2	2	2	2	Bacteroidia (50%) Cytophagia (50%)		0		0.64
Cluster 1464	GH2 GH3 GH30_2 GH43_2 GH43_24 GH92	2	2	2	2	1	Bacteroidia (100%)		0		0.78
Cluster 1473	GH27 GH89 GH95	2	2	1	1	1	Bacteroidia (100%)		0		0.89
Cluster 1474	CE12 CE8 GH105 GH2 GH33 (50%) PL10	2	2	1	1	1	Bacteroidia (100%)		0		0.82
Cluster 1477	GH125 GH43_34 GH92	2	2	2	1	1	Flavobacteriia (100%)	Marine (100%)	0		0.73
Cluster 1484	GH13 GH13_7 GH31	2	2	2	1	1	Flavobacteriia (100%)		0		1
Cluster 1489	GH144 (50%) GH2 GH29 GH36 GH95	2	2	1	1	1	Chitinophagia (100%)		0		0.93
Cluster 1490	CE14 GH18	2	2	1	1	1	Chitinophagia (100%)		0		1
Cluster 1491	GH30_4 GH43_5	2	2	1	1	1	Cytophagia (100%)		0		1
Cluster 1495	GH13_7 GH147 GH2	2	2	1	1	1	Flavobacteriia (100%)	Soil (100%)	0		1
Cluster 1502	GH144 GH2 (50%) GH3 GH43_28 Pept Sulf	2	2	2	1	1	Flavobacteriia (100%)		0		0.83
Cluster 1513	GH2 GH20 (50%) GH43_19 GH43_34	2	2	1	1	1	Sphingobacteriia (100%)		0		0.88
Cluster 1514	GH141 GH29	2	2	1	1	1	Sphingobacteriia (100%)		0		0.94
Cluster 1515	GH16 GH20 GH33	2	2	1	1	1	Sphingobacteriia (100%)		0		1
Cluster 1516	CE7 GH130 GH26 GH5_2	2	2	1	1	1	Sphingobacteriia (100%)	Unclassified (100%)	0		1
Cluster 1525	GH130 GH29 Sulf	2	2	1	1	1	Flavobacteriia (100%)		0		0.93
Cluster 1536	GH2 GH43_17	2	2	2	2	1	Bacteroidia (100%)		0		0.93
Cluster 1539	GH130 GH27	2	2	1	1	1	Bacteroidia (100%)		0		1
Cluster 1541	CE9 GH9	2	2	2	2	2	Bacteroidia (50%) Sphingobacteriia (50%)		0		0.69
Cluster 1546	CE1 GH115 GH27 (50%) GH3 GH30_8 GH31 GH43_10 GH43_12 GH43_29 GH51 GH97	2	2	1	1	1	Flavobacteriia (100%)		0		0.85
Cluster 1554	GH130 (50%) GH20 GH29 GH3 GH92 Pept	2	2	2	2	2	Flavobacteriia (50%) Bacteroidia (50%)		0		0.64
Cluster 1560	GH89 Sulf	2	2	2	2	2	Chitinophagia (50%) Bacteroidia (50%)		0		0.69
Cluster 1563	GH137 GH140 GH142 GH143 GH2 GH28 (50%) GH33 GH43_18 GH78 GH95 (50%) PL1	2	2	2	2	2	Chitinophagia (50%) Sphingobacteriia (50%)		0		0.75
Cluster 1565	GH2 GH5_13	2	2	2	1	1	Chitinophagia (100%)		0		0.7
Cluster 1568	GH105 GH136 (50%) GH27 GH92	2	2	2	1	1	Chitinophagia (100%)		0		0.81
Cluster 1579	GH128 GH136 (50%) GH43_24 Sulf	2	2	1	1	1	Cytophagia (100%)		0		0.83
Cluster 1588	GH2 GH29 GH3 GH31 GH39 (50%) GH43_9 (50%) GH5_4 GH97	2	2	2	1	1	Flavobacteriia (100%)		0		0.88
Cluster 1589	GH13 GH13_7	2	2	2	2	2	Flavobacteriia (50%) Cytophagia (50%)	Composting (100%)	0		0.83
Cluster 1590	GH30_4 Sulf	2	2	1	1	1	Flavobacteriia (100%)		1	27768819	1
Cluster 1597	CE2 GH130 GH26 GH27 GH5_2 GH9 (50%)	2	2	1	1	1	Flavobacteriia (100%)		0		0.89
Cluster 1615	GH141 GH28 (50%) GH29 GH88 GH97 Sulf	2	2	1	1	1	Flavobacteriia (100%)	Marine (100%)	0		0.96
Cluster 1621	GH43 PL1	2	2	1	1	1	Bacteroidia (100%)		0		1
Cluster 1622	GH2 GH42	2	2	2	2	2	Bacteroidia (50%) Cytophagia (50%)		0		0.75
Cluster 1628	CE2 GH1 (50%) GH130 GH26 GH27 GH3 GH5_26 GH5_7	2	2	2	1	1	Flavobacteriia (100%)		0		0.96
Cluster 1630	GH39 Pept	2	2	2	2	2	Cytophagia (50%) Chitinophagia (50%)	Soil (100%)	0		0.69
Cluster 1649	CE12 CE8 GH105 GH28	2	2	2	1	2	Flavobacteriia (50%) Cytophagia (50%)		0		0.64
Cluster 1650	GH53 GH65	2	2	1	1	1	Bacteroidia (100%)		0		1
Cluster 1651	GH105 GH127 GH145 GH2 GH51 GH97	2	2	1	1	1	Bacteroidia (100%)		0		1
Cluster 1653	GH31 GH95	2	2	2	2	2	Bacteroidia (50%) Chitinophagia (50%)		0		0.67
Cluster 1656	GH16 GH30_3	2	2	2	1	1	Chitinophagia (100%)		0		0.86
Cluster 1666	GH106 Sulf	2	2	1	1	1	Flavobacteriia (100%)	Diatom (100%)	0		0.95
Cluster 1672	GH109 GH114 PL9	2	2	1	1	1	Sphingobacteriia (100%)		0		1
Cluster 1678	GH117 GH16 GH28 GH29 GH43_2 (50%) Sulf	2	2	2	1	1	Flavobacteriia (100%)		0		0.82
Cluster 1682	GH43_26 (50%) GH43_31 GH5_13 GH92	2	2	1	2	2	Cytophagia (50%) Chitinophagia (50%)		0		0.78
Cluster 1684	GH30_1	2	2	2	2	2	Cytophagia (50%) Bacteroidia (50%)		0		0.8
Cluster 1686	GH13_31 GH65	2	2	2	2	2	Cytophagia (50%) Bacteroidia (50%)		0		0.58
Cluster 1701	GH84	2	2	1	1	1	Sphingobacteriia (100%)		0		1
Cluster 1708	CE12 CE8 GH28 PL1	2	2	2	2	2	Cytophagia (50%) Bacteroidia (50%)		0		0.85
Cluster 1711	GH105 GH117	2	1	1	1	1	Flavobacteriia (100%)		1	27768819	1
Cluster 1715	GH120 GH43_11	2	1	1	1	1	Flavobacteriia (100%)		1	27768819	1
Cluster 1719	GH10 GH115 GH43_10 (50%) GH43_12 GH67	2	2	1	1	1	Cytophagia (100%)		0		0.83
Cluster 1725	GH43_26 GH43_5	2	2	2	1	1	Cytophagia (100%)		0		0.92
Cluster 1728	GH18 GH2 GH20 GH3 (50%)	2	2	2	2	1	Cytophagia (100%)		0		0.69
Cluster 1745	CE12 GH2 GH3	2	2	1	1	1	Bacteroidia (100%)		0		1
Cluster 1746	GH2 GH20 (50%) GH35 GH43	2	2	1	1	1	Bacteroidia (100%)		0		0.62
Cluster 1747	GH27 GH3 GH38 GH92 Pept (50%)	2	2	1	1	1	Bacteroidia (100%)		0		0.94
Cluster 1763	GH10 Sulf	2	2	1	1	1	Cytophagia (100%)		0		1
Cluster 1771	GH127 GH138 GH140 (50%) GH141 GH142 GH143 GH2 GH33 GH43_18 GH78 GH95 PL1	2	2	2	1	1	Chitinophagia (100%)		0		0.7
Cluster 1776	GH13_9	2	2	2	2	2	Chitinophagia (50%) Cytophagia (50%)		0		0.79
Cluster 1780	GH3 GH94	2	2	2	2	2	Cytophagia (50%) Flavobacteriia (50%)		0		0.67
Cluster 1783	GH26 GH43_11	2	2	2	2	2	Cytophagia (50%) Bacteroidia (50%)		1	23976882	0.69
Cluster 1784	GH2 GH29 GH3 GH86 (50%) Sulf	2	2	2	2	2	Cytophagia (50%) Flavobacteriia (50%)		0		0.68
Cluster 1787	GH10 GH11 GH26 (50%) GH43_1 GH8	2	2	1	1	1	Cytophagia (100%)		0		0.92
Cluster 1790	GH130 GH16 GH26 GH5_10 GH5_7 GH5_8 Sulf	2	2	1	1	1	Cytophagia (100%)		0		0.8
Cluster 1795	CE6 GH2	2	2	2	1	1	Chitinophagia (100%)		0		0.62
Cluster 1801	GH85 Sulf	2	2	2	2	1	Bacteroidia (100%)		0		1
Cluster 1802	CE4 GH109	2	2	2	2	1	Bacteroidia (100%)		0		1
Cluster 1809	GH105 (50%) GH116 GH2 Sulf	2	2	2	2	2	Flavobacteriia (50%) Cytophagia (50%)		0		0.71
Cluster 1810	GH107 GH29 GH95 (50%) Sulf	2	2	2	1	1	Flavobacteriia (100%)		0		0.62
Cluster 1811	GH110 GH127 GH150 GH2 GH82 (50%) Sulf	2	2	2	1	1	Flavobacteriia (100%)		0		0.58
Cluster 1815	GH130 Pept	2	2	2	2	2	Sphingobacteriia (50%) Chitinophagia (50%)		0		0.7
Cluster 1817	GH35 GH89 PL9	2	2	1	1	1	Sphingobacteriia (100%)		0		0.94
Cluster 1819	GH109 GH31 PL9	2	2	1	1	1	Sphingobacteriia (100%)		0		1
Cluster 1822	GH138 GH140 GH142 GH143 GH2 GH28 GH29 (50%) GH33 GH43_18 GH78 GH95 PL1	2	2	2	1	1	Flavobacteriia (100%)		0		0.96
Cluster 1825	GH117 GH29 GH88 GH95 GH97 Pept	2	2	1	1	1	Flavobacteriia (100%)		0		0.96
Cluster 1827	GH130 GH99	2	2	2	1	1	Flavobacteriia (100%)		0		0.92
Cluster 1828	GH3 GH92 Sulf	2	2	2	2	2	Flavobacteriia (50%) Sphingobacteriia (50%)		0		0.62
Cluster 1841	GH106 GH28 GH29 GH31 GH92	2	2	1	1	1	Bacteroidia (100%)		0		0.96
Cluster 1843	CE12 CE8 (50%) GH105 GH115 GH117 GH2 GH28 PL11 Sulf	2	2	1	1	1	Flavobacteriia (100%)		0		0.68
Cluster 1847	GH117 GH16	2	2	2	2	2	Flavobacteriia (50%) Cytophagia (50%)		0		0.7
Cluster 1849	GH128 (50%) GH136 GH2 Sulf	2	2	1	2	2	Flavobacteriia (50%) Sphingobacteriia (50%)		0		0.62
Cluster 1851	GH125 GH2 GH43_34 GH76 GH92	2	2	1	1	1	Flavobacteriia (100%)		0		1
Cluster 1853	GH130 GH2 GH20 GH92	2	2	1	1	1	Flavobacteriia (100%)		0		1
Cluster 1856	GH150	2	2	2	1	1	Flavobacteriia (100%)		0		0.88
Cluster 1858	GH109 PL9	2	2	2	1	1	Flavobacteriia (100%)		0		1
Cluster 1862	CE12 GH105 GH106 GH115 (50%) GH2 GH28 PL11 (50%) PL22 PL26 Sulf	2	2	2	2	2	Flavobacteriia (50%) Bacteroidia (50%)		0		0.57
Cluster 1868	PL1 PL9	2	2	1	1	1	Flavobacteriia (100%)		0		1
Cluster 1869	GH117 GH16 GH86	2	2	1	1	1	Flavobacteriia (100%)		0		1
Cluster 1871	GH115 GH3 GH67	2	2	1	1	1	Flavobacteriia (100%)		0		1
Cluster 1872	GH115 GH2 GH28 GH89 GH92	2	2	1	1	1	Flavobacteriia (100%)		0		1
Cluster 1876	GH87	2	2	1	1	1	Chitinophagia (100%)		0		1
Cluster 1877	GH35 GH43_1 GH78	2	2	1	1	1	Chitinophagia (100%)		0		0.78
Cluster 1879	PL14	2	2	1	1	1	Chitinophagia (100%)		0		1
Cluster 1880	GH51 GH64 GH97	2	2	1	1	1	Chitinophagia (100%)		0		0.82
Cluster 1907	GH123 GH16	2	2	1	2	2	Chitinophagia (50%) Sphingobacteriia (50%)		0		0.71
Cluster 1910	PL17	2	2	2	2	2	Chitinophagia (50%) Flavobacteriia (50%)		0		0.75
Cluster 1911	GH36 Pept	2	2	2	2	2	Chitinophagia (50%) Cytophagia (50%)		0		0.88
Cluster 1919	GH148 GH78	2	2	2	2	2	Cytophagia (50%) Sphingobacteriia (50%)		0		0.72
Cluster 1925	GH145	2	2	2	2	2	Chitinophagia (50%) Cytophagia (50%)		0		0.58
Cluster 1928	GH20 GH33 Pept	2	2	2	2	2	Chitinophagia (50%) Cytophagia (50%)		0		0.64
Cluster 1942	GH18 GH2 GH3 (50%) GH88	2	2	1	1	1	Sphingobacteriia (100%)		0		0.72
Cluster 1943	GH106 GH127 GH137 GH139 GH140 GH141 (50%) GH143 GH2 GH33 GH43_18 GH78 PL1 (50%)	2	2	2	1	1	Sphingobacteriia (100%)		0		0.81
Cluster 1948	GH128 GH136 Sulf	2	2	2	2	2	Cytophagia (50%) Flavobacteriia (50%)		0		0.64
Cluster 1964	CE7 PL6 PL7	2	2	1	1	1	Flavobacteriia (100%)		0		1
Cluster 1965	GH2 GH31 GH74	2	2	1	1	1	Cytophagia (100%)		0		0.86
Cluster 1972	GH105 GH2 GH29 GH92 GH95 GH97	2	2	1	1	1	Cytophagia (100%)		0		1
Cluster 2001	GH2 GH95 (50%) GH97 Pept	2	2	2	2	2	Bacteroidia (50%) Flavobacteriia (50%)		0		0.73
Cluster 2005	GH110 GH95 GH97	2	2	1	1	1	Bacteroidia (100%)		0		1
Cluster 2008	GH30_6	2	2	1	1	1	Bacteroidia (100%)		1	18996345	0.83
Cluster 2016	GH128 (50%) GH16 GH3 Pept	2	2	2	2	2	Bacteroidia (50%) Cytophagia (50%)		1	23976882	0.58
Cluster 2059	GH43_26 (50%) GH43_31 GH5_13 Sulf	2	2	2	2	2	Flavobacteriia (50%) Bacteroidia (50%)		0		0.67
Cluster 2061	GH151	2	2	2	2	2	Bacteroidia (50%) Sphingobacteriia (50%)		0		0.7
Cluster 2062	GH106 GH78 Sulf	2	2	2	2	2	Bacteroidia (50%) Cytophagia (50%)		0		0.63
Cluster 2068	CE1 CE15 (50%) CE6 GH10 GH43_1 GH43_10 GH43_12 GH67 GH95 GH97 (50%)	2	2	2	1	1	Flavobacteriia (100%)		0		0.82
Cluster 2070	GH31 Pept	2	2	1	1	1	Bacteroidia (100%)		0		1
Cluster 2072	GH87 GH97	2	2	1	1	1	Chitinophagia (100%)		0		0.75
Cluster 2092	CE4 (50%) GH147 GH2 GH43_29 GH53	2	2	1	1	1	Bacteroidia (100%)		0		0.89
Cluster 2105	GH10 GH3 GH43_12 GH95 (50%)	2	2	2	2	2	Flavobacteriia (50%) Bacteroidia (50%)		0		0.75
Cluster 2108	CE2 (50%) GH13 GH13_36 GH31 GH97	2	2	1	1	1	Cytophagia (100%)		0		0.94
Cluster 2112	GH13_38 GH16 GH65	2	2	2	1	1	Flavobacteriia (100%)		0		0.86
Cluster 2151	GH144 GH146 GH2 (50%) GH3 GH43_28 Sulf	2	2	2	2	2	Flavobacteriia (50%) Bacteroidia (50%)		0		0.8
Cluster 2162	GH117 (50%) GH16 GH2 GH3 Sulf	2	2	2	2	2	Flavobacteriia (50%) Bacteroidia (50%)		0		0.6
Cluster 2166	GH139	2	1	1	1	1	Flavobacteriia (100%)		0		1
Cluster 2176	GH92 GH95	2	2	2	2	2	Cytophagia (50%) Sphingobacteriia (50%)		0		0.67
Cluster 2177	GH28 (50%) GH88 GH97 Pept	2	2	2	1	1	Cytophagia (100%)		0		0.62
Cluster 2184	GH43_33 Sulf	2	2	1	1	1	Sphingobacteriia (100%)		0		0.79
Cluster 2195	GH2 GH30_4 GH43_19 (50%) GH97	2	2	2	2	1	Cytophagia (100%)		0		0.78
Cluster 2236	GH146 GH2 GH29 GH3 GH43_26 GH76	2	2	2	1	1	Chitinophagia (100%)		0		0.95
Cluster 2248	GH43_2 GH92	2	2	2	2	2	Chitinophagia (50%) Cytophagia (50%)		0		0.71
Cluster 2278	GH43_1 GH67	2	2	2	2	1	Bacteroidia (100%)		0		0.64
Cluster 2288	GH16 GH17 GH30_1	2	2	1	1	1	Flavobacteriia (100%)		0		0.71
Cluster 2291	GH117 GH141	2	2	2	2	2	Flavobacteriia (50%) Cytophagia (50%)		0		0.67
Cluster 2305	CE1 CE6 GH10 GH26 (50%) GH43_11 (50%) GH5_21 GH8 GH95	2	2	1	1	1	Bacteroidia (100%)		1	23976882	0.78
Cluster 2323	CE12 CE4 GH105 (50%) GH106 (50%) GH2 GH28 GH43_18 PL11	2	2	1	1	1	Bacteroidia (100%)		0		0.86
Cluster 2328	CE1 CE6 CE8 GH10 GH43_10 GH43_12 GH43_29	2	2	1	1	1	Bacteroidia (100%)		0		1
Cluster 2330	GH28 GH97	2	2	1	1	1	Bacteroidia (100%)		0		1
Cluster 2331	GH43_31 GH51 Sulf	2	2	1	1	1	Bacteroidia (100%)		0		0.94
Cluster 2335	CE1 GH130 GH2 GH26 GH30_3 (50%)	2	2	1	1	1	Bacteroidia (100%)		0		0.75
Cluster 2338	GH26 GH27 GH59	2	2	1	1	1	Bacteroidia (100%)		0		0.96
Cluster 2340	CE1 CE15 CE6 GH10 GH115 GH3 GH31 GH43_10 GH43_16 (50%) GH43_2 GH43_29 GH43_35 GH43_7 GH95 GH97	2	2	0	1	1	Bacteroidia (100%)		0		0.96
Cluster 2345	GH2 GH30_4 GH88 PL8 Sulf (50%)	2	2	1	1	1	Chitinophagia (100%)		0		0.84
Cluster 2359	GH31 GH35 GH88 GH89	2	2	1	1	1	Bacteroidia (100%)		0		1
Cluster 2365	GH35 GH88	2	2	1	1	1	Bacteroidia (100%)		0		1
Cluster 2368	GH43_8	2	2	2	2	2	Cytophagia (50%) Chitinophagia (50%)	Soil (100%)	0		0.92
Cluster 2374	GH43_4 GH51	2	2	2	2	1	Bacteroidia (100%)	Skin (100%)	0		0.8
Cluster 2376	CE12 CE8 GH105 GH106 GH115 GH2 GH28 GH43_10 GH43_18 GH43_24 PL10 PL11	2	2	1	1	1	Flavobacteriia (100%)	Unclassified (100%)	0		0.95
Cluster 2385	CE1 CE6 GH10 GH115 (50%) GH27 GH3 GH31 (50%) GH43_1 GH43_10 GH43_12 GH43_15 (50%) GH43_2 GH43_29 GH51 GH95	2	2	1	1	1	Bacteroidia (100%)		0		0.71
Cluster 2386	CE1 CE6 GH10 GH30_8 (50%) GH43_10 GH43_12 GH43_15 (50%) GH8 GH95 GH97	2	2	2	2	2	Flavobacteriia (50%) Cytophagia (50%)		0		0.65
Cluster 2389	GH26 GH32	2	2	1	1	1	Bacteroidia (100%)		0		1
Cluster 2398	GH123 GH147 GH2 Sulf	2	2	1	1	1	Flavobacteriia (100%)		0		1
Cluster 2417	GH2 GH42 Sulf	2	2	2	1	1	Cytophagia (100%)		0		0.95
Cluster 2	GH13_8 GH88 PL12 PL13	1	1						0		1
Cluster 8	CE15 GH2 GH3 GH36 GH43_33 GH88	1	1						0		1
Cluster 28	GH105 GH145 GH39	1	1						0		1
Cluster 38	GH2 GH3 GH92 PL17	1	1						0		1
Cluster 46	GH28 GH43_24 PL27	1	1						0		1
Cluster 51	GH9 GH97	1	1						0		1
Cluster 62	GH125 GH2 GH3 GH43_28 GH76	1	1						0		1
Cluster 80	GH140 GH95	1	1						0		1
Cluster 134	CE6 GH3 GH43_10 GH43_29 GH67 GH95 GH97	1	1						0		1
Cluster 193	GH133 GH2 GH57 GT4	1	1						0		1
Cluster 194	GH146 GH31 GH43_29	1	1						0		1
Cluster 200	GH28 GH3 GH43_19 GH43_34 GH43_9 GH51	1	1						0		1
Cluster 207	GH43_35	1	1						0		1
Cluster 208	GH125 GH97	1	1						0		1
Cluster 212	GH2 GH43_33 GH5_4 GH97	1	1						0		1
Cluster 254	CE1 GH20 GH3	1	1						0		1
Cluster 255	GH5_2 GH5_7	1	1						0		1
Cluster 258	GH18 GH28 GH43 GH43_10	1	1						0		1
Cluster 266	GH117 PL8	1	1						0		1
Cluster 269	GH2 GH28 GH3 GH78	1	1						0		1
Cluster 271	CE6 GH110 GH84 GH88 GH89 GH95	1	1						0		1
Cluster 275	GH106 GH78 PL8	1	1						0		1
Cluster 276	GH36 GH63 GH97	1	1						0		1
Cluster 278	GH20 GH27 GH78	1	1						0		1
Cluster 279	GH30_2 GH35 GH43_19 GH43_34 GH51	1	1						0		1
Cluster 280	GH146 GH31	1	1						0		1
Cluster 290	GH109 GH136	1	1						0		1
Cluster 313	GH29 PL12 PL15 Sulf	1	1						0		1
Cluster 315	GH43_2 GH43_29	1	1						0		1
Cluster 316	GH10 GH2 GH3 GH78 Sulf	1	1						0		1
Cluster 323	GH20 GH85	1	1						0		1
Cluster 327	CE1 GH130 GH2 GH26 GH3 GH30_3 GH5	1	1						0		1
Cluster 332	GH43_8 GH63 GH92	1	1						0		1
Cluster 356	GH130 GH43_8 GH92	1	1						0		1
Cluster 357	CE1 GH2 GH38 GH78 GH92	1	1						0		1
Cluster 367	CE15 GH78	1	1						0		1
Cluster 380	CE8 GH105 GH28 GH3 PL1 PL10	1	1						0		1
Cluster 394	GH2 GH43_10 GH88	1	1						0		1
Cluster 395	GH130 GH2 GH31 GH66	1	1						0		1
Cluster 404	GH146 GH43_3	1	1						0		1
Cluster 405	GH146 GH30_2 GH43_10 GH51 GH88 Pept	1	1						0		1
Cluster 409	GH127 GH35 GH43_19 GH43_34 GH51 GH97	1	1						0		1
Cluster 420	GH130 GH38 GH43_8 GH78 GH92	1	1						0		1
Cluster 422	GH2 GH43_26 GH43_34 Sulf	1	1						0		1
Cluster 431	GH3 GH42 GH43_18	1	1						0		1
Cluster 435	GH32 GH53	1	1						0		1
Cluster 442	GH99	1	1						0		1
Cluster 449	GH133 GH28 GH43_10 GH57 GT4	1	1						0		1
Cluster 450	GH5_4 GH5_7	1	1						0		1
Cluster 451	GH13 GH43_4 GH43_5	1	1						0		1
Cluster 452	GH13_m52 GH97	1	1						0		1
Cluster 453	GH43_19 GH43_9	1	1						0		1
Cluster 466	GH106 GH32	1	1						0		1
Cluster 468	CE3 GH105	1	1						0		1
Cluster 473	GH13 GH29 GH92	1	1						0		1
Cluster 478	GH43_18 GH5_13 GH97	1	1						0		1
Cluster 480	GH106 GH130 GH2 GH38 GH92	1	1						0		1
Cluster 483	GH13_14 GH67	1	1						0		1
Cluster 484	GH13 GH88 GH97	1	1						0		1
Cluster 490	GH3 GH5_25 GH78	1	1						0		1
Cluster 494	GH13_m52 GH36 GH65	1	1						0		1
Cluster 501	CE12 GH115 GH43_24 GH59	1	1						0		1
Cluster 508	GH109 GH16 GH3 PL8	1	1						0		1
Cluster 511	GH25 Pept	1	1						0		1
Cluster 514	GH109 GH3 GH89	1	1						0		1
Cluster 519	GH31 GH43_3 GH65	1	1						0		1
Cluster 523	CE12 CE4 GH115 GH20 GH28	1	1						0		1
Cluster 524	GH20 GH33 GH5 GH92 GH97	1	1						0		1
Cluster 525	GH29 GH84 Sulf	1	1						0		1
Cluster 526	GH13 GH18 GH2 GH29	1	1						0		1
Cluster 527	GH2 GH89	1	1						0		1
Cluster 529	GH123 GH3	1	1						0		1
Cluster 530	CE12 GH2	1	1						0		1
Cluster 533	GH2 GH65	1	1						0		1
Cluster 535	GH29 GH36 GH88 GH95 PL15 Sulf	1	1						0		1
Cluster 545	GH2 GH27 GH28 GH43_19 GH43_34 GH51 GH89 GH92 GH95	1	1						1	19717629	1
Cluster 557	GH13_38 GH13_7 GH97	1	1						1	21762219	1
Cluster 566	GH39 GH43_10 GH88	1	1						0		1
Cluster 567	GH29 GH3 GH35 GH43_10 GH51 GH95	1	1						0		1
Cluster 568	GH105 GH115 GH89	1	1						0		1
Cluster 571	GH43_24 GH5_13	1	1						0		1
Cluster 573	GH130 GH136 GH78	1	1						0		1
Cluster 577	CE2 GH2 GH20	1	1						0		1
Cluster 578	CE15 CE7 GH88	1	1						0		1
Cluster 580	GH110 GH36 GH97	1	1						0		1
Cluster 594	GH130 GH30_6 Sulf	1	1						0		1
Cluster 598	GH28 GH3 PL1	1	1						0		1
Cluster 599	GH105 GH115	1	1						0		1
Cluster 617	GH105 GH97	1	1						0		1
Cluster 618	GH105 GH117 GH146 GH28 GH35 GH43_19 GH43_34 GH43_5 GH51 GH97 PL1 PL11	1	1						0		1
Cluster 624	GH2 GH3 GH67	1	1						0		1
Cluster 626	GH146 GH43_34	1	1						0		1
Cluster 627	GH28 GH30 GH5_36	1	1						0		1
Cluster 633	GH106 GH2 GH30_4 GH43_17	1	1						0		1
Cluster 634	CE1 CE15 GH36 GH5_36 GH50 GH78 Sulf	1	1						0		1
Cluster 636	GH109 GH123 GH3 GH36 GH88	1	1						0		1
Cluster 637	GH110 GH2 GH43_24 GH97 Sulf	1	1						0		1
Cluster 639	GH43_24 GH51	1	1						0		1
Cluster 641	GH32 GH51	1	1						0		1
Cluster 650	GH43 GH51 Sulf	1	1						0		1
Cluster 656	GH139 GH2 GH51 PL1	1	1						0		1
Cluster 664	GH13 GH53 GH77	1	1						0		1
Cluster 679	GH105 GH2 GH28 GH3	1	1						0		1
Cluster 684	GH3 GH76 GH92	1	1						0		1
Cluster 685	GH115 GH13 GH3 GH97	1	1						0		1
Cluster 686	CE1 CE15 CE6 GH10 GH115 GH125 GH3 GH31 GH43_29 GH76 GH92 GH95	1	1						0		1
Cluster 688	CE7 CE8 GH43_10	1	1						0		1
Cluster 689	GH31 GH38 GH97	1	1						0		1
Cluster 690	GH43_3 GH43_31 GH9	1	1						0		1
Cluster 691	GH13_m52 GH97 GH99	1	1						0		1
Cluster 692	GH31 GH38	1	1						0		1
Cluster 694	GH2 GH43_24 GH53	1	1						0		1
Cluster 696	CE1 GH13 GH3	1	1						0		1
Cluster 700	CE8 GH26 GH28 GH5_7	1	1						0		1
Cluster 701	GH13 GH13_28	1	1						0		1
Cluster 702	GH105 GH127 GH133 GH28 GH32 GH57 GT4	1	1						0		1
Cluster 703	CE2 GH13	1	1						0		1
Cluster 713	GH31 GH92	1	1						0		1
Cluster 717	CE7 GH130 GH2 GH26 GH27 GH3 GH31 GH5_4 GH5_7	1	1						0		1
Cluster 719	GH16 GH18 GH2	1	1						0		1
Cluster 725	GH3 GH92 Pept	1	1						0		1
Cluster 726	GH43_10 GH43_4 GH43_5	1	1						0		1
Cluster 727	GH13 GH30_4 GH53	1	1						0		1
Cluster 728	CE12 GH105 GH106 GH2 GH28 GH43_10 Pept	1	1						0		1
Cluster 730	CE1 CE6 GH10 GH115 GH13 GH13_14 GH3 GH31 GH43_10 GH43_2 GH43_7 GH77 GH95 GH97	1	1						0		1
Cluster 731	GH115 GH2 GH28 GH29 GH35 GH43_10 GH43_4 GH43_5	1	1						0		1
Cluster 732	CE7 GH130	1	1						0		1
Cluster 733	GH115 GH26 GH3	1	1						0		1
Cluster 734	GH106 GH43_24	1	1						0		1
Cluster 737	GH13_m52 GH23	1	1						0		1
Cluster 739	GH13 GH5_4 GH97	1	1						0		1
Cluster 742	CE1 CE15 CE6 GH10 GH13 GH43_2 GH43_29 GH43_7	1	1						0		1
Cluster 743	CE7 CE8 GH105 GH133 GH28 GH3 GH57 GT4 PL1 PL9	1	1						0		1
Cluster 744	GH128 GH149 GH16 GH28 GH3 GH30_1 GH5_46 GH81	1	1						0		1
Cluster 746	GH43_12 GH5_38 GH5_4	1	1						0		1
Cluster 747	CE15 GH139	1	1						0		1
Cluster 749	GH3 GH5_4 Sulf	1	1						0		1
Cluster 750	CE7 GH5_4 GH5_7	1	1						0		1
Cluster 751	GH36 GH43_2	1	1						0		1
Cluster 753	GH115 GH3	1	1						0		1
Cluster 755	GH13 GH13_36 GH53 GH77 GH97	1	1						0		1
Cluster 757	GH125 GH20	1	1						0		1
Cluster 758	CE1 CE15 GH43_10 GH43_2 GH43_35 GH43_7	1	1						0		1
Cluster 759	CE1 GH97	1	1						0		1
Cluster 760	GH43_12 Pept	1	1						0		1
Cluster 762	CE12 GH51 PL22 Sulf	1	1						0		1
Cluster 763	GH2 GH30_1 GH5_46 GH88	1	1						0		1
Cluster 764	GH125 GH2 GH20 GH29 GH3 GH43_19 GH92 GH97 Pept	1	1						0		1
Cluster 765	GH13_m51 GH43_19 GH43_34	1	1						0		1
Cluster 767	CE1 CE6 GH10 GH115 GH2 GH29 GH3 GH31 GH43_10 GH43_12 GH43_15 GH43_2 GH8 GH95	1	1						0		1
Cluster 769	GH141 GH2 GH29 GH3 GH31 GH39 GH42 GH5_4	1	1						0		1
Cluster 772	CE15 CE2 GH35	1	1						0		1
Cluster 773	GH18 Pept	1	1						0		1
Cluster 775	GH105 GH13_10 GH13_26 GH20 GH3 GH77 Sulf	1	1						0		1
Cluster 781	GH2 GH25 GH53	1	1						0		1
Cluster 782	GH13_m52 GH43_4 GH43_5	1	1						0		1
Cluster 783	GH20 GH27 Sulf	1	1						0		1
Cluster 784	GH127 GH146 GH43_34	1	1						0		1
Cluster 785	GH27 GH43_3 GH43_31 GH5_13	1	1						0		1
Cluster 786	GH20 GH27 GH3 GH39	1	1						0		1
Cluster 787	CE7 GH130 GH19 GH26 GH5_4 Pept	1	1						0		1
Cluster 791	GH109 GH2 GH31 GH84 GH95 Pept Sulf	1	1						0		1
Cluster 793	GH20 GH36	1	1						0		1
Cluster 794	GH106 GH43_24 GH78	1	1						0		1
Cluster 795	GH110 GH2 GH20 GH29 GH97	1	1						0		1
Cluster 796	GH105 GH28 PL1 PL22	1	1						0		1
Cluster 798	GH35 GH36 GH94 GT84	1	1						0		1
Cluster 803	GH15 GH27 GH36 GT20	1	1						0		1
Cluster 804	GH106 GH2 PL1	1	1						0		1
Cluster 806	GH145 PL8	1	1						0		1
Cluster 810	GH2 GH29 GH43_26 GH76	1	1						0		1
Cluster 828	GH105 GH43_26 GH43_8	1	1						0		1
Cluster 829	GH106 PL22	1	1						0		1
Cluster 830	GH89 PL11	1	1						0		1
Cluster 831	GH3 GH64 GH76 Pept	1	1						0		1
Cluster 837	GH128 GH16 GH35 GH43_24	1	1						0		1
Cluster 838	GH109 GH20 GH29 GH89 PL9	1	1						0		1
Cluster 839	GH13 GH13_14 GH31	1	1						0		1
Cluster 840	GH2 PL6	1	1						0		1
Cluster 844	PL14 Sulf	1	1						0		1
Cluster 849	GH64	1	1						0		1
Cluster 852	GH127 GH20 Sulf	1	1						0		1
Cluster 854	GH19 GH31	1	1						0		1
Cluster 855	GH85 Pept	1	1						0		1
Cluster 858	CE14 PL26	1	1						0		1
Cluster 865	GH10 GH43_1 GH67 Sulf	1	1						0		1
Cluster 868	GH13_10 GH30_4	1	1						0		1
Cluster 874	GH115 GH28	1	1						0		1
Cluster 877	GH127 GH27 GH33 Sulf	1	1						0		1
Cluster 878	GH115 Sulf	1	1						0		1
Cluster 879	GH13 GH13_9 GH29 GH88 GT35 PL8 Sulf	1	1						0		1
Cluster 880	GH33 GH36	1	1						0		1
Cluster 882	GH142 GH33 Sulf	1	1						0		1
Cluster 883	GH144 GH30_3	1	1						0		1
Cluster 884	GH123 GH29	1	1						0		1
Cluster 885	CE2 CE7 GH36 Sulf	1	1						0		1
Cluster 886	CE6 GH29 GH36 GH89	1	1						0		1
Cluster 888	GH123 GH92 Sulf	1	1						0		1
Cluster 889	GH105 GH115 GH36	1	1						0		1
Cluster 891	GH137 GH2 GH78 PL1	1	1						0		1
Cluster 892	GH105 GH130 GH2 GH43_26 GH43_8	1	1						0		1
Cluster 897	GH27 GH28 GH31 GH78 GH92 GH95 Sulf	1	1						0		1
Cluster 899	GH43_5 Sulf	1	1						0		1
Cluster 901	CE8 PL10	1	1						0		1
Cluster 902	GH128 Sulf	1	1						0		1
Cluster 912	GH2 GH5 PL7	1	1						0		1
Cluster 913	GH145 GH16 GH2 GH43_17 GH43_18 GH43_19 GH43_29 GH43_34 GH88	1	1						0		1
Cluster 915	GH29 GH76	1	1						0		1
Cluster 916	GH106 GH117	1	1						0		1
Cluster 917	CE12 CE7 GH105 GH28 GH5_2	1	1						0		1
Cluster 918	GH115 GH67	1	1						0		1
Cluster 923	GH43_31 Pept	1	1						0		1
Cluster 925	GH27 GH92 Sulf	1	1						0		1
Cluster 928	GH144 GH30_1	1	1						0		1
Cluster 929	GH27 GH28 GH92	1	1						0		1
Cluster 931	CE4 GH13 GH92 Pept	1	1						0		1
Cluster 932	GH43_34 Pept	1	1						0		1
Cluster 933	CE8 GH105 PL10	1	1						0		1
Cluster 934	GH10 GH50	1	1						0		1
Cluster 935	CE1 GH10 GH115 GH43_1 GH43_10 GH43_12 GH67 GH95	1	1						0		1
Cluster 940	GH13_31 GH37	1	1						0		1
Cluster 944	GH3 GH5_4 GH94	1	1						0		1
Cluster 952	GH105 GH39	1	1						0		1
Cluster 955	GH2 GH30_4 GH35 GH43_19 GH43_34 GH51	1	1						0		1
Cluster 957	GH23 GH43_3 GH5_13	1	1						0		1
Cluster 959	GH27 GH28	1	1						0		1
Cluster 961	GH78 GH88	1	1						0		1
Cluster 963	GH106 GH28 Pept	1	1						0		1
Cluster 964	GH28 GH33 GH36 GH95	1	1						0		1
Cluster 969	GH33 GH97	1	1						0		1
Cluster 970	CE8 GH2 GH3 GH78 GH95 PL1	1	1						0		1
Cluster 972	CE6 CE7 GH88 PL6	1	1						0		1
Cluster 973	GH33 GH89	1	1						0		1
Cluster 974	Pept PL14	1	1						0		1
Cluster 978	GH128 GH16 GH2 GH5_46	1	1						0		1
Cluster 979	GH10 GH115 GH43_1 GH43_12 GH43_18 GH67 GH95	1	1						0		1
Cluster 980	GH2 GH3 GH30_1 GH30_3 GH43_3 GH43_31 GH5_46 GH88	1	1						0		1
Cluster 981	GH20 GH78 Pept	1	1						0		1
Cluster 982	GH13 GH13_19 GH13_38 GH149 GH17 GH30_1 GH31 GH65 Sulf	1	1						0		1
Cluster 984	GH16 GH25	1	1						0		1
Cluster 985	GH2 GH3 GH31 GH51 GH95	1	1						0		1
Cluster 987	CE1 CE6 GH10 GH146 GH29 GH39 GH43_10 GH43_12 GH8 GH97	1	1						0		1
Cluster 991	GH16 GH43_24 GH78	1	1						0		1
Cluster 994	CE1 CE6 GH146 GH3 GH43_10 GH43_12 GH43_29 GH95 GH97	1	1						0		1
Cluster 996	GH2 GH78 Pept	1	1						0		1
Cluster 1001	GH29 GH36 GH95	1	1						0		1
Cluster 1004	GH139 GH2 GH36	1	1						0		1
Cluster 1005	CE12 CE4 GH2 PL11 PL9	1	1						0		1
Cluster 1007	CE9 GH2 GH20	1	1						0		1
Cluster 1010	GH140 GH143 GH28 GH43_18 GH78 PL1 PL10	1	1						0		1
Cluster 1011	GH15 GH3 GT2 Pept	1	1						0		1
Cluster 1019	GH32 GH43_26 GH5_13 GH88	1	1						0		1
Cluster 1021	GH144 GH42	1	1						0		1
Cluster 1022	GH13_36 GH2 GH78	1	1						0		1
Cluster 1023	GH117 GH2 PL11	1	1						0		1
Cluster 1024	GH145 GH43_24 GH88	1	1						0		1
Cluster 1027	GH3 GH73 GH9	1	1						0		1
Cluster 1029	GH105 GH145	1	1						0		1
Cluster 1030	GH63 GH9 Sulf	1	1						0		1
Cluster 1031	GH28 GH29 GH42 GH88 Sulf	1	1						0		1
Cluster 1032	GH2 GH43_17 Sulf	1	1						0		1
Cluster 1033	GH117 PL12	1	1						0		1
Cluster 1034	CE12 GH105 GH106 GH31	1	1						0		1
Cluster 1036	GH105 GH43_33	1	1						0		1
Cluster 1037	GH5_36 GH78	1	1						0		1
Cluster 1039	GH105 GH78	1	1						0		1
Cluster 1041	CE9 GH2 GH43_3	1	1						0		1
Cluster 1042	GH130 GH16 GH26 GH28 GH43 GH78	1	1						0		1
Cluster 1043	GH106 GH109	1	1						0		1
Cluster 1045	GH29 GH35	1	1						0		1
Cluster 1046	GH2 GH43_31	1	1						0		1
Cluster 1047	GH31 GH5_13	1	1						0		1
Cluster 1048	GH43_34 GH5	1	1						0		1
Cluster 1050	CE1 CE6 GH106 GH43_10 GH51	1	1						0		1
Cluster 1051	GH141 GH95	1	1						0		1
Cluster 1053	GH2 GH36 GH97	1	1						0		1
Cluster 1056	GH20 PL27	1	1						0		1
Cluster 1060	GH25 Sulf	1	1						0		1
Cluster 1061	GH13 GH23 GH43_26 GH77 GH97	1	1						0		1
Cluster 1062	GH130 GH2 GH20 GH36	1	1						0		1
Cluster 1063	GH106 GH3 GH38	1	1						0		1
Cluster 1064	GH106 GH38 GH78 GH97	1	1						0		1
Cluster 1065	GH110 GH150 Sulf	1	1						0		1
Cluster 1071	CE6 GH130 GH5_7	1	1						0		1
Cluster 1072	GH2 GH85 GH92	1	1						0		1
Cluster 1074	GH115 GH2 GH43_2 GH43_24 GH43_29 PL27	1	1						0		1
Cluster 1077	GH115 GH51	1	1						0		1
Cluster 1078	GH43_27	1	1						0		1
Cluster 1079	GH115 GH2 Pept	1	1						0		1
Cluster 1080	GH27 GH31 GH43_10 GH43_16 GH43_28 GH43_29 GH43_35 GH51 GH97	1	1						0		1
Cluster 1084	GH105 GH2 GH92 GH97 PL22	1	1						0		1
Cluster 1085	GH3 GH39	1	1						0		1
Cluster 1086	GH2 GH79	1	1						0		1
Cluster 1087	GH13_14 GH43 GH51	1	1						0		1
Cluster 1090	GH115 GH43_27	1	1						0		1
Cluster 1091	GH30_2 GH36 Sulf	1	1						0		1
Cluster 1093	CE4 GH18 GH9	1	1						0		1
Cluster 1099	GH29 GH31 Pept	1	1						0		1
Cluster 1100	GH18 GH43_24	1	1						0		1
Cluster 1101	GH18 GH2 GH85	1	1						0		1
Cluster 1102	GH43_10 GH43_29 GH8 GH97	1	1						0		1
Cluster 1103	CE6 GH2 GH27 GH29 GH3 GH43_16 GH44 GH5_4 GH51 GH74 GH97	1	1						0		1
Cluster 1105	GH30_1 GH63	1	1						0		1
Cluster 1106	GH10 GH130 GH145 GH16 GH2 GH35 GH43_24 GH88	1	1						0		1
Cluster 1107	GH2 GH28 GH95	1	1						0		1
Cluster 1108	CE8 GH28 GH3 GH43_10	1	1						0		1
Cluster 1111	GH125 GH2 GH43_26 GH43_31 GH5_13 GH92	1	1						0		1
Cluster 1112	GH145 GH16 GH2 GH27 GH43_19 GH43_34 GH88	1	1						0		1
Cluster 1117	GH117 GH2 GH95	1	1						0		1
Cluster 1118	GH10 GH146 GH43_10 GH43_12 GH95	1	1						0		1
Cluster 1119	GH27 GH28 GH78 GH92 Sulf	1	1						0		1
Cluster 1120	GH78 GH97	1	1						0		1
Cluster 1121	GH16 GH26 GH3 GH95 Sulf	1	1						0		1
Cluster 1124	GH130 GH140 GH2 GH31 GH5_2 GH5_5 GH78 Sulf	1	1						0		1
Cluster 1125	GH2 GH36 Sulf	1	1						0		1
Cluster 1126	GH43_34 GH51 GH92	1	1						0		1
Cluster 1127	GH109 GH110 GH20	1	1						0		1
Cluster 1129	GH144 GH29 GH3	1	1						0		1
Cluster 1130	CE12 CE8 GH133 GH43_34 GH51 GH57 GH78 GH92 GT4 Pept	1	1						0		1
Cluster 1139	CE7 GH3 GH5_5 GH88 GH92	1	1						0		1
Cluster 1141	GH43_26 GH88	1	1						0		1
Cluster 1148	GH146 GH31 GH43 GH51 GH92	1	1						0		1
Cluster 1150	GH2 GH26 GH3 GH97	1	1						0		1
Cluster 1151	GH130 GH26 GH28 GH5_7	1	1						0		1
Cluster 1152	GH10 GH11 GH115 GH2 GH43_1 GH43_10 GH43_12 GH67	1	1						0		1
Cluster 1153	GH130 GH2 GH26 GH43 GH43_34	1	1						0		1
Cluster 1156	CE12 GH105 GH106 GH2 GH28 GH42 GH43_18 PL11 PL22	1	1						0		1
Cluster 1157	GH145 GH16 GH43_24	1	1						0		1
Cluster 1158	GH27 GH35	1	1						0		1
Cluster 1159	GH32 GH94	1	1						0		1
Cluster 1160	GH142 GH143 GH78 Sulf	1	1						0		1
Cluster 1163	GH43_19 GH66 GH97 Pept PL11	1	1						0		1
Cluster 1164	GH3 GH88 Pept PL8 Sulf	1	1						0		1
Cluster 1170	GH128 GH43_19	1	1						0		1
Cluster 1172	GH105 GH2 GH43_24	1	1						0		1
Cluster 1173	GH3 GH31 GH66	1	1						0		1
Cluster 1174	GH146 GH3 GH31 GH43_10 GH43_29 GH95 GH97	1	1						0		1
Cluster 1178	GH3 GH63 Sulf	1	1						0		1
Cluster 1183	GH39 GH88	1	1						0		1
Cluster 1186	GH106 GH3 GH5_46	1	1						0		1
Cluster 1187	GH2 GH29 GH3 GH31 GH43_12	1	1						0		1
Cluster 1188	GH10 GH39	1	1						0		1
Cluster 1189	GH140 GH144	1	1						0		1
Cluster 1191	GH141 GH2	1	1						0		1
Cluster 1192	GH106 GH97	1	1						0		1
Cluster 1194	GH24 GH3 GH5_4	1	1						0		1
Cluster 1195	GH35 GH67	1	1						0		1
Cluster 1196	GH105 PL8	1	1						0		1
Cluster 1198	GH33 GH85 GH95	1	1						0		1
Cluster 1199	GH76 GH97	1	1						0		1
Cluster 1200	GH16 GH20 GH3 GH95 PL8	1	1						0		1
Cluster 1202	CE12 CE8 GH133 GH51 GH57 GT4 Pept	1	1						0		1
Cluster 1205	GH108	1	1						0		1
Cluster 1208	GH2 GH28 GH78 GH88 PL8	1	1						0		1
Cluster 1209	GH78 PL8	1	1						0		1
Cluster 1210	GH125 GH2 GH3 GH38 GH76 GH78 GH92	1	1						0		1
Cluster 1213	GH16 GH26 GH3	1	1						0		1
Cluster 1214	GH127 GH27 GH3 GH30_3 GH43_34	1	1						0		1
Cluster 1215	GH2 GH27 GH31 GH43_17 GH97	1	1						0		1
Cluster 1216	GH43_26 GH43_33	1	1						0		1
Cluster 1218	GH105 GH28 GH31 GH43_10 PL1	1	1						0		1
Cluster 1219	CE1 GH130 Sulf	1	1						0		1
Cluster 1220	GH130 GH3	1	1						0		1
Cluster 1222	GH16 GH30_3 GH5_46	1	1						0		1
Cluster 1223	CE1 CE4 CE8 GH3 PL10	1	1						0		1
Cluster 1224	GH43_19 GH43_24	1	1						0		1
Cluster 1225	GH13 PL12	1	1						0		1
Cluster 1226	GH3 GH43_2 GH43_7 GH8	1	1						0		1
Cluster 1227	GH36 GH63	1	1						0		1
Cluster 1228	GH13_38 GH18 GH85	1	1						0		1
Cluster 1229	GH110 GH2 GH63	1	1						0		1
Cluster 1230	GH110 GH20 GH95	1	1						0		1
Cluster 1233	GH32 GH36 Pept	1	1						0		1
Cluster 1234	GH105 GH106 GH28 GH43_18 Pept PL22 PL4 PL9	1	1						0		1
Cluster 1235	CE4 GH127	1	1						0		1
Cluster 1240	GH27 GH66	1	1						0		1
Cluster 1241	GH3 GH5_4 GH95	1	1						0		1
Cluster 1242	CE1 GH115 GH31 GH43_10 GH43_12	1	1						0		1
Cluster 1243	GH146 GH92	1	1						0		1
Cluster 1244	GH13 GH73 GH97	1	1						0		1
Cluster 1246	GH130 GH2 GH26 GH36 GH5_7 Pept	1	1						0		1
Cluster 1247	CE8 GH106	1	1						0		1
Cluster 1248	CE7 GH109 PL1	1	1						0		1
Cluster 1249	CE8 GH28 GH95	1	1						0		1
Cluster 1250	GH10 GH146 GH31 GH43_1 GH43_10 GH43_12 GH43_29	1	1						0		1
Cluster 1251	CE12 GH2 GH28 PL11 PL26	1	1						0		1
Cluster 1252	GH3 GH5_38 GH84	1	1						0		1
Cluster 1253	CE2 CE7 GH109 GH130 GH26 GH3 GH36	1	1						0		1
Cluster 1254	GH13_14 GH97	1	1						0		1
Cluster 1255	GH18 GH23 GH77	1	1						0		1
Cluster 1256	GH3 GH97 Pept	1	1						0		1
Cluster 1257	GH2 GH43 GH43_3 GH43_31	1	1						0		1
Cluster 1260	GH13_14	1	1						0		1
Cluster 1261	GH13 GH53 GH65	1	1						0		1
Cluster 1263	GH10 GH89	1	1						0		1
Cluster 1265	GH13 GH13_14 GH29 GH42 GH77 GH97	1	1						0		1
Cluster 1267	CE1 GH139 PL1	1	1						0		1
Cluster 1268	GH31 GH43_10 GH43_29 GH97	1	1						0		1
Cluster 1270	GH13 GH13_6 GH36 GH97	1	1						0		1
Cluster 1274	GH43_3 GH43_31 GH92	1	1						0		1
Cluster 1275	GH13_14 GH77	1	1						0		1
Cluster 1280	CE7 GH146 GH16 GH18 GH2 GH20 GH29 GH43_12 Sulf	1	1						0		1
Cluster 1282	GH20 PL14	1	1						0		1
Cluster 1283	GH2 GH29 GH36 GH88 PL8	1	1						0		1
Cluster 1284	GH136 GH2 GH29 GH3 GH50	1	1						0		1
Cluster 1290	GH2 GH35 GH51 GH53 GH95	1	1						0		1
Cluster 1299	GH3 GH31 GH43_29 GH97 PL1	1	1						0		1
Cluster 1300	GH2 GH20 GH43_3 GH43_31	1	1						0		1
Cluster 1301	CE7 GH27 GH5_7	1	1						0		1
Cluster 1302	GH16 GH3 GH31	1	1						0		1
Cluster 1303	CE1 CE6 CE7 GH105	1	1						0		1
Cluster 1304	CE15 GH10 GH13_14	1	1						0		1
Cluster 1305	GH1 GH2 GH29 GH3 GH31 GT1	1	1						0		1
Cluster 1306	GH2 GH3 GH30_4	1	1						0		1
Cluster 1309	GH108 GH36	1	1						0		1
Cluster 1311	GH31 GH43_3 GH43_33	1	1						0		1
Cluster 1312	GH144 GH3 GH43_28 PL1	1	1						0		1
Cluster 1313	GH105 GH13 GH28 GH29 GH43_10 GH65 Pept PL1	1	1						0		1
Cluster 1314	GH16 Pept	1	1						0		1
Cluster 1315	GH105 GH9	1	1						0		1
Cluster 1316	GH32 PL10	1	1						0		1
Cluster 1317	GH43_5 GH51	1	1						0		1
Cluster 1319	GH13_11 GH43_26 GH43_8	1	1						0		1
Cluster 1321	GH28 GH30_4	1	1						0		1
Cluster 1322	GH67 GH92 GH97	1	1						0		1
Cluster 1324	GH43_19 GH43_34 GH97	1	1						0		1
Cluster 1325	CE7 GH130 GH26 GH3 GH5_2 GH97	1	1						0		1
Cluster 1326	GH29 GH43 GH43_24	1	1						0		1
Cluster 1327	GH18 GH2 GH92	1	1						0		1
Cluster 1328	GH105 GH145 GH2	1	1						0		1
Cluster 1329	GH127 GH27 GH43_34	1	1						0		1
Cluster 1330	GH2 GH27 GH5_7	1	1						0		1
Cluster 1332	CE7 GH28	1	1						0		1
Cluster 1334	CE12 CE8 GH43_10 GH95 Pept	1	1						0		1
Cluster 1337	GH105 GH117 GH2 GH28 PL22	1	1						0		1
Cluster 1338	GH127 GH146 GH43_29	1	1						0		1
Cluster 1340	GH125 GH130 GH20 GH23 GH92 Pept	1	1						0		1
Cluster 1341	GH13_3 GH13_9 GH31 GH92 GT4	1	1						0		1
Cluster 1342	GH10 GH11 GH3 GH8	1	1						0		1
Cluster 1345	GH16 GH82	1	1						0		1
Cluster 1346	GH13_19	1	1						0		1
Cluster 1353	GH109 GH35	1	1						0		1
Cluster 1355	GH105 GH16 GH2 GH43_17 GH43_24	1	1						0		1
Cluster 1356	GH110 GH2 GH29 GH3 Pept	1	1						0		1
Cluster 1357	GH10 GH130 GH2 GH3 GH50	1	1						0		1
Cluster 1358	GH42 Sulf	1	1						0		1
Cluster 1359	CE1 CE6 GH2 GH28 GH3 GH35 GH43_1 GH43_12 GH95	1	1						0		1
Cluster 1361	CE15 GH43_3 GH43_8 GH5_13	1	1						0		1
Cluster 1364	GH110 GH95 Pept	1	1						0		1
Cluster 1366	GH113 Pept	1	1						0		1
Cluster 1367	CE1 CE15 CE6 GH10 GH146 GH43_10 GH43_12 GH95	1	1						0		1
Cluster 1369	GH38 GH97 Sulf	1	1						0		1
Cluster 1371	GH136 GH2 GH31 GH50 GH89	1	1						0		1
Cluster 1372	GH3 GH84 Sulf	1	1						0		1
Cluster 1373	GH42 GH43_33	1	1						0		1
Cluster 1375	GH117 GH20 Sulf	1	1						0		1
Cluster 1376	GH43_4 GH51 GH76	1	1						0		1
Cluster 1377	GH2 GH63 GH92	1	1						0		1
Cluster 1378	GH2 GH29 GH3 GH95 Pept	1	1						0		1
Cluster 1380	GH27 GH35 GH51 Sulf	1	1						0		1
Cluster 1382	GH3 GH51	1	1						0		1
Cluster 1383	GH120 GH89	1	1						0		1
Cluster 1388	GH106 PL22 Sulf	1	1						0		1
Cluster 1391	CE12 CE8 GH28 GH3 GH95	1	1						0		1
Cluster 1395	GH16 GH36	1	1						0		1
Cluster 1396	GH144 GH3 GH43 GH43_28	1	1						0		1
Cluster 1397	GH144 GH2 GH20 GH3 GH88	1	1						0		1
Cluster 1398	GH105 GH110 GH150 GH2 GH27 GH43 GH43_2 Sulf	1	1						0		1
Cluster 1402	CE3 GH105 GH117 GH16 GH43_24 GH97 Sulf	1	1						0		1
Cluster 1403	GH43_17 GH43_33	1	1						0		1
Cluster 1404	GH105 GH130 GH141 GH92	1	1						0		1
Cluster 1406	GH105 GH140 GH43_18	1	1						0		1
Cluster 1408	GH105 GH29	1	1						0		1
Cluster 1409	GH120 GH2 GH29 GH35 GH95	1	1						0		1
Cluster 1411	GH2 GH43	1	1						0		1
Cluster 1412	CE7 GH130 GH26 GH92	1	1						0		1
Cluster 1413	GH3 GH31 GH35 GH9	1	1						0		1
Cluster 1415	GH110 GH30_6	1	1						0		1
Cluster 1416	GH43 GH43_4 GH51 GH97 Sulf	1	1						0		1
Cluster 1419	GH20 GH33 GH85	1	1						0		1
Cluster 1420	GH127 GH146 GH2 GH43_8 GH51	1	1						0		1
Cluster 1421	GH2 GH43 GH51 GH53	1	1						0		1
Cluster 1423	GH65 Sulf	1	1						0		1
Cluster 1424	GH27 GH3 GH78	1	1						0		1
Cluster 1427	GH140 GH28 GH33 GH43_10 GH78 GH95	1	1						0		1
Cluster 1428	GH28 GH43_24 GH43_34 GH97	1	1						0		1
Cluster 1429	GH43_10 GH43_29 GH5_21	1	1						0		1
Cluster 1430	CE8 GH28 Sulf	1	1						0		1
Cluster 1434	GH125 GH38 GH43_3 GH43_31 GH76 GH92	1	1						0		1
Cluster 1437	CE6 GH105 GH50	1	1						0		1
Cluster 1438	GH10 GH3 GH50	1	1						0		1
Cluster 1440	GH13 GH147 GH2	1	1						0		1
Cluster 1441	GH138 GH142 GH143 GH33 GH43_18 GH95 PL1 PL10	1	1						0		1
Cluster 1444	CE1 CE6 GH10 GH146 GH43_10 GH43_12 GH43_7 GH51 GH95 GH97	1	1						0		1
Cluster 1446	GH105 GH115 GH39	1	1						0		1
Cluster 1448	GH130 GH20 GH25 GH26 GH5_26	1	1						0		1
Cluster 1449	GH148 GH28 GH30	1	1						0		1
Cluster 1451	CE6 GH2 GH30_1 GH30_3	1	1						0		1
Cluster 1452	GH146 GH2 GH43_18 GH51 GH97	1	1						0		1
Cluster 1453	GH10 GH2 GH3 GH51 GH67	1	1						0		1
Cluster 1455	GH105 GH2 PL1	1	1						0		1
Cluster 1457	GH120 GH92 Sulf	1	1						0		1
Cluster 1459	GH5_26 GH5_5 GH88 GH94	1	1						0		1
Cluster 1460	GH105 GH92	1	1						0		1
Cluster 1461	GH18 GH20 GH89 PL10	1	1						0		1
Cluster 1462	GH85 GH92	1	1						0		1
Cluster 1463	CE12 CE8 GH133 GH3 GH43_34 GH57 GH92 GT4 Pept	1	1						0		1
Cluster 1465	GH105 GH109 GH123 GH2 PL8	1	1						0		1
Cluster 1466	GH5_26 GH5_38	1	1						0		1
Cluster 1467	GH140 GH78 Pept	1	1						0		1
Cluster 1469	CE12 GH2 GH28	1	1						0		1
Cluster 1470	GH145 GH16 GH43 GH43_19 GH43_34 GH51 GH88	1	1						0		1
Cluster 1471	GH36 GH88	1	1						0		1
Cluster 1472	GH130 GH31	1	1						0		1
Cluster 1478	GH139 GH16 GH2 GH29 GH89	1	1						0		1
Cluster 1479	GH111 GH20 GH29	1	1						0		1
Cluster 1480	GH2 GH43_3 GH43_33	1	1						0		1
Cluster 1481	GH13 GH147 GH53	1	1						0		1
Cluster 1485	GH16 GH28 GH3	1	1						0		1
Cluster 1486	CE8 GH43_19 GH43_29	1	1						0		1
Cluster 1487	GH140 GH43_24	1	1						0		1
Cluster 1488	CE8 GH105 GH28 GH3 GH43_10 PL10	1	1						0		1
Cluster 1492	GH141 GH30_4	1	1						0		1
Cluster 1493	GH127 GH137	1	1						0		1
Cluster 1494	CE1 GH10 GH43_1 GH95	1	1						0		1
Cluster 1496	GH10 GH43_1 GH43_12 GH43_2 GH43_29	1	1						0		1
Cluster 1497	GH19	1	1						0		1
Cluster 1501	GH139 GH95	1	1						0		1
Cluster 1503	GH106 GH120 GH2 GH43 GH78 Sulf	1	1						0		1
Cluster 1504	GH20 GH95	1	1						0		1
Cluster 1506	GH43_29 GH43_5 GH51	1	1						0		1
Cluster 1507	GH13 GH43_28	1	1						0		1
Cluster 1509	GH145 GH16 GH43_19 GH43_34 GH88	1	1						0		1
Cluster 1510	CE1 GH16	1	1						0		1
Cluster 1511	GH2 GH3 GH43_34	1	1						0		1
Cluster 1512	GH5_2 Sulf	1	1						0		1
Cluster 1519	GH117 GH141 GH29 GH88 GH95 Pept Sulf	1	1						0		1
Cluster 1520	GH16 GH3 Sulf	1	1						0		1
Cluster 1521	GH28 PL1 PL9	1	1						0		1
Cluster 1522	CE12 CE8 GH105 GH106 GH28 GH31 Pept	1	1						0		1
Cluster 1524	GH109 GH133 Sulf	1	1						0		1
Cluster 1526	GH30_4 GH43_29	1	1						0		1
Cluster 1527	GH2 GH29 GH43_5 GH51 GH92	1	1						0		1
Cluster 1528	GH2 GH28 GH43_10 GH53 GH92	1	1						0		1
Cluster 1530	GH145 GH16 GH88	1	1						0		1
Cluster 1531	GH2 GH5	1	1						0		1
Cluster 1532	CE9 GH18 GH20 GH5_2	1	1						0		1
Cluster 1533	GH63 PL8	1	1						0		1
Cluster 1534	GH2 GH28 GH30_4 GH43 GH43_19 GH43_34 GH89	1	1						0		1
Cluster 1535	GH15 GH20	1	1						0		1
Cluster 1537	GH143 GH27 GH3	1	1						0		1
Cluster 1540	CE6 CE9 GH20 PL12	1	1						0		1
Cluster 1543	GH140 GH43_10 PL1	1	1						0		1
Cluster 1544	CE1 GH2 GH29 GH3 GH31 GH42 GH5_4 GH97 Pept	1	1						0		1
Cluster 1545	GH115 GH31 GH89 GH92	1	1						0		1
Cluster 1547	GH130 GH37 GH65	1	1						0		1
Cluster 1548	CE12 GH105 GH117 GH2 GH28 GH31 Sulf	1	1						0		1
Cluster 1549	GH20 GH43_34 Pept	1	1						0		1
Cluster 1550	GH3 GH43_16 GH5_4	1	1						0		1
Cluster 1551	GH146 GH147 GH43_29 GH43_5 GH51	1	1						0		1
Cluster 1552	GH33 GH84	1	1						0		1
Cluster 1556	GH2 GH43_18 GH43_26 GH43_34 GH5_13	1	1						0		1
Cluster 1557	GH43_29 GH43_5	1	1						0		1
Cluster 1559	GH5_46 Pept	1	1						0		1
Cluster 1562	CE3 GH29	1	1						0		1
Cluster 1564	CE15 GH106 GH11	1	1						0		1
Cluster 1566	CE2 GH2	1	1						0		1
Cluster 1567	GH130 GH2 GH88	1	1						0		1
Cluster 1569	GH29 GH3 GH35	1	1						0		1
Cluster 1570	GH105 GH43_26 GH43_31 GH43_33 GH43_8	1	1						0		1
Cluster 1571	GH2 GH33	1	1						0		1
Cluster 1572	GH125 GH2 GH29 GH76 PL6	1	1						0		1
Cluster 1573	GH25 GH97 Pept	1	1						0		1
Cluster 1574	CE8 GH146 GH43_10 GH43_19 GH43_34 GH51 GH97	1	1						0		1
Cluster 1576	GH130 GH20	1	1						0		1
Cluster 1577	GH1 GH16	1	1						0		1
Cluster 1578	CE12 CE8 GH105 GH140 GH28 GH43_10 GH43_19 GH43_34 GH51 PL1 PL10	1	1						0		1
Cluster 1580	CE1 GH9	1	1						0		1
Cluster 1581	GH146 GH2 GH28 GH43_33 GH88 GH97	1	1						0		1
Cluster 1582	GH110 GH29 GH92	1	1						0		1
Cluster 1583	GH116 GH130 GH26	1	1						0		1
Cluster 1584	GH13 GH13_36 GH65	1	1						0		1
Cluster 1585	GH43_5 GH51 GH97	1	1						0		1
Cluster 1586	GH138 GH141 GH78	1	1						0		1
Cluster 1587	CE15 GH10 GH2 GH43_1 GH43_12	1	1						0		1
Cluster 1593	GH26 GH51	1	1						0		1
Cluster 1594	GH32 GH39 GH5_4	1	1						0		1
Cluster 1595	GH2 GH43_1 GH43_12	1	1						0		1
Cluster 1599	GH12 GH36 GH39 GH9 GH95	1	1						0		1
Cluster 1600	GH39 GH43_9 GH51	1	1						0		1
Cluster 1601	GH28 GH43_34 GH89	1	1						0		1
Cluster 1603	GH105 GH106 GH117 GH31	1	1						0		1
Cluster 1604	GH33 GH43_3 GH5_13	1	1						0		1
Cluster 1605	GH149 GH16 GH30_1	1	1						0		1
Cluster 1607	GH105 GH28 GH63	1	1						0		1
Cluster 1608	CE1 CE6 GH146 GH3 GH43_12 GH97	1	1						0		1
Cluster 1609	CE1 GH3 GH43_10 GH43_29 GH8 GH9	1	1						0		1
Cluster 1616	GH106 GH130 GH92	1	1						0		1
Cluster 1617	GH147 GH2 GH53 GH95	1	1						0		1
Cluster 1618	CE15 GH43_19 GH43_34 GH51 GH97	1	1						0		1
Cluster 1619	GH116 GH3	1	1						0		1
Cluster 1620	GH76 GH78 GH92	1	1						0		1
Cluster 1625	GH105 GH95 PL8	1	1						0		1
Cluster 1626	GH16 GH2 GH30_4 GH30_5 GH35 GH43_24 Sulf	1	1						0		1
Cluster 1629	GH29 GH76 Pept	1	1						0		1
Cluster 1632	GH125 Pept	1	1						0		1
Cluster 1633	GH105 GH106 GH115 GH2 GH28 GH31 GH43_18 Pept PL11	1	1						0		1
Cluster 1635	CE9 GH146 GH20	1	1						0		1
Cluster 1636	CE1 GH39 Pept	1	1						0		1
Cluster 1637	GH2 GH29 GH31 GH39 GH44 GH5_4 GH74	1	1						0		1
Cluster 1638	GH16 GH43_2 GH92	1	1						0		1
Cluster 1639	GH30_2 GH42	1	1						0		1
Cluster 1641	CE1 GH43_10	1	1						0		1
Cluster 1642	CE9 GH3 Pept	1	1						0		1
Cluster 1643	GH105 GH128 GH16 GH2 GH43_17 GH43_24 Pept	1	1						0		1
Cluster 1644	CE1 CE6 GH3 GH43_12 GH95	1	1						0		1
Cluster 1645	CE8 GH140 GH143 GH28 GH43_18 PL1	1	1						0		1
Cluster 1646	GH128 GH43_24 GH78	1	1						0		1
Cluster 1647	GH29 GH5_4 GH74	1	1						0		1
Cluster 1648	GH106 GH127 Pept	1	1						0		1
Cluster 1652	GH146 Sulf	1	1						0		1
Cluster 1655	GH140 GH30 GH5_36	1	1						0		1
Cluster 1658	GH130 GH18 GH31 GH51 GH9 Sulf	1	1						0		1
Cluster 1659	GH144 GH16 GH43_28	1	1						0		1
Cluster 1660	CE4 GH13	1	1						0		1
Cluster 1661	GH13 GH13_9 GH20 GH65	1	1						0		1
Cluster 1662	GH29 GH88 GH97 Sulf	1	1						0		1
Cluster 1664	GH27 GH78 Pept Sulf	1	1						0		1
Cluster 1665	GH28 GH29 Sulf	1	1						0		1
Cluster 1669	GH16 GH88 PL8	1	1						0		1
Cluster 1670	GH18 GH32	1	1						0		1
Cluster 1671	GH20 Pept PL6	1	1						0		1
Cluster 1673	GH16 GH2 GH43_24 GH78 GH88	1	1						0		1
Cluster 1674	GH2 GH5_13 Sulf	1	1						0		1
Cluster 1675	GH43 GH43_31 Sulf	1	1						0		1
Cluster 1676	GH144 GH43_28 Sulf	1	1						0		1
Cluster 1677	GH127 GH2 GH43_26 GH43_31 GH43_33 GH43_34 GH43_8 GH5_13	1	1						0		1
Cluster 1679	GH26 GH27 GH3 GH9	1	1						0		1
Cluster 1681	GH106 GH43 GH78 GH97 Sulf	1	1						0		1
Cluster 1683	CE9 GH13 GH31	1	1						0		1
Cluster 1685	GH127 GH27 GH43_26 GH43_29	1	1						0		1
Cluster 1687	GH127 GH27 GH43_26 GH43_5	1	1						0		1
Cluster 1688	GH2 GH43_26 GH43_32 GH43_34 GH43_8 GH5_13 GH51	1	1						0		1
Cluster 1689	GH10 GH115 GH3 GH43_1 GH43_10 GH43_12 GH53 GH67	1	1						0		1
Cluster 1690	CE1 GH43_29	1	1						0		1
Cluster 1692	GH3 GH43_28	1	1						0		1
Cluster 1693	GH3 GH30_1 GH5_46	1	1						0		1
Cluster 1695	GH106 GH145 GH2 GH3 GH39 GH59 GH78 GH88 Sulf	1	1						0		1
Cluster 1696	GH30_1 GH30_3 GH78 Sulf	1	1						0		1
Cluster 1697	GH144 GH3 GH78	1	1						0		1
Cluster 1698	GH105 GH146 GH43_19 GH43_34 GH51 GH97	1	1						0		1
Cluster 1699	GH2 GH76 Sulf	1	1						0		1
Cluster 1700	GH109 GH29	1	1						0		1
Cluster 1702	CE15 GH10 GH115	1	1						0		1
Cluster 1703	GH36 GH92	1	1						0		1
Cluster 1704	GH16 GH30_3 GH9	1	1						0		1
Cluster 1705	GH149 GH16 GH17 GH30_1 GH88 Pept	1	1						0		1
Cluster 1706	GH130 GH2 GH26 GH5_41 GH5_7 Sulf	1	1						0		1
Cluster 1707	CE3 GH3 Pept	1	1						0		1
Cluster 1709	GH2 GH26 GH9	1	1						0		1
Cluster 1710	GH43_5 GH78	1	1						0		1
Cluster 1712	GH117 GH29 GH31 Sulf	1	1						1	27768819	1
Cluster 1716	GH13_38 GH2 GH65	1	1						0		1
Cluster 1717	GH16 GH97 Sulf	1	1						0		1
Cluster 1720	GH116 GH117 GH29 GH36 GH95 GH97 Sulf	1	1						0		1
Cluster 1721	CE6 GH2 GH43_2 GH50 Sulf	1	1						0		1
Cluster 1722	CE12 Pept PL1	1	1						0		1
Cluster 1723	GH43_10 PL10	1	1						0		1
Cluster 1724	GH13_31 GH37 GH65	1	1						0		1
Cluster 1726	GH10 GH115 GH13_14 GH3 GH35 GH51 GH67	1	1						0		1
Cluster 1729	GH128 GH16 GH30_1 GH5	1	1						0		1
Cluster 1730	GH130 GH26 GH28 GH36 GH43_26 GH43_3 GH43_32 GH43_34 GH43_8 GH5_13 GH5_7 GH93	1	1						0		1
Cluster 1731	GH3 GH30 GH88	1	1						0		1
Cluster 1732	GH144 GH3 GH43_32	1	1						0		1
Cluster 1733	GH30_1 GH30_3 GH5	1	1						0		1
Cluster 1734	CE15 CE6 GH105 GH2 GH50	1	1						0		1
Cluster 1735	GH115 GH13_8	1	1						0		1
Cluster 1736	GH43_26 GH43_3 GH43_8 GH93	1	1						0		1
Cluster 1737	GH27 GH30_4 GH35	1	1						0		1
Cluster 1738	GH29 GH31 GH36	1	1						0		1
Cluster 1739	GH13 GH13_14 GH51	1	1						0		1
Cluster 1741	GH13 GH13_20 GH13_36 GH13_38 GH13_8 GH65	1	1						0		1
Cluster 1742	GH13_7 GH29 GH3	1	1						0		1
Cluster 1743	CE6 GH10 GH115 GH30 GH43_1 GH43_10 GH43_12 GH67	1	1						0		1
Cluster 1748	GH28 GH95 PL1	1	1						0		1
Cluster 1750	GH18 GH30_4 GH97	1	1						0		1
Cluster 1751	GH125 GH2 GH31 GH76 GH92	1	1						0		1
Cluster 1752	GH13 GH3	1	1						0		1
Cluster 1753	GH106 GH38 GH78 GH92	1	1						0		1
Cluster 1754	CE12 GH105 GH2 GH28 PL1 PL11 PL9	1	1						0		1
Cluster 1755	GH20 GH36 GH95	1	1						0		1
Cluster 1757	CE11 GH2 GH31	1	1						0		1
Cluster 1758	GH105 GH16 GH35 GH39 GH43_17 GH43_19 GH43_24 GH43_34	1	1						0		1
Cluster 1759	GH13 GH13_36 GH13_38 GH65 GH97	1	1						0		1
Cluster 1760	GH16 GH27	1	1						0		1
Cluster 1762	GH106 GH29 Sulf	1	1						0		1
Cluster 1764	GH2 GH35 GH92	1	1						0		1
Cluster 1766	CE12 CE4 GH115 GH2 GH43_19 GH43_24 GH43_29 GH43_34 GH51	1	1						0		1
Cluster 1767	GH2 GH43_12 GH43_24	1	1						0		1
Cluster 1768	CE9 GH95	1	1						0		1
Cluster 1769	GH1 GH18 GH5_13	1	1						0		1
Cluster 1770	GH1 GH144 GH3 GH30_1 GH30_3 GH43_28	1	1						0		1
Cluster 1773	GH28 GH29	1	1						0		1
Cluster 1774	CE1 GH10 GH115 GH3 GH43 GH43_2 GH67 GH9 GH95	1	1						0		1
Cluster 1775	CE8 GH28	1	1						0		1
Cluster 1777	CE12 CE4 GH105 GH2 GH28 GH43_18 PL11 PL22 Sulf	1	1						0		1
Cluster 1778	GH145 GH43_34 GH88	1	1						0		1
Cluster 1779	GH109 GH110 GH2	1	1						0		1
Cluster 1781	GH86	1	1						0		1
Cluster 1782	GH13_7 GH3 GH73 Pept	1	1						0		1
Cluster 1785	GH2 GH29 GH3 GH43_12 GH92	1	1						0		1
Cluster 1786	GH3 GH63 GH65	1	1						0		1
Cluster 1788	GH117 GH128 GH136 GH16 GH2 GH95 Sulf	1	1						0		1
Cluster 1789	GH43_34 GH92 Sulf	1	1						0		1
Cluster 1791	GH117 GH27 GH92 GH95	1	1						0		1
Cluster 1793	GH10 GH115 GH2 GH3 GH43_2	1	1						0		1
Cluster 1794	GH16 GH3 GH30_3	1	1						0		1
Cluster 1796	GH139 GH2 GH3 GH31 GH43_2 GH43_28 GH95	1	1						0		1
Cluster 1797	CE2 GH26 GH3 GH5_2	1	1						0		1
Cluster 1798	GH16 GH2 GH35 GH43_17 GH43_24 GH51	1	1						0		1
Cluster 1799	GH28 GH3 GH37 GH43_34 GH78	1	1						0		1
Cluster 1800	GH115 GH2 GH43_26 GH43_34 GH67 GH76 GH92	1	1						0		1
Cluster 1803	CE14 GH78	1	1						0		1
Cluster 1804	GH35 PL9	1	1						0		1
Cluster 1805	GH137 GH138 GH2 GH78 GH95 PL1	1	1						0		1
Cluster 1806	GH20 GH31 GH51	1	1						0		1
Cluster 1807	GH123 GH33	1	1						0		1
Cluster 1808	GH105 GH27	1	1						0		1
Cluster 1812	CE6 GH29 GH50 GH78 GH92 Sulf	1	1						0		1
Cluster 1814	GH20 GH29 GH95	1	1						0		1
Cluster 1816	GH30 Pept	1	1						0		1
Cluster 1818	GH2 GH3 GH31 GH42 GH43_9 GH5_4	1	1						0		1
Cluster 1820	GH10 GH43_1 GH5 Sulf	1	1						0		1
Cluster 1821	GH26 GH27 GH5_7	1	1						0		1
Cluster 1823	CE12 GH2 GH28 GH97 Pept Sulf	1	1						0		1
Cluster 1826	GH117 GH16 GH85	1	1						0		1
Cluster 1829	CE12 GH106 GH28 Sulf	1	1						0		1
Cluster 1830	GH28 GH89	1	1						0		1
Cluster 1831	GH27 GH3 GH43_10 GH43_16 GH43_29 GH5_4 GH51	1	1						0		1
Cluster 1832	GH139 GH2 GH43_2 GH92	1	1						0		1
Cluster 1833	GH16 GH18 GH20 GH29 GH92	1	1						0		1
Cluster 1834	GH26 GH27 GH3 GH31 GH43_34	1	1						0		1
Cluster 1835	GH18 GH2 GH20 GH3 GH31 GH65 GH78 GH92	1	1						0		1
Cluster 1836	GH106 GH2 GH5_13	1	1						0		1
Cluster 1837	CE8 GH105 GH106 GH127 GH139 GH140 GH141 GH143 GH2 GH28 GH33 GH43_18 GH78 PL1	1	1						0		1
Cluster 1838	GH106 GH92	1	1						0		1
Cluster 1839	GH120 GH16 GH27 GH28 GH29 GH43_10 GH43_24 GH51 GH88 Pept	1	1						0		1
Cluster 1840	GH27 GH3 GH39 GH43_16 GH5_4 GH51	1	1						0		1
Cluster 1842	GH109 GH123	1	1						0		1
Cluster 1844	GH145 GH2 GH32 GH43_19 GH43_34	1	1						0		1
Cluster 1845	GH2 GH27 GH28 GH30 GH30_4 GH43_19 GH43_34	1	1						0		1
Cluster 1846	GH130 GH18 GH20 GH29 GH3 GH33 GH35 GH92 Pept	1	1						0		1
Cluster 1848	GH117 GH16 Sulf	1	1						0		1
Cluster 1854	GH43_18 GH43_26 GH43_3 GH43_31 GH43_33 GH5_13 Sulf	1	1						0		1
Cluster 1855	GH43_18 GH43_31 Sulf	1	1						0		1
Cluster 1859	GH43_1 GH43_10 GH43_12	1	1						0		1
Cluster 1860	GH130 GH26 GH30_3 GH5 GH5_7 Sulf	1	1						0		1
Cluster 1861	GH18 GH20 Pept	1	1						0		1
Cluster 1863	GH110 GH29 Sulf	1	1						0		1
Cluster 1864	GH16 GH2 Pept	1	1						0		1
Cluster 1865	GH105 GH31 PL6	1	1						0		1
Cluster 1866	GH13_9 GH31 GT5 PL17 PL6 PL7	1	1						0		1
Cluster 1867	GH10 GH3	1	1						0		1
Cluster 1873	GH43_34 Sulf	1	1						0		1
Cluster 1874	GH127 PL1	1	1						0		1
Cluster 1875	CE15 GH33	1	1						0		1
Cluster 1878	GH105 GH97 PL6	1	1						0		1
Cluster 1881	GH125 GH30_4	1	1						0		1
Cluster 1882	Pept PL15 Sulf	1	1						0		1
Cluster 1883	GH43_29	1	1						0		1
Cluster 1884	GH30_4 GH95	1	1						0		1
Cluster 1885	GH13 GH13_38 GH130	1	1						0		1
Cluster 1886	Pept PL1	1	1						0		1
Cluster 1887	GH16 GH88	1	1						0		1
Cluster 1888	GH2 GH43_5 GH5_13 GH51	1	1						0		1
Cluster 1889	GH31 GH43_1 GH67 GH92	1	1						0		1
Cluster 1890	GH2 GH28 GH43_19 GH43_34 GH51 GH89	1	1						0		1
Cluster 1891	CE1 CE6 GH10 GH43_10 GH43_2 GH43_7 GH9	1	1						0		1
Cluster 1892	GH43_15	1	1						0		1
Cluster 1894	GH141 Pept	1	1						0		1
Cluster 1895	GH59 GH95	1	1						0		1
Cluster 1896	GH20 PL17 PL6	1	1						0		1
Cluster 1897	GH145 GH78 GH88	1	1						0		1
Cluster 1898	CE4 GH1	1	1						0		1
Cluster 1899	GH20 GH23 GH5_13	1	1						0		1
Cluster 1900	GH105 PL6	1	1						0		1
Cluster 1901	GH105 GH43_31	1	1						0		1
Cluster 1902	GH29 GH88 GH95 PL8 Sulf	1	1						0		1
Cluster 1903	GH43_34 GH76 GH92	1	1						0		1
Cluster 1904	GH20 GH29 GH3 GH33 GH92 Pept Sulf	1	1						0		1
Cluster 1905	CE8 GH115 GH67	1	1						0		1
Cluster 1906	CE1 GH29 GH3 GH39 GH42 GH44 GH5_4 GH97	1	1						0		1
Cluster 1908	GH116 GH30_3	1	1						0		1
Cluster 1912	GH141 GH3	1	1						0		1
Cluster 1913	GH127 GH140 GH143 GH29 GH78	1	1						0		1
Cluster 1914	GH16 PL8	1	1						0		1
Cluster 1915	GH115 GH147	1	1						0		1
Cluster 1916	GH27 GH5_2	1	1						0		1
[truncated: 434 more rows]
