# Supplementary material for: Bacteroidetes use thousands of enzyme combinations to break down glycans
Source: Nat Commun. 2019 May 3;10:2043. doi: 10.1038/s41467-019-10068-5 (PMC6499787; doi:10.1038/s41467-019-10068-5)
Supplement: Supplementary file 7 — Supplementary Data 5 [file 41467_2019_10068_MOESM7_ESM.xlsx]

## Sheet: Datasheet 1
Legend: Families, subfamilies and their relative enrichment inside vs. outside of the PULs. Observed values and values expected according to null hypothesis are provided. Chi2-test shows significant deviation from random distribution of CAZymes. The adjusted standardized residuals49,50 highlight the most significantly enriched CAZyme families. Degree of freedom (df) and p-values are given.
	Observed number of genes		Expected number of genes		Pearson's Chi-squared test	Adjusted standardized residuals
Family/ Subfamily	In a PUL	Out of any PUL	In a PUL	Out of any PUL	X-squared = 61956, df = 227,
					p-value < 2.2e-16
GH23	15	2170	766.52	1418.48		-34
GH13	875	4164	1767.72	3271.28		-26.93
GH73	2	1295	455	842		-26.5
CE11	0	937	328.71	608.29		-22.59
CE4	99	1317	496.74	919.26		-22.28
GH25	7	911	322.04	595.96		-21.87
GH24	1	640	224.87	416.13		-18.58
GH77	11	586	209.43	387.57		-17.06
GH13_38	15	572	205.92	381.08		-16.55
GH13_8	3	460	162.42	300.58		-15.56
GH57	12	455	163.83	303.17		-14.75
GH13_9	2	368	129.8	240.2		-13.94
GH133	12	411	148.39	274.61		-13.92
GH15	2	367	129.45	239.55		-13.92
GH1	6	272	97.52	180.48		-11.52
GH19	2	227	80.33	148.67		-10.86
CE9	91	525	216.1	399.9		-10.59
GH109	181	770	333.62	617.38		-10.41
GH37	16	267	99.28	183.72		-10.39
GH65	84	483	198.91	368.09		-10.14
GH13_5	1	191	67.36	124.64		-10.04
GH113	9	222	81.04	149.96		-9.94
GH13_14	43	322	128.04	236.96		-9.34
GH9	95	475	199.96	370.04		-9.23
GH13_19	1	146	51.57	95.43		-8.75
GH141	63	359	148.04	273.96		-8.69
GH108	1	128	45.25	83.75		-8.17
GH5_42	0	122	42.8	79.2		-8.12
GH84	13	173	65.25	120.75		-8.03
CE2	23	200	78.23	144.77		-7.76
GH13_11	0	108	37.89	70.11		-7.64
GH29	932	2281	1127.15	2085.85		-7.31
GH13_16	0	98	34.38	63.62		-7.28
GH13_3	0	91	31.92	59.08		-7.02
GH78	504	1324	641.28	1186.72		-6.78
GH13_10	2	92	32.98	61.02		-6.7
GH13_26	1	79	28.06	51.94		-6.34
GH138	23	149	60.34	111.66		-5.97
GH123	70	272	119.98	222.02		-5.67
GH43_8	21	124	50.87	94.13		-5.2
PL10	68	251	111.91	207.09		-5.16
GH137	31	151	63.85	118.15		-5.11
GH130	446	1093	539.89	999.11		-5.05
GH117	101	321	148.04	273.96		-4.81
GH13_18	1	47	16.84	31.16		-4.79
GH5_36	4	58	21.75	40.25		-4.72
GH13_23	0	38	13.33	24.67		-4.53
GH43_35	10	75	29.82	55.18		-4.51
PL13	11	78	31.22	57.78		-4.49
GH13_4	0	37	12.98	24.02		-4.47
GH67	86	271	125.24	231.76		-4.36
GH51	387	927	460.96	853.04		-4.3
GH20	1106	2380	1222.92	2263.08		-4.21
GH43_1	88	270	125.59	232.41		-4.17
CE15	73	232	107	198		-4.08
GH6	0	30	10.52	19.48		-4.03
GH8	33	129	56.83	105.17		-3.93
GH5_26	2	34	12.63	23.37		-3.71
GH74	15	74	31.22	57.78		-3.6
GH104	0	20	7.02	12.98		-3.29
GH127	203	491	243.46	450.54		-3.23
GH140	91	249	119.27	220.73		-3.22
GH87	3	30	11.58	21.42		-3.13
PL7	77	215	102.44	189.56		-3.12
CE1	394	874	444.82	823.18		-3.01
GH47	0	16	5.61	10.39		-2.94
GH5_10	0	16	5.61	10.39		-2.94
GH64	1	20	7.37	13.63		-2.91
GH86	19	72	31.92	59.08		-2.84
PL14	3	26	10.17	18.83		-2.79
GH5 *	41	124	57.88	107.12		-2.76
GH13_36	16	62	27.36	50.64		-2.7
GH11	3	24	9.47	17.53		-2.61
GH81	4	27	10.88	20.12		-2.59
GH95	559	1180	610.05	1128.95		-2.58
GH27	231	518	262.76	486.24		-2.44
GH30_5	0	11	3.86	7.14		-2.44
GH46	0	11	3.86	7.14		-2.44
GH13_6	1	15	5.61	10.39		-2.42
GH146	187	427	215.4	398.6		-2.41
GH14	0	10	3.51	6.49		-2.32
PL27	11	43	18.94	35.06		-2.27
GH13_31	19	63	28.77	53.23		-2.26
GH82	13	48	21.4	39.6		-2.25
GH5_25	2	17	6.67	12.33		-2.24
GH48	0	9	3.16	5.84		-2.21
PL25	0	8	2.81	5.19		-2.08
GH5_1	0	7	2.46	4.54		-1.94
GH5_55	0	6	2.1	3.9		-1.8
PL6	88	204	102.44	189.56		-1.77
GH114	3	16	6.67	12.33		-1.76
GH139	59	141	70.16	129.84		-1.66
GH12	3	15	6.31	11.69		-1.64
GH43_33	25	67	32.27	59.73		-1.59
GH5_7	50	120	59.64	110.36		-1.55
GH4	0	4	1.4	2.6		-1.47
GH5_8	0	4	1.4	2.6		-1.47
PL3	0	4	1.4	2.6		-1.47
GH13_20	5	19	8.42	15.58		-1.46
GH13_28	1	7	2.81	5.19		-1.34
GH43_37	5	18	8.07	14.93		-1.34
PL28	1	7	2.81	5.19		-1.34
GH5_38	14	39	18.59	34.41		-1.32
GH31	672	1321	699.16	1293.84		-1.29
GH13_m51	0	3	1.05	1.95		-1.27
GH125	197	400	209.43	387.57		-1.07
GH102	0	2	0.7	1.3		-1.04
GH103	0	2	0.7	1.3		-1.04
GH119	0	2	0.7	1.3		-1.04
GH68	0	2	0.7	1.3		-1.04
GH71	0	2	0.7	1.3		-1.04
GH17	63	136	69.81	129.19		-1.01
GH106	321	635	335.37	620.63		-0.98
GH43_32	3	10	4.56	8.44		-0.91
GH100	0	1	0.35	0.65		-0.74
GH13_13	0	1	0.35	0.65		-0.74
GH13_m45	0	1	0.35	0.65		-0.74
GH13_m53	0	1	0.35	0.65		-0.74
GH5_12	0	1	0.35	0.65		-0.74
GH5_22	0	1	0.35	0.65		-0.74
GH5_48	0	1	0.35	0.65		-0.74
GH5_54	0	1	0.35	0.65		-0.74
GH52	0	1	0.35	0.65		-0.74
GH72	0	1	0.35	0.65		-0.74
GH96	0	1	0.35	0.65		-0.74
GH13_7	39	83	42.8	79.2		-0.72
GH94	34	70	36.48	67.52		-0.51
CE3	10	21	10.88	20.12		-0.33
CE7	145	276	147.69	273.31		-0.28
GH43_34	253	475	255.39	472.61		-0.19
GH149	29	55	29.47	54.53		-0.11
GH107	2	4	2.1	3.9		-0.09
PL24	2	4	2.1	3.9		-0.09
GH5_46	78	146	78.58	145.42		-0.08
GH129	6	11	5.96	11.04		0.02
GH39	74	136	73.67	136.33		0.05
GH148	4	7	3.86	7.14		0.09
GH43_7	25	44	24.21	44.79		0.2
GH151	2	3	1.75	3.25		0.23
GH43_19	147	263	143.83	266.17		0.33
PL4	4	6	3.51	6.49		0.33
GH110	131	232	127.34	235.66		0.4
GH101	1	1	0.7	1.3		0.44
GH13_32	1	1	0.7	1.3		0.44
GH62	1	1	0.7	1.3		0.44
GH43 *	105	180	99.98	185.02		0.62
GH79	8	11	6.67	12.33		0.64
GH30_2	53	87	49.11	90.89		0.69
GH145	70	116	65.25	120.75		0.73
GH43_16	14	20	11.93	22.07		0.74
GH43_15	9	12	7.37	13.63		0.75
GH13 *	699	1246	682.32	1262.68		0.8
GH36	330	577	318.18	588.82		0.83
GH43_11	8	10	6.31	11.69		0.83
GH93	6	7	4.56	8.44		0.84
PL17	64	102	58.23	107.77		0.94
GH38	109	177	100.33	185.67		1.08
GH150	11	13	8.42	15.58		1.1
GH5_2	76	119	68.41	126.59		1.14
GH43_27	2	1	1.05	1.95		1.15
GH111	1	0	0.35	0.65		1.36
GH5_39	1	0	0.35	0.65		1.36
GH35	292	485	272.58	504.42		1.46
PL21	16	18	11.93	22.07		1.46
GH5_41	4	2	2.1	3.9		1.62
GH49	3	1	1.4	2.6		1.67
GH59	7	5	4.21	7.79		1.69
GH30 *	28	32	21.05	38.95		1.88
GH44	13	10	8.07	14.93		2.15
PL15	93	127	77.18	142.82		2.24
GH97	1009	1702	951.04	1759.96		2.36
GH128	34	35	24.21	44.79		2.47
GH116	60	72	46.31	85.69		2.5
GH42	122	167	101.38	187.62		2.54
GH28	982	1629	915.96	1695.04		2.74
GH26	291	428	252.23	466.77		3.04
GH92	1650	2783	1555.13	2877.87		3.04
GH120	31	26	20	37		3.05
GH55	31	26	20	37		3.05
PL8	231	329	196.45	363.55		3.07
GH143	87	102	66.3	122.7		3.16
GH43_9	54	53	37.54	69.46		3.34
GH43_2	110	127	83.14	153.86		3.66
GH30_8	38	28	23.15	42.85		3.83
GH43_10	375	537	319.94	592.06		3.84
GH13_m52	25	13	13.33	24.67		3.97
GH98	21	9	10.52	19.48		4.01
PL9	117	129	86.3	159.7		4.11
GH142	106	113	76.83	142.17		4.13
GH115	320	433	264.16	488.84		4.28
GH5	719	1084	632.51	1170.49		4.3
GH43_29	224	277	175.75	325.25		4.53
GH43_17	78	66	50.52	93.48		4.8
GH43_26	172	191	127.34	235.66		4.92
GH43_18	197	221	146.64	271.36		5.17
GH33	524	722	437.11	808.89		5.19
GH136	70	49	41.75	77.25		5.43
CE12	497	660	405.88	751.12		5.64
GH63	172	174	121.38	224.62		5.71
GH43_5	87	59	51.22	94.78		6.21
PL22	46	16	21.75	40.25		6.46
GH5_21	72	39	38.94	72.06		6.58
GH5_13	155	131	100.33	185.67		6.78
CE6	216	209	149.09	275.91		6.81
GH53	198	184	134.01	247.99		6.87
GH2	2937	4603	2645.09	4894.91		7.28
PL11	271	271	190.14	351.86		7.29
GH43_24	281	284	198.21	366.79		7.32
GH10	430	485	320.99	594.01		7.58
GH91	31	0	10.88	20.12		7.58
GH30_1	137	91	79.98	148.02		7.92
GH89	293	280	201.01	371.99		8.07
GH99	77	29	37.19	68.81		8.11
PL12	190	147	118.22	218.78		8.2
GH43_12	248	204	158.57	293.43		8.83
GH5_5	62	11	25.61	47.39		8.93
GH105	879	1091	691.09	1278.91		8.95
PL26	101	41	49.81	92.19		9.01
GH147	100	39	48.76	90.24		9.11
GH30_6	56	5	21.4	39.6		9.29
GH43_28	240	177	146.29	270.71		9.63
GH5_4	158	85	85.25	157.75		9.79
GH16	977	1145	744.41	1377.59		10.68
GH85	107	28	47.36	87.64		10.76
GH3	2232	3052	1853.67	3430.33		11.16
CE8	480	430	319.24	590.76		11.21
GH43_3	236	135	130.15	240.85		11.53
GH66	113	22	47.36	87.64		11.84
GH32	522	454	342.39	633.61		12.1
PL1	660	626	451.14	834.86		12.27
GH88	681	617	455.35	842.65		13.2
GH30_3	287	150	153.3	283.7		13.43
GH50	157	35	67.36	124.64		13.57
GH43_31	232	92	113.66	210.34		13.8
GH43_4	195	35	80.69	149.31		15.81
GH30_4	296	66	126.99	235.01		18.64
GH76	550	287	293.63	543.37		18.64
GH43	3444	4027	2620.89	4850.11		20.62
GH18	1060	706	619.53	1146.47		22.13
GH30	895	470	478.85	886.15		23.74
GH144	682	109	277.49	513.51		30.24
			* asterisk indicates members of families that do not belong to any described subfamily
