# Supplementary material for: Bacteroidetes use thousands of enzyme combinations to break down glycans
Source: Nat Commun. 2019 May 3;10:2043. doi: 10.1038/s41467-019-10068-5 (PMC6499787; doi:10.1038/s41467-019-10068-5)
Supplement: Supplementary file 8 — Supplementary Data 6 [file 41467_2019_10068_MOESM8_ESM.xlsx]

## Sheet: Synthese_PUL_Clusters_average_a
Legend: Description of each cluster of PULs with an identical CAZyme composition and number of gene copies. For each cluster, CAZyme composition, number of PULs and genomes of origin are given. Information about taxonomy and known habitats are also provided. For the clusters containing literature-derived PULs, the PubMed IDs (PMIDs) of the corresponding publications are given.
CAZyme families or subfamilies. Number between brackets indicates the number of gene copies	Number of PULs	Number of genomes	Number of genera	Number of families	Number of classes	Classes	Number of literature derived PULs	PMID of publications
GH18 (1)	398	197	23	13	5	Bacteroidia (82.2%) Flavobacteriia (9.5%) Cytophagia (3.8%) Sphingobacteriia (3.3%) Chitinophagia (1.3%)	13	22205877, 22205877, 25139987, 25139987, 21762219, 21738475, 27768819, 18996345, 18996345, 26430127, 26430127, 26430127, 22205877, 22205877
GH2 (1)	274	198	46	17	6	Bacteroidia (73%) Chitinophagia (5.8%) Cytophagia (8.8%) Saprospiria (0.4%) Flavobacteriia (5.8%) Sphingobacteriia (6.2%)	10	22205877, 22205877, 22205877, 23976882, 23976882, 23976882, 23976882, 22205877, 22205877, 22205877
GH13 (1)	237	228	71	16	5	Bacteroidia (26.3%) Flavobacteriia (60.2%) Chitinophagia (3.4%) Cytophagia (8.5%) Sphingobacteriia (1.7%)	0
GH92 (1)	226	167	37	15	5	Bacteroidia (59.3%) Sphingobacteriia (16.4%) Chitinophagia (10.2%) Cytophagia (7.1%) Flavobacteriia (7.1%)	3	27768819, 18996345, 23976882
GH20 (1)	193	166	47	17	5	Bacteroidia (53.2%) Flavobacteriia (21.3%) Sphingobacteriia (12.8%) Chitinophagia (3.7%) Cytophagia (9%)	7	22205877, 22205877, 21762219, 18996345, 26430127, 22205877, 22205877
GH144 (1) GH3 (1)	171	163	20	10	5	Bacteroidia (55.6%) Sphingobacteriia (4.7%) Flavobacteriia (35.1%) Cytophagia (3.5%) Chitinophagia (1.2%)	5	22205877, 18996345, 23976882, 23976882, 22205877
GH29 (1)	161	132	33	14	6	Bacteroidia (49.7%) Chitinophagia (11.2%) Saprospiria (0.6%) Sphingobacteriia (16.1%) Flavobacteriia (12.4%) Cytophagia (9.9%)	2	18996345, 18996345
GH3 (1)	133	116	39	15	5	Bacteroidia (63.2%) Sphingobacteriia (14.3%) Chitinophagia (6%) Cytophagia (6.8%) Flavobacteriia (9.8%)	2	23976882, 26430127
GH16 (1)	113	101	44	16	6	Bacteroidia (40.7%) Chitinophagia (11.5%) Cytophagia (15%) Flavobacteriia (23%) Sphingobacteriia (8%) Saprospiria (1.8%)	2	27768819, 27768819
GH43 (1)	105	86	32	15	6	Bacteroidia (47.6%) Sphingobacteriia (12.4%) Cytophagia (17.1%) Chitinophagia (19%) Flavobacteriia (2.9%) Saprospiria (1%)	1	18996345
GH30 (1)	98	93	28	14	5	Bacteroidia (50.5%) Sphingobacteriia (12.4%) Chitinophagia (10.3%) Cytophagia (17.5%) Flavobacteriia (9.3%)	5	18996345, 18996345, 22205877, 23976882, 23976882, 26430127
GH32 (1)	95	93	40	11	5	Bacteroidia (26.3%) Chitinophagia (12.6%) Cytophagia (22.1%) Flavobacteriia (31.6%) Sphingobacteriia (7.4%)	0
GH3 (1) GH30 (1)	92	87	8	6	4	Bacteroidia (67.4%) Flavobacteriia (22.8%) Sphingobacteriia (8.7%) Cytophagia (1.1%)	5	22205877, 21762219, 18996345, 28461332, 26430127, 22205877
GH16 (1) GH3 (1)	92	87	27	12	4	Bacteroidia (71.9%) Sphingobacteriia (1.1%) Flavobacteriia (23.6%) Cytophagia (3.4%)	1	26430127
GH130 (1)	90	87	41	16	5	Bacteroidia (33.3%) Sphingobacteriia (21.1%) Chitinophagia (5.6%) Flavobacteriia (18.9%) Cytophagia (21.1%)	2	22205877, 22205877
GH97 (1)	90	80	21	11	5	Bacteroidia (56.7%) Flavobacteriia (26.7%) Sphingobacteriia (8.9%) Cytophagia (4.4%) Chitinophagia (3.3%)	1	27768819
GH88 (1)	86	77	31	12	5	Bacteroidia (54.7%) Sphingobacteriia (11.6%) Cytophagia (22.1%) Flavobacteriia (10.5%) Chitinophagia (1.2%)	2	22205877, 22205877
GH13 (2) GH97 (1)	83	78	6	5	3	Bacteroidia (85.5%) Flavobacteriia (9.6%) Cytophagia (4.8%)	6	22205877, 19717629, 21762219, 18996345, 23976882, 22205877
GH13 (1) GH97 (1)	80	77	16	9	4	Bacteroidia (43.8%) Flavobacteriia (53.8%) Cytophagia (1.2%) Sphingobacteriia (1.2%)	1	27768819
GH31 (1)	78	73	29	13	5	Bacteroidia (33.3%) Sphingobacteriia (12.8%) Chitinophagia (14.1%) Flavobacteriia (23.1%) Cytophagia (16.7%)	0
GH16 (2) GH3 (1)	77	74	26	7	4	Bacteroidia (21.1%) Flavobacteriia (73.7%) Cytophagia (3.9%) Chitinophagia (1.3%)	3	22205877, 22205877, 24522261
GH32 (2)	77	75	20	10	4	Bacteroidia (63.6%) Sphingobacteriia (11.7%) Cytophagia (2.6%) Flavobacteriia (22.1%)	1	23976882
GH27 (1)	68	51	10	10	4	Bacteroidia (95.5%) Chitinophagia (1.5%) Flavobacteriia (1.5%) Balneolia (1.5%)	2	22205877, 22205877
GH109 (1)	65	61	28	11	5	Bacteroidia (49.2%) Sphingobacteriia (15.4%) Cytophagia (7.7%) Flavobacteriia (21.5%) Chitinophagia (6.2%)	0
GH13 (1) GH65 (1)	64	63	17	7	5	Bacteroidia (34.4%) Chitinophagia (7.8%) Flavobacteriia (43.8%) Sphingobacteriia (9.4%) Cytophagia (4.7%)	2	27768819, 24522261
GH33 (1)	62	50	27	12	6	Bacteroidia (27.4%) Chitinophagia (32.3%) Cytophagia (21%) Saprospiria (1.6%) Flavobacteriia (12.9%) Sphingobacteriia (4.8%)	1	27768819
GH95 (1)	61	51	24	9	5	Bacteroidia (37.7%) Sphingobacteriia (8.2%) Chitinophagia (11.5%) Cytophagia (26.2%) Flavobacteriia (16.4%)	6	27768819, 27768819, 18996345, 23976882, 23976882, 26430127
GH92 (2)	61	59	23	13	5	Bacteroidia (67.2%) Chitinophagia (6.6%) Cytophagia (6.6%) Sphingobacteriia (13.1%) Flavobacteriia (6.6%)	0
GH2 (1) Sulf (1)	59	55	7	4	3	Bacteroidia (91.5%) Chitinophagia (5.1%) Sphingobacteriia (3.4%)	4	22205877, 18996345, 26430127, 22205877
GH36 (1)	58	54	22	10	5	Bacteroidia (48.3%) Sphingobacteriia (6.9%) Chitinophagia (17.2%) Flavobacteriia (17.2%) Cytophagia (10.3%)	2	27768819, 23976882
GH78 (1)	57	44	16	10	5	Bacteroidia (56.1%) Cytophagia (12.3%) Flavobacteriia (3.5%) Sphingobacteriia (19.3%) Chitinophagia (8.8%)	0
GH105 (1)	56	51	21	12	5	Bacteroidia (66.1%) Cytophagia (10.7%) Sphingobacteriia (10.7%) Chitinophagia (10.7%) Flavobacteriia (1.8%)	0
GH5 (1)	55	53	15	6	5	Bacteroidia (68.5%) Flavobacteriia (11.1%) Cytophagia (9.3%) Sphingobacteriia (3.7%) Chitinophagia (7.4%)	1	27768819
GH89 (1)	55	48	9	7	4	Bacteroidia (80%) Chitinophagia (12.7%) Sphingobacteriia (3.6%) Cytophagia (3.6%)	4	22205877, 18996345, 26430127, 22205877
GH28 (1)	52	44	13	8	5	Bacteroidia (73.1%) Chitinophagia (9.6%) Cytophagia (5.8%) Sphingobacteriia (5.8%) Flavobacteriia (5.8%)	3	22205877, 23976882, 22205877
GH2 (1) GH63 (1)	52	51	10	8	4	Bacteroidia (88.5%) Sphingobacteriia (5.8%) Chitinophagia (1.9%) Cytophagia (3.8%)	1	23976882
GH144 (1) GH3 (1) GH43 (1)	52	52	12	7	5	Bacteroidia (51%) Sphingobacteriia (13.7%) Chitinophagia (3.9%) Flavobacteriia (19.6%) Cytophagia (11.8%)	0
GH18 (2)	51	43	5	4	2	Bacteroidia (94.1%) Sphingobacteriia (5.9%)	2	18996345, 26430127
GH76 (1)	48	42	16	8	4	Bacteroidia (39.6%) Chitinophagia (31.2%) Sphingobacteriia (22.9%) Cytophagia (6.2%)	1	26430127
GH89 (2)	46	44	4	4	2	Bacteroidia (97.8%) Chitinophagia (2.2%)	2	22205877, 22205877
GH127 (1)	43	43	8	6	4	Bacteroidia (83.7%) Sphingobacteriia (4.7%) Chitinophagia (9.3%) Flavobacteriia (2.3%)	0
GH2 (1) GH29 (1)	40	35	8	7	5	Bacteroidia (75%) Cytophagia (2.5%) Sphingobacteriia (12.5%) Chitinophagia (7.5%) Flavobacteriia (2.5%)	1	18996345
GH20 (2)	40	38	3	3	3	Bacteroidia (95%) Sphingobacteriia (2.5%) Cytophagia (2.5%)	0
GH43 (2)	40	39	17	9	5	Bacteroidia (60%) Cytophagia (27.5%) Flavobacteriia (7.5%) Sphingobacteriia (2.5%) Chitinophagia (2.5%)	0
GH125 (1) GH76 (2) GH92 (1)	39	37	1	1	1	Bacteroidia (100%)	2	22205877, 22205877
GH33 (2)	38	37	12	9	5	Bacteroidia (78.9%) Cytophagia (5.3%) Sphingobacteriia (7.9%) Chitinophagia (5.3%) Flavobacteriia (2.6%)	0
GH2 (1) GH50 (2)	36	34	1	1	1	Bacteroidia (100%)	2	22205877, 22205877
GH76 (2) GH92 (1)	36	34	5	5	4	Bacteroidia (88.9%) Cytophagia (5.6%) Sphingobacteriia (2.8%) Chitinophagia (2.8%)	2	22205877, 22205877
PL15 (1)	36	36	1	1	1	Bacteroidia (100%)	0
GH106 (1)	36	33	22	13	5	Bacteroidia (37.1%) Chitinophagia (17.1%) Saprospiria (2.9%) Cytophagia (31.4%) Sphingobacteriia (11.4%)	0
PL8 (1) Sulf (1)	34	34	2	3	3	Bacteroidia (94.1%) Cytophagia (2.9%) Sphingobacteriia (2.9%)	1	23976882
GH20 (1) GH5 (1)	34	32	2	2	1	Bacteroidia (100%)	2	22205877, 22205877
GH3 (1) GH33 (2)	34	32	1	1	1	Bacteroidia (100%)	2	22205877, 22205877
GH130 (1) GH30 (1)	34	33	2	2	1	Bacteroidia (100%)	1	26430127
GH28 (2)	34	34	2	2	1	Bacteroidia (100%)	0
GH2 (1) GH88 (1)	33	30	7	6	4	Bacteroidia (84.8%) Chitinophagia (3%) Flavobacteriia (6.1%) Cytophagia (6.1%)	2	22205877, 22205877
GH2 (1) GH20 (2) GH33 (1)	33	31	1	1	1	Bacteroidia (100%)	2	22205877, 22205877
CE6 (1) GH2 (1) GH31 (1) GH50 (1)	33	31	1	1	1	Bacteroidia (100%)	2	22205877, 22205877
GH20 (1) Pept (2)	33	31	2	2	1	Bacteroidia (100%)	2	22205877, 22205877
GH97 (1) GH99 (1)	33	32	7	6	5	Flavobacteriia (51.5%) Bacteroidia (36.4%) Sphingobacteriia (3%) Cytophagia (6.1%) Chitinophagia (3%)	1	19717629
GH29 (1) GH36 (1) Sulf (2)	32	30	2	2	1	Bacteroidia (100%)	2	22205877, 22205877
GH2 (1) GH20 (1) GH29 (1) Sulf (1)	32	30	1	1	1	Bacteroidia (100%)	2	22205877, 22205877
GH20 (1) GH33 (1)	32	32	12	9	5	Bacteroidia (62.5%) Chitinophagia (6.2%) Sphingobacteriia (15.6%) Cytophagia (6.2%) Flavobacteriia (9.4%)	0
GH88 (1) PL8 (1) Sulf (1)	32	31	6	4	3	Bacteroidia (75%) Sphingobacteriia (21.9%) Flavobacteriia (3.1%)	1	26430127
GH3 (2)	30	28	6	5	4	Bacteroidia (80%) Sphingobacteriia (3.3%) Flavobacteriia (10%) Cytophagia (6.7%)	2	23976882, 22205877
PL17 (1) PL6 (1)	30	30	10	7	4	Bacteroidia (70%) Cytophagia (10%) Flavobacteriia (16.7%) Chitinophagia (3.3%)	0
GH76 (1) GH92 (1)	30	29	11	10	4	Bacteroidia (80%) Flavobacteriia (3.3%) Sphingobacteriia (10%) Cytophagia (6.7%)	1	18996345
GH65 (1)	30	30	5	4	4	Bacteroidia (76.7%) Flavobacteriia (6.7%) Sphingobacteriia (10%) Chitinophagia (6.7%)	0
GH31 (1) GH66 (1)	29	29	5	5	3	Bacteroidia (93.1%) Sphingobacteriia (3.4%) Chitinophagia (3.4%)	3	22205877, 18996345, 22205877
GH13 (2)	29	29	23	14	5	Bacteroidia (33.3%) Flavobacteriia (29.6%) Cytophagia (29.6%) Sphingobacteriia (3.7%) Chitinophagia (3.7%)	0
GH18 (1) GH92 (2)	29	28	1	1	1	Bacteroidia (100%)	1	26430127
GH144 (2) GH3 (1)	29	29	16	9	5	Bacteroidia (10.3%) Flavobacteriia (48.3%) Cytophagia (20.7%) Sphingobacteriia (17.2%) Saprospiria (3.4%)	0
GH32 (3)	28	28	8	4	3	Bacteroidia (78.6%) Flavobacteriia (14.3%) Sphingobacteriia (7.1%)	2	18996345, 20603004, 26430127
CE12 (1) CE8 (2) GH105 (1) PL1 (2)	28	27	1	1	1	Bacteroidia (100%)	1	26920945
GH16 (2)	28	27	13	5	5	Bacteroidia (14.3%) Flavobacteriia (39.3%) Sphingobacteriia (21.4%) Chitinophagia (17.9%) Cytophagia (7.1%)	1	19717629
GH95 (1) Sulf (1)	27	26	4	4	3	Bacteroidia (88.9%) Sphingobacteriia (3.7%) Flavobacteriia (7.4%)	1	27768819
GH115 (1)	27	26	6	5	3	Bacteroidia (88.9%) Flavobacteriia (7.4%) Cytophagia (3.7%)	0
GH88 (1) PL12 (2) Sulf (1)	27	27	1	1	1	Bacteroidia (100%)	0
GH20 (1) Sulf (1)	27	26	6	6	5	Bacteroidia (81.5%) Flavobacteriia (7.4%) Sphingobacteriia (3.7%) Chitinophagia (3.7%) Cytophagia (3.7%)	1	18996345
GH92 (3) GH97 (1)	27	27	1	1	1	Bacteroidia (100%)	0
GH9 (1)	26	26	12	10	5	Bacteroidia (56%) Cytophagia (16%) Chitinophagia (12%) Sphingobacteriia (8%) Flavobacteriia (8%)	0
GH43 (1) GH88 (1)	26	24	1	1	1	Bacteroidia (100%)	3	22205877, 26430127, 22205877
GH130 (1) GH140 (1) GH2 (1) GH5 (3) GH78 (1)	26	24	1	1	1	Bacteroidia (100%)	2	22205877, 22205877
GH85 (1)	26	18	6	5	1	Bacteroidia (100%)	0
GH2 (1) GH43 (2) GH51 (1) Sulf (3)	26	24	1	1	1	Bacteroidia (100%)	2	22205877, 22205877
GH18 (1) GH3 (1) GH33 (1)	25	23	1	1	1	Bacteroidia (100%)	2	22205877, 22205877
GH123 (1)	25	25	13	10	4	Bacteroidia (80%) Sphingobacteriia (12%) Cytophagia (4%) Chitinophagia (4%)	0
GH30 (2)	25	25	20	8	5	Bacteroidia (40%) Flavobacteriia (32%) Cytophagia (16%) Sphingobacteriia (4%) Chitinophagia (8%)	0
GH3 (1) GH43 (1) GH97 (1)	24	21	1	1	1	Bacteroidia (100%)	3	22205877, 26430127, 22205877
GH63 (1) GH97 (1)	24	24	3	2	2	Flavobacteriia (95.8%) Chitinophagia (4.2%)	0
GH147 (1) GH2 (1) GH53 (1)	23	22	10	8	5	Bacteroidia (73.9%) Sphingobacteriia (13%) Flavobacteriia (4.3%) Chitinophagia (4.3%) Cytophagia (4.3%)	3	22205877, 29255254, 22205877, 29255254
CE9 (1) GH2 (2) GH20 (3) GH33 (1) GH92 (1)	23	23	1	1	1	Bacteroidia (100%)	0
GH144 (2) GH3 (1) GH43 (1)	23	23	17	9	5	Bacteroidia (30.4%) Sphingobacteriia (21.7%) Flavobacteriia (21.7%) Cytophagia (4.3%) Chitinophagia (21.7%)	0
GH16 (1) GH3 (1) GH30 (2)	22	22	1	1	1	Flavobacteriia (100%)	0
GH125 (1) GH130 (1) GH76 (2) GH92 (2)	21	19	1	1	1	Bacteroidia (100%)	2	22205877, 22205877
GH35 (1) GH89 (1)	21	19	1	1	1	Bacteroidia (100%)	2	22205877, 22205877
GH2 (1) GH20 (1)	21	21	4	3	2	Bacteroidia (90.5%) Sphingobacteriia (9.5%)	0
GH2 (1) GH20 (1) GH29 (1) Pept (1) Sulf (1)	21	21	1	1	1	Bacteroidia (100%)	0
GH27 (1) GH97 (1)	20	19	3	3	2	Bacteroidia (90%) Sphingobacteriia (10%)	1	23976882
CE8 (2) GH28 (1) GH95 (1) PL1 (1)	20	20	1	1	1	Bacteroidia (100%)	0
GH147 (1) GH2 (1) GH53 (1) PL13 (1)	20	20	1	1	1	Bacteroidia (100%)	0
GH2 (1) PL1 (2)	20	20	1	1	1	Bacteroidia (100%)	0
GH29 (2) GH36 (1) Sulf (2)	20	20	1	1	1	Bacteroidia (100%)	0
GH130 (1) GH18 (1)	20	20	1	1	1	Bacteroidia (100%)	1	26430127
GH51 (1)	20	19	11	6	5	Bacteroidia (26.3%) Sphingobacteriia (21.1%) Chitinophagia (31.6%) Flavobacteriia (5.3%) Cytophagia (15.8%)	0
GH109 (1) GH2 (1) Pept (1)	20	18	1	1	1	Bacteroidia (100%)	2	18996345, 26430127
GH43 (1) GH92 (2)	20	18	3	2	2	Bacteroidia (90%) Flavobacteriia (10%)	2	18996345, 26430127
GH94 (1)	20	19	4	2	1	Bacteroidia (100%)	0
GH144 (2) GH3 (1) Sulf (1)	20	19	8	3	3	Flavobacteriia (90%) Bacteroidia (5%) Sphingobacteriia (5%)	1	27768819
GH31 (1) GH66 (1) GH97 (1)	19	18	7	6	3	Bacteroidia (78.9%) Flavobacteriia (15.8%) Sphingobacteriia (5.3%)	1	23976882
GH2 (1) GH30 (1)	19	19	9	7	5	Bacteroidia (68.4%) Sphingobacteriia (10.5%) Flavobacteriia (10.5%) Chitinophagia (5.3%) Saprospiria (5.3%)	0
GH31 (1) GH36 (1)	19	19	2	2	2	Bacteroidia (94.7%) Flavobacteriia (5.3%)	0
GH25 (1) GH33 (1) Pept (1)	19	19	1	1	1	Bacteroidia (100%)	0
GH28 (1) PL1 (1)	19	19	3	3	2	Bacteroidia (94.7%) Flavobacteriia (5.3%)	0
GH92 (1) GH99 (1)	19	17	1	1	1	Bacteroidia (100%)	2	18996345, 25567280, 26430127
PL8 (1)	19	19	7	6	3	Bacteroidia (63.2%) Cytophagia (31.6%) Sphingobacteriia (5.3%)	0
GH130 (1) GH26 (1)	19	19	11	6	5	Bacteroidia (26.3%) Sphingobacteriia (26.3%) Chitinophagia (21.1%) Cytophagia (15.8%) Flavobacteriia (10.5%)	0
GH113 (1)	19	19	9	3	2	Cytophagia (11.1%) Flavobacteriia (88.9%)	0
GH144 (1)	19	19	13	7	5	Cytophagia (52.6%) Bacteroidia (15.8%) Chitinophagia (15.8%) Sphingobacteriia (10.5%) Flavobacteriia (5.3%)	0
GH144 (2) GH3 (1) GH43 (1) Sulf (1)	18	17	6	5	3	Bacteroidia (83.3%) Flavobacteriia (11.1%) Saprospiria (5.6%)	1	23976882
GH2 (1) GH43 (1)	18	17	9	7	5	Bacteroidia (27.8%) Sphingobacteriia (33.3%) Cytophagia (11.1%) Flavobacteriia (5.6%) Chitinophagia (22.2%)	2	22205877, 22205877
GH3 (1) Sulf (2)	18	18	2	2	2	Bacteroidia (94.4%) Cytophagia (5.6%)	0
GH26 (1) GH3 (2) GH5 (1)	18	18	1	1	1	Bacteroidia (100%)	0
GH141 (1) GH20 (1) Sulf (1)	18	18	1	1	1	Bacteroidia (100%)	0
GH42 (1) GH43 (1) GH5 (1) GH97 (1)	18	18	1	1	1	Bacteroidia (100%)	0
GH146 (1)	18	18	9	6	4	Bacteroidia (61.1%) Sphingobacteriia (22.2%) Cytophagia (11.1%) Chitinophagia (5.6%)	0
GH137 (1) GH138 (1) GH2 (1)	18	18	1	1	1	Bacteroidia (100%)	0
GH18 (1) GH2 (1)	18	18	2	2	2	Bacteroidia (5.6%) Flavobacteriia (94.4%)	0
GH3 (1) Pept (1)	18	18	10	9	4	Flavobacteriia (40%) Bacteroidia (26.7%) Cytophagia (26.7%) Chitinophagia (6.7%)	1	19717629
GH26 (1)	18	18	15	9	4	Bacteroidia (27.8%) Cytophagia (50%) Chitinophagia (16.7%) Sphingobacteriia (5.6%)	0
PL17 (1) PL6 (1) PL7 (1)	18	18	7	1	2	Flavobacteriia (94.4%) Cytophagia (5.6%)	0
GH43 (1) Sulf (1)	17	17	6	5	4	Bacteroidia (70.6%) Cytophagia (11.8%) Sphingobacteriia (11.8%) Chitinophagia (5.9%)	1	23976882
GH32 (2) GH91 (2)	17	15	1	1	1	Bacteroidia (100%)	2	22205877, 22205877
GH10 (2) GH13 (1) GH43 (1) GH67 (1)	17	17	1	1	1	Bacteroidia (100%)	0
GH18 (2) GH92 (2)	17	17	1	1	1	Bacteroidia (100%)	0
GH2 (1) GH29 (1) GH92 (1)	17	17	1	1	1	Bacteroidia (100%)	0
GH3 (2) Pept (2) Sulf (1)	17	17	1	1	1	Bacteroidia (100%)	0
GH35 (1)	17	17	9	7	5	Bacteroidia (47.1%) Sphingobacteriia (17.6%) Chitinophagia (23.5%) Cytophagia (5.9%) Flavobacteriia (5.9%)	0
GH125 (1) GH76 (2)	17	17	2	2	1	Bacteroidia (100%)	0
GH125 (1) GH76 (2) GH92 (2)	17	15	1	1	1	Bacteroidia (100%)	2	18996345, 26430127
CE7 (1) GH105 (1) GH2 (1) GH3 (2) GH36 (1)	16	16	1	1	1	Bacteroidia (100%)	2	22205877, 22205877
GH88 (1) PL12 (2) PL15 (1) Sulf (1)	16	15	1	1	1	Bacteroidia (100%)	1	26430127
GH31 (1) GH43 (1)	16	16	1	1	1	Bacteroidia (100%)	0
GH142 (1) GH76 (1) GH97 (1)	16	16	1	1	1	Bacteroidia (100%)	0
GH120 (1) GH3 (2) GH51 (1)	16	16	1	1	1	Bacteroidia (100%)	0
GH16 (1) GH3 (1) GH5 (1)	16	16	3	3	1	Bacteroidia (100%)	0
GH13 (3) GH97 (1)	16	15	2	2	1	Bacteroidia (100%)	1	26430127
GH31 (2) GH32 (1) GH66 (1)	16	16	1	1	1	Bacteroidia (100%)	0
GH3 (1) GH43 (1)	16	16	2	2	2	Bacteroidia (93.8%) Cytophagia (6.2%)	0
GH2 (2) GH88 (1)	16	15	5	5	4	Flavobacteriia (50%) Bacteroidia (31.2%) Cytophagia (6.2%) Sphingobacteriia (12.5%)	1	19717629
GH116 (1)	16	16	9	7	4	Bacteroidia (50%) Chitinophagia (31.2%) Cytophagia (12.5%) Sphingobacteriia (6.2%)	0
GH16 (1) GH18 (1)	16	15	1	1	1	Bacteroidia (100%)	2	18996345, 26430127
GH88 (1) GH92 (1)	15	13	1	1	1	Bacteroidia (100%)	2	22205877, 22205877
GH2 (1) GH43 (1) GH88 (1) PL8 (1) Sulf (1)	15	15	1	1	1	Bacteroidia (100%)	0
GH136 (1) GH2 (1) GH23 (1)	15	15	1	1	1	Bacteroidia (100%)	0
GH146 (1) GH43 (3) GH51 (2)	15	15	3	3	3	Bacteroidia (86.7%) Flavobacteriia (6.7%) Cytophagia (6.7%)	2	26920945, 18996345, 22205877, 29255254
GH125 (1) GH63 (1) GH92 (1)	15	15	2	3	1	Bacteroidia (100%)	0
GH18 (1) GH29 (1) GH3 (1)	15	14	2	2	1	Bacteroidia (100%)	1	18996345
GH18 (1) GH2 (1) GH20 (1) GH29 (1) Sulf (2)	15	14	1	1	1	Bacteroidia (100%)	1	26430127
GH18 (1) GH30 (1) GH43 (1)	15	15	1	1	1	Bacteroidia (100%)	0
PL1 (1)	15	15	8	8	5	Bacteroidia (60%) Cytophagia (13.3%) Chitinophagia (13.3%) Flavobacteriia (6.7%) Sphingobacteriia (6.7%)	0
GH3 (1) GH5 (1)	15	15	5	4	2	Bacteroidia (93.3%) Flavobacteriia (6.7%)	0
GH20 (1) Pept (1)	15	15	8	6	5	Bacteroidia (33.3%) Cytophagia (6.7%) Sphingobacteriia (6.7%) Flavobacteriia (46.7%) Chitinophagia (6.7%)	0
GH66 (1) GH97 (1)	15	15	4	3	2	Bacteroidia (26.7%) Flavobacteriia (73.3%)	0
GH105 (1) GH28 (1)	15	15	5	4	3	Bacteroidia (80%) Chitinophagia (13.3%) Cytophagia (6.7%)	0
GH18 (1) GH20 (1)	14	14	4	4	3	Bacteroidia (78.6%) Flavobacteriia (14.3%) Sphingobacteriia (7.1%)	0
GH43 (1) GH5 (1)	14	13	7	5	4	Bacteroidia (64.3%) Chitinophagia (14.3%) Flavobacteriia (14.3%) Sphingobacteriia (7.1%)	1	23976882
GH89 (1) Pept (1)	14	14	2	2	2	Bacteroidia (92.9%) Chitinophagia (7.1%)	0
GH92 (3)	14	14	6	5	4	Bacteroidia (64.3%) Flavobacteriia (7.1%) Sphingobacteriia (21.4%) Chitinophagia (7.1%)	0
GH146 (1) GH2 (1) Pept (1)	14	14	1	1	1	Bacteroidia (100%)	0
GH43 (3) GH51 (1)	14	13	2	2	2	Bacteroidia (92.9%) Chitinophagia (7.1%)	1	26430127
GH105 (1) GH115 (1) GH28 (1) PL10 (1) PL11 (1)	14	14	1	1	1	Bacteroidia (100%)	0
CE2 (1) GH89 (1)	14	12	1	1	1	Bacteroidia (100%)	2	18996345, 26430127
GH18 (1) GH30 (1) Sulf (1)	14	14	1	1	1	Bacteroidia (100%)	0
GH105 (1) GH115 (1) GH2 (1) GH29 (1) GH43 (1) PL8 (1)	14	14	1	1	1	Bacteroidia (100%)	0
GH146 (1) GH43 (1) GH88 (1)	14	14	1	1	1	Bacteroidia (100%)	0
GH133 (1) GH57 (1) GH92 (1) GH99 (1) GT4 (1) Pept (1)	14	14	1	1	1	Bacteroidia (100%)	0
CE9 (1) GH26 (1) GH3 (1)	14	14	1	1	1	Bacteroidia (100%)	0
GH18 (1) GH3 (1)	14	14	4	4	1	Bacteroidia (100%)	0
GH130 (2)	14	14	4	5	3	Bacteroidia (85.7%) Saprospiria (7.1%) Cytophagia (7.1%)	0
GH144 (2)	14	14	9	5	4	Cytophagia (64.3%) Flavobacteriia (7.1%) Bacteroidia (7.1%) Sphingobacteriia (21.4%)	0
GH13 (1) GH147 (1)	14	14	4	2	2	Flavobacteriia (92.9%) Cytophagia (7.1%)	0
GH13 (1) GH53 (1)	13	13	3	3	2	Bacteroidia (92.3%) Cytophagia (7.7%)	0
GH110 (1) GH95 (1)	13	13	4	4	3	Bacteroidia (84.6%) Sphingobacteriia (7.7%) Cytophagia (7.7%)	0
GH2 (1) Pept (1)	13	13	8	5	4	Bacteroidia (38.5%) Chitinophagia (23.1%) Sphingobacteriia (30.8%) Cytophagia (7.7%)	0
GH13 (2) GH65 (1)	13	13	8	4	4	Bacteroidia (15.4%) Flavobacteriia (30.8%) Sphingobacteriia (46.2%) Chitinophagia (7.7%)	0
GH2 (1) GH43 (2) GH51 (1) GH97 (1) Sulf (1)	13	13	1	1	1	Bacteroidia (100%)	0
GH3 (1) GH89 (1)	13	13	2	2	1	Bacteroidia (100%)	0
PL9 (1)	13	12	7	5	5	Chitinophagia (53.8%) Cytophagia (7.7%) Flavobacteriia (15.4%) Sphingobacteriia (7.7%) Bacteroidia (15.4%)	0
GH130 (1) GH2 (1) GH26 (1)	12	11	2	2	1	Bacteroidia (100%)	1	26430127
GH109 (1) Pept (1)	12	12	3	3	3	Bacteroidia (75%) Cytophagia (16.7%) Flavobacteriia (8.3%)	0
CE4 (1) GH144 (1) GH3 (1)	12	12	1	1	1	Bacteroidia (100%)	0
GH2 (1) GH28 (2) Sulf (1)	12	12	1	1	1	Bacteroidia (100%)	0
GH10 (1) GH16 (1) GH43 (2)	12	12	1	1	1	Bacteroidia (100%)	0
GH125 (1) GH92 (1)	12	12	4	5	3	Bacteroidia (58.3%) Sphingobacteriia (33.3%) Cytophagia (8.3%)	0
GH38 (1)	12	12	4	4	3	Bacteroidia (66.7%) Chitinophagia (25%) Sphingobacteriia (8.3%)	0
GH3 (1) GH30 (2)	12	12	9	5	2	Bacteroidia (50%) Flavobacteriia (50%)	0
CE12 (1) CE8 (1) GH2 (2) GH31 (1) PL10 (1)	12	12	1	1	1	Bacteroidia (100%)	0
GH43 (1) Sulf (4)	12	12	2	2	2	Bacteroidia (91.7%) Sphingobacteriia (8.3%)	0
GH2 (1) GH3 (1) GH36 (1) GH43 (1)	12	11	2	2	1	Bacteroidia (100%)	1	18996345
GH2 (1) GH53 (1) PL13 (1)	12	12	1	1	1	Bacteroidia (100%)	0
GH146 (1) GH43 (1) GH88 (1) Pept (1)	12	12	1	1	1	Bacteroidia (100%)	0
GH18 (1) GH20 (1) GH95 (1)	12	12	1	1	1	Bacteroidia (100%)	0
GH18 (1) GH2 (1) GH20 (1) GH29 (1) Sulf (1)	12	12	1	1	1	Bacteroidia (100%)	0
GH63 (1)	12	12	4	3	3	Bacteroidia (75%) Chitinophagia (16.7%) Sphingobacteriia (8.3%)	0
PL21 (1)	12	12	6	4	3	Bacteroidia (25%) Chitinophagia (8.3%) Sphingobacteriia (66.7%)	0
GH29 (1) GH31 (1) GH97 (1)	11	11	1	1	1	Bacteroidia (100%)	0
GH109 (1) GH130 (1) GH92 (2) GH97 (1)	11	11	1	1	1	Bacteroidia (100%)	0
GH125 (1) GH20 (1) GH63 (1) GH92 (1)	11	11	1	1	1	Bacteroidia (100%)	0
GH123 (1) GH20 (1)	11	11	1	1	1	Bacteroidia (100%)	0
GH105 (1) GH106 (1) GH146 (1) GH2 (1) GH43 (1) GH88 (1) Sulf (1)	11	10	1	1	1	Bacteroidia (100%)	1	18996345
GH18 (1) GH30 (2)	11	11	1	1	1	Bacteroidia (100%)	0
GH10 (1)	11	11	9	7	5	Bacteroidia (45.5%) Chitinophagia (9.1%) Cytophagia (18.2%) Flavobacteriia (9.1%) Sphingobacteriia (18.2%)	1	23976882
GH105 (1) GH2 (1)	10	10	4	4	1	Bacteroidia (100%)	0
GH10 (1) GH115 (1) GH16 (1) GH43 (3) GH67 (1)	10	10	1	1	1	Bacteroidia (100%)	0
GH130 (1) GH92 (2) GH97 (1)	10	10	1	1	1	Bacteroidia (100%)	0
GH28 (2) GH29 (1) GH43 (1)	10	10	1	1	1	Bacteroidia (100%)	0
GH2 (2) GH20 (1) Sulf (1)	10	10	1	1	1	Bacteroidia (100%)	0
GH55 (2)	10	10	1	1	1	Bacteroidia (100%)	0
GH63 (1) GH92 (1)	10	10	3	3	1	Bacteroidia (100%)	0
GH109 (1) Sulf (1)	10	10	4	4	2	Bacteroidia (80%) Cytophagia (20%)	0
GH125 (1) GH130 (1) GH29 (1) GH36 (1) GH76 (2) GH92 (1) Sulf (2)	10	10	1	1	1	Bacteroidia (100%)	0
GH2 (2)	10	10	8	6	4	Bacteroidia (40%) Flavobacteriia (20%) Sphingobacteriia (30%) Cytophagia (10%)	0
GH38 (1) GH92 (1)	10	10	5	5	2	Bacteroidia (90%) Sphingobacteriia (10%)	0
GH105 (1) GH43 (1)	10	10	4	3	2	Bacteroidia (60%) Sphingobacteriia (40%)	0
GH141 (1)	10	9	6	3	3	Sphingobacteriia (60%) Bacteroidia (20%) Cytophagia (20%)	0
CE9 (1) GH20 (2)	10	9	7	5	4	Cytophagia (20%) Sphingobacteriia (50%) Flavobacteriia (20%) Bacteroidia (10%)	1	27768819
GH67 (1)	10	10	7	5	4	Cytophagia (40%) Bacteroidia (30%) Flavobacteriia (10%) Chitinophagia (20%)	0
GH85 (3)	10	10	1	1	1	Bacteroidia (100%)	0
GH30 (1) GH5 (1)	10	10	4	4	4	Sphingobacteriia (40%) Flavobacteriia (40%) Chitinophagia (10%) Cytophagia (10%)	0
PL7 (2)	10	10	3	2	1	Flavobacteriia (100%)	0
GH2 (1) GH31 (1)	9	9	6	5	5	Bacteroidia (11.1%) Flavobacteriia (11.1%) Sphingobacteriia (44.4%) Chitinophagia (22.2%) Cytophagia (11.1%)	0
GH2 (1) GH36 (1) GH92 (1) GH95 (1) GH97 (1)	9	9	1	1	1	Bacteroidia (100%)	0
GH2 (1) GH28 (1)	9	9	1	1	1	Bacteroidia (100%)	0
GH110 (1)	9	9	5	5	3	Bacteroidia (77.8%) Cytophagia (11.1%) Chitinophagia (11.1%)	0
CE9 (2) GH2 (1)	9	9	2	2	1	Bacteroidia (100%)	0
CE12 (1) CE15 (1) GH105 (1) GH106 (1) GH2 (1) GH28 (3) GH42 (1) GH43 (2) GH78 (1) PL11 (1)	9	9	1	1	1	Bacteroidia (100%)	0
CE12 (1) GH106 (1) GH2 (1) GH28 (3) GH42 (1) GH43 (2)	9	9	1	1	1	Bacteroidia (100%)	0
GH130 (1) GH2 (1)	9	9	4	5	3	Bacteroidia (77.8%) Chitinophagia (11.1%) Flavobacteriia (11.1%)	0
GH2 (1) GH95 (1)	9	9	4	4	2	Bacteroidia (88.9%) Flavobacteriia (11.1%)	0
GH20 (1) GH89 (1)	9	9	4	4	2	Bacteroidia (66.7%) Sphingobacteriia (33.3%)	0
GH88 (1) PL12 (1)	9	9	4	3	3	Bacteroidia (66.7%) Flavobacteriia (22.2%) Chitinophagia (11.1%)	0
GH13 (3) GH65 (1) GH97 (1)	9	9	5	3	3	Flavobacteriia (77.8%) Cytophagia (11.1%) Sphingobacteriia (11.1%)	1	19717629
GH88 (1) PL8 (1)	9	9	5	5	4	Bacteroidia (22.2%) Chitinophagia (44.4%) Flavobacteriia (11.1%) Sphingobacteriia (22.2%)	0
GH146 (1) GH28 (1) GH51 (1)	9	9	1	1	1	Bacteroidia (100%)	0
GH31 (1) GH5 (1)	9	9	6	5	4	Bacteroidia (55.6%) Cytophagia (22.2%) Sphingobacteriia (11.1%) Chitinophagia (11.1%)	0
GH36 (1) GH95 (1)	9	8	6	3	3	Sphingobacteriia (44.4%) Chitinophagia (44.4%) Flavobacteriia (11.1%)	0
PL6 (1)	9	9	3	2	2	Flavobacteriia (55.6%) Sphingobacteriia (44.4%)	0
GH43 (1) GH92 (1)	9	9	7	6	4	Cytophagia (44.4%) Chitinophagia (33.3%) Sphingobacteriia (11.1%) Bacteroidia (11.1%)	0
GH29 (1) Pept (1)	9	8	7	4	4	Cytophagia (44.4%) Sphingobacteriia (22.2%) Chitinophagia (22.2%) Flavobacteriia (11.1%)	0
GH115 (1) GH43 (2) GH67 (1) GH76 (1) Sulf (1)	9	9	1	1	1	Bacteroidia (100%)	0
GH13 (2) GH77 (1) GH97 (1)	8	8	2	2	1	Bacteroidia (100%)	0
GH105 (1) PL1 (1)	8	7	1	1	1	Bacteroidia (100%)	1	23976882
GH146 (1) GH28 (1) GH30 (1) Pept (1)	8	6	1	1	1	Bacteroidia (100%)	2	22205877, 22205877
GH106 (1) GH20 (1) GH78 (1) Sulf (1)	8	6	2	2	1	Bacteroidia (100%)	2	22205877, 22205877
GH2 (1) GH35 (1) GH43 (1) GH95 (1)	8	8	1	1	1	Bacteroidia (100%)	0
GH76 (1) Sulf (2)	8	8	2	2	1	Bacteroidia (100%)	0
GH140 (1) GH28 (1)	8	8	2	2	1	Bacteroidia (100%)	0
GH109 (1) GH31 (1)	8	8	4	3	2	Bacteroidia (75%) Sphingobacteriia (25%)	0
GH29 (1) GH97 (1)	8	8	2	2	1	Bacteroidia (100%)	0
GH144 (2) GH16 (1) GH3 (2) GH43 (2)	8	8	2	2	1	Bacteroidia (100%)	0
GH117 (1) GH2 (1) GH28 (1) PL11 (2) PL9 (1)	8	8	1	1	1	Bacteroidia (100%)	0
CE15 (1) GH105 (1) GH2 (2) GH3 (1) GH36 (1)	8	8	1	1	1	Bacteroidia (100%)	0
GH105 (1) GH2 (1) GH43 (1) GH50 (1) GH88 (1) Sulf (1)	8	8	1	1	1	Bacteroidia (100%)	0
GH39 (1)	8	7	6	5	5	Bacteroidia (12.5%) Sphingobacteriia (12.5%) Cytophagia (50%) Chitinophagia (12.5%) Flavobacteriia (12.5%)	0
GH13 (1) GH28 (1) GH92 (1)	8	8	1	1	1	Bacteroidia (100%)	0
GH2 (1) GH31 (1) GH5 (1)	8	8	2	3	1	Bacteroidia (100%)	0
GH127 (1) GH142 (1)	8	8	1	1	1	Bacteroidia (100%)	0
GH144 (1) GH3 (1) GH43 (1) Pept (1)	8	7	1	1	1	Flavobacteriia (100%)	1	19717629
GH31 (2) GH43 (1) GH76 (1) GH92 (3) GH97 (1) Pept (1)	8	8	1	1	1	Bacteroidia (100%)	0
GH18 (1) GH29 (1)	8	8	3	3	2	Bacteroidia (87.5%) Cytophagia (12.5%)	1	26430127
CE9 (1) GH2 (1) GH20 (1) GH27 (1) GH89 (1)	8	7	1	1	1	Bacteroidia (100%)	1	26430127
CE9 (1) GH109 (1)	8	8	5	5	4	Bacteroidia (25%) Sphingobacteriia (37.5%) Chitinophagia (12.5%) Cytophagia (25%)	0
GH13 (3) GH77 (1) GH97 (1)	8	8	1	1	1	Bacteroidia (100%)	0
GH125 (1) GH18 (1) GH2 (1) GH20 (2) GH29 (2) GH3 (1) GH78 (1) GH92 (3)	8	8	1	1	1	Bacteroidia (100%)	0
GH115 (1) GH43 (1)	8	7	3	3	1	Bacteroidia (100%)	0
GH24 (1)	8	8	3	3	3	Bacteroidia (75%) Cytophagia (12.5%) Sphingobacteriia (12.5%)	0
GH28 (1) GH43 (1)	8	8	4	3	2	Bacteroidia (37.5%) Cytophagia (62.5%)	0
GH10 (1) GH43 (1)	8	7	4	3	4	Chitinophagia (12.5%) Flavobacteriia (62.5%) Bacteroidia (12.5%) Cytophagia (12.5%)	1	27768819
GH13 (3) GH65 (1)	8	8	5	3	3	Sphingobacteriia (50%) Flavobacteriia (37.5%) Bacteroidia (12.5%)	0
GH2 (1) GH43 (2)	8	8	7	6	4	Bacteroidia (37.5%) Cytophagia (37.5%) Flavobacteriia (12.5%) Sphingobacteriia (12.5%)	0
PL17 (1) PL6 (1) PL7 (2)	8	8	7	3	3	Flavobacteriia (57.1%) Saprospiria (14.3%) Cytophagia (28.6%)	0
GH78 (1) Sulf (1)	8	8	7	4	4	Saprospiria (12.5%) Cytophagia (12.5%) Flavobacteriia (62.5%) Chitinophagia (12.5%)	0
GH149 (1) GH16 (1) GH17 (2) GH30 (1)	8	8	6	1	1	Flavobacteriia (100%)	0
GH76 (2)	8	8	7	3	3	Sphingobacteriia (50%) Chitinophagia (37.5%) Bacteroidia (12.5%)	0
GH30 (1) GH88 (1) Pept (1) Sulf (1)	8	8	1	1	1	Bacteroidia (100%)	0
GH105 (2) GH2 (1) GH88 (1) GH95 (1) PL8 (1)	7	7	1	1	1	Bacteroidia (100%)	0
GH116 (1) GH92 (1)	7	6	1	1	1	Bacteroidia (100%)	1	23976882
GH13 (1) GH28 (2) GH63 (1)	7	6	1	1	1	Bacteroidia (100%)	1	23976882
CE9 (1) GH26 (1) GH3 (1) Pept (1)	7	5	1	1	1	Bacteroidia (100%)	2	22205877, 22205877
GH43 (2) GH51 (1) GH97 (1)	7	7	1	1	1	Bacteroidia (100%)	0
GH115 (1) GH43 (2)	7	7	1	1	1	Bacteroidia (100%)	0
GH97 (2)	7	6	3	3	2	Bacteroidia (71.4%) Flavobacteriia (28.6%)	1	27768819
GH18 (1) GH9 (1)	7	7	1	1	1	Bacteroidia (100%)	0
GH78 (1) Pept (1)	7	7	4	5	4	Bacteroidia (42.9%) Sphingobacteriia (28.6%) Chitinophagia (14.3%) Cytophagia (14.3%)	0
GH2 (1) Sulf (2)	7	7	4	4	2	Bacteroidia (85.7%) Flavobacteriia (14.3%)	0
PL1 (2)	7	7	3	3	1	Bacteroidia (100%)	0
GH138 (1)	7	7	3	3	3	Bacteroidia (71.4%) Chitinophagia (14.3%) Cytophagia (14.3%)	0
CE4 (1) GH9 (1)	7	7	5	4	3	Bacteroidia (28.6%) Chitinophagia (28.6%) Sphingobacteriia (42.9%)	0
GH115 (1) GH2 (1)	7	7	2	2	1	Bacteroidia (100%)	0
CE11 (1) GH109 (1) GH110 (1) GH29 (1)	7	7	1	1	1	Bacteroidia (100%)	0
GH20 (1) GH78 (1)	7	7	3	3	2	Bacteroidia (85.7%) Sphingobacteriia (14.3%)	0
GH105 (1) GH2 (1) GH43 (1) GH50 (1) GH88 (1) Sulf (2)	7	7	1	1	1	Bacteroidia (100%)	0
GH130 (1) GH18 (1) GH92 (1)	7	7	2	2	2	Bacteroidia (85.7%) Flavobacteriia (14.3%)	0
GH88 (1) GH95 (1) PL12 (2) PL15 (1) Sulf (1)	7	7	1	1	1	Bacteroidia (100%)	0
GH147 (1) GH35 (1) GH53 (1)	7	7	1	1	1	Bacteroidia (100%)	0
GH27 (1) GH89 (1) GH97 (2)	7	7	1	1	1	Bacteroidia (100%)	0
GH106 (1) GH2 (1) GH43 (1)	7	7	1	1	1	Bacteroidia (100%)	0
GH106 (2)	7	7	7	4	4	Bacteroidia (14.3%) Chitinophagia (28.6%) Cytophagia (42.9%) Sphingobacteriia (14.3%)	0
GH2 (1) GH3 (1) GH31 (1) GH43 (1) GH5 (1) GH95 (1)	7	7	2	2	1	Bacteroidia (100%)	0
GH130 (1) GH18 (1) GH92 (3)	7	7	2	2	1	Bacteroidia (100%)	0
GH20 (1) GH92 (2)	7	7	3	2	2	Bacteroidia (14.3%) Flavobacteriia (85.7%)	0
GH125 (1) GH2 (1) GH92 (2)	7	6	1	1	1	Flavobacteriia (100%)	1	19717629
GH16 (1) GH2 (1) GH20 (1)	7	7	3	3	2	Bacteroidia (85.7%) Cytophagia (14.3%)	0
GH2 (2) GH31 (1) GH76 (2) GH92 (1) GH97 (1)	7	6	1	1	1	Bacteroidia (100%)	1	26430127
GH78 (2)	7	7	5	5	3	Bacteroidia (42.9%) Cytophagia (14.3%) Sphingobacteriia (42.9%)	0
GH28 (1) GH92 (2)	7	6	2	2	1	Bacteroidia (100%)	1	23976882
GH30 (2) GH35 (1)	7	7	1	1	1	Bacteroidia (100%)	0
GH2 (1) GH3 (1)	7	7	4	4	3	Bacteroidia (57.1%) Chitinophagia (28.6%) Sphingobacteriia (14.3%)	0
GH43 (2) GH51 (1)	7	7	5	5	3	Bacteroidia (50%) Chitinophagia (33.3%) Cytophagia (16.7%)	0
GH43 (3)	7	7	5	5	3	Bacteroidia (71.4%) Cytophagia (14.3%) Flavobacteriia (14.3%)	0
GH13 (2) GH31 (1)	7	7	7	4	4	Sphingobacteriia (14.3%) Chitinophagia (28.6%) Cytophagia (28.6%) Flavobacteriia (28.6%)	0
GH3 (1) GH43 (2)	7	7	2	2	1	Bacteroidia (100%)	0
GH66 (1)	7	7	6	3	3	Chitinophagia (71.4%) Sphingobacteriia (14.3%) Cytophagia (14.3%)	0
GH147 (1) GH53 (1)	7	7	6	4	4	Cytophagia (28.6%) Bacteroidia (28.6%) Sphingobacteriia (28.6%) Chitinophagia (14.3%)	0
GH2 (1) GH30 (1) GH88 (1)	7	6	1	1	1	Bacteroidia (100%)	1	23976882
GH13 (2) GH77 (1)	7	7	1	1	1	Bacteroidia (100%)	0
GH125 (1) GH67 (1) GH76 (2) GH92 (1) GH97 (1)	7	5	1	1	1	Bacteroidia (100%)	2	18996345, 25567280
CE9 (1) GH20 (1) GH32 (1) Pept (1)	7	7	1	1	1	Bacteroidia (100%)	0
PL6 (1) PL7 (2)	7	7	4	3	3	Saprospiria (14.3%) Flavobacteriia (71.4%) Cytophagia (14.3%)	0
GH125 (1) GH130 (1) GH18 (2) GH92 (2)	7	7	1	1	1	Flavobacteriia (100%)	0
GH20 (1) GH92 (1)	7	7	5	4	4	Flavobacteriia (57.1%) Sphingobacteriia (14.3%) Chitinophagia (14.3%) Bacteroidia (14.3%)	0
GH16 (1) GH29 (1)	7	7	2	1	1	Flavobacteriia (100%)	0
GH141 (1) GH29 (1) GH88 (1) PL12 (1)	7	7	1	1	1	Bacteroidia (100%)	0
CE12 (2) GH105 (2) PL11 (2) PL26 (1)	7	7	1	1	1	Bacteroidia (100%)	0
CE1 (1) CE6 (1) GH10 (1) GH115 (1) GH3 (1) GH30 (1) GH31 (1) GH43 (5) GH95 (1) GH97 (1) GH98 (1)	7	7	1	1	1	Bacteroidia (100%)	0
GH28 (1) GH89 (1) GH92 (2)	6	6	2	2	2	Bacteroidia (83.3%) Flavobacteriia (16.7%)	0
CE8 (1) PL1 (1)	6	6	2	2	1	Bacteroidia (100%)	0
GH105 (1) GH109 (1) GH2 (1) GH20 (1) GH29 (1)	6	6	1	1	1	Bacteroidia (100%)	0
GH28 (1) GH3 (1) GH43 (1) GH95 (1)	6	6	1	1	1	Bacteroidia (100%)	0
GH127 (1) GH43 (1) GH97 (1) Pept (1)	6	6	1	1	1	Bacteroidia (100%)	0
CE7 (1) GH130 (1) GH26 (2) GH3 (1) GH5 (2)	6	5	1	1	1	Bacteroidia (100%)	1	23976882
GH106 (1) GH2 (2) GH28 (1) GH78 (1) GH79 (1) GH88 (1) PL8 (3)	6	6	1	1	1	Bacteroidia (100%)	0
CE12 (1) CE7 (1) CE8 (2) GH105 (1)	6	6	1	1	1	Bacteroidia (100%)	0
GH30 (1) GH43 (1)	6	6	4	3	3	Bacteroidia (33.3%) Cytophagia (33.3%) Chitinophagia (33.3%)	2	22205877, 22205877
GH105 (1) GH140 (1) GH142 (1) GH143 (1) GH28 (1) GH33 (1) GH43 (1) GH78 (2) GH95 (1) PL1 (1)	6	6	1	1	1	Bacteroidia (100%)	2	22205877, 22205877
GH13 (2) GH53 (1) GH97 (1)	6	6	1	1	1	Bacteroidia (100%)	0
CE7 (1) GH2 (2) GH3 (1) GH36 (1) GH97 (1)	6	6	1	1	1	Bacteroidia (100%)	0
GH15 (1) GT20 (1) Sulf (2)	6	6	2	2	1	Bacteroidia (100%)	0
GH35 (1) GH73 (1)	6	6	2	2	1	Bacteroidia (100%)	0
GH2 (1) GH35 (1)	6	6	4	4	4	Bacteroidia (50%) Chitinophagia (16.7%) Sphingobacteriia (16.7%) Cytophagia (16.7%)	0
GH27 (1) GH51 (1) Pept (1)	6	6	2	2	1	Bacteroidia (100%)	0
GH3 (1) GH30 (1) GH35 (1)	6	6	1	1	1	Bacteroidia (100%)	0
GH31 (1) GH65 (1) GH66 (1) GH97 (1)	6	6	3	3	2	Bacteroidia (83.3%) Flavobacteriia (16.7%)	0
GH2 (2) GH20 (3) GH33 (1)	6	5	1	1	1	Bacteroidia (100%)	1	18996345
GH110 (1) GH36 (2) GH92 (1) GH95 (1) GH97 (1)	6	6	1	1	1	Bacteroidia (100%)	0
CE9 (1) GH2 (1) GH20 (1) GH27 (1) GH89 (1) Pept (1)	6	5	1	1	1	Bacteroidia (100%)	1	18996345
GH2 (1) GH20 (1) GH29 (1) Sulf (2)	6	6	1	1	1	Bacteroidia (100%)	0
CE4 (1) CE6 (1) GH105 (1) GH2 (4) GH28 (1) PL11 (2)	6	6	1	1	1	Bacteroidia (100%)	0
GH3 (1) GH88 (1) GH95 (1)	6	6	1	1	1	Bacteroidia (100%)	0
GH3 (2) GH5 (1)	6	6	3	3	1	Bacteroidia (100%)	0
GH27 (2) GH97 (1)	6	6	2	2	1	Bacteroidia (100%)	0
GH146 (1) GH51 (1)	6	6	4	4	3	Bacteroidia (66.7%) Flavobacteriia (16.7%) Chitinophagia (16.7%)	0
CE1 (1) GH3 (1)	6	6	1	2	2	Bacteroidia (83.3%) Chitinophagia (16.7%)	0
GH125 (1) GH2 (2) GH3 (1) GH38 (1) GH43 (5) GH76 (2) GH92 (1)	6	6	1	1	1	Bacteroidia (100%)	0
GH2 (2) GH3 (1) GH31 (1) GH76 (1) GH97 (1)	6	5	1	1	1	Bacteroidia (100%)	1	18996345
GH88 (1) GH95 (2) PL12 (2) PL15 (1) PL8 (1) Sulf (1)	6	6	1	1	1	Bacteroidia (100%)	0
GH13 (2) GH53 (1)	6	6	2	2	1	Bacteroidia (100%)	0
GH2 (1) GH31 (1) GH43 (1) GH5 (1)	6	6	2	2	1	Bacteroidia (100%)	0
GH36 (1) GH5 (1)	6	6	1	1	1	Bacteroidia (100%)	0
GH105 (1) GH106 (1) GH2 (1)	6	6	1	1	1	Bacteroidia (100%)	0
GH144 (2) GH43 (1)	6	6	4	3	3	Chitinophagia (50%) Sphingobacteriia (33.3%) Cytophagia (16.7%)	0
GH2 (1) GH43 (3) GH5 (1)	6	6	3	3	3	Cytophagia (16.7%) Flavobacteriia (66.7%) Sphingobacteriia (16.7%)	0
GH92 (1) Sulf (1)	6	6	4	3	3	Sphingobacteriia (20%) Cytophagia (60%) Chitinophagia (20%)	0
GH30 (1) GH35 (1)	6	6	4	3	3	Chitinophagia (66.7%) Bacteroidia (16.7%) Cytophagia (16.7%)	0
GH117 (1) GH2 (1)	6	6	3	2	2	Flavobacteriia (66.7%) Cytophagia (33.3%)	0
GH2 (1) GH53 (2)	6	6	4	3	3	Saprospiria (16.7%) Flavobacteriia (66.7%) Sphingobacteriia (16.7%)	0
GH125 (1)	6	6	4	4	3	Cytophagia (33.3%) Bacteroidia (33.3%) Chitinophagia (33.3%)	0
GH53 (1)	6	6	3	3	3	Bacteroidia (66.7%) Sphingobacteriia (16.7%) Flavobacteriia (16.7%)	0
GH13 (3) GH77 (1)	6	6	1	1	1	Bacteroidia (100%)	0
GH25 (1)	6	6	1	1	1	Bacteroidia (100%)	0
GH13 (1) GH31 (1)	6	6	5	4	3	Sphingobacteriia (50%) Cytophagia (33.3%) Flavobacteriia (16.7%)	0
GH18 (2) GH20 (1)	6	6	2	2	2	Bacteroidia (16.7%) Flavobacteriia (83.3%)	0
CE1 (1) GH3 (1) GH43 (3) GH9 (1)	6	5	1	1	1	Bacteroidia (100%)	1	23976882
GH85 (2)	6	6	1	1	1	Bacteroidia (100%)	0
GH87 (1) GH97 (1) GH99 (1)	6	6	1	1	1	Bacteroidia (100%)	0
GH18 (1) GH20 (1) GH29 (1)	6	6	2	2	2	Cytophagia (16.7%) Bacteroidia (83.3%)	0
GH92 (1) Pept (1)	6	6	5	5	4	Bacteroidia (50%) Flavobacteriia (16.7%) Sphingobacteriia (16.7%) Chitinophagia (16.7%)	0
GH127 (1) GH43 (3) GH51 (2)	6	6	2	2	2	Flavobacteriia (83.3%) Sphingobacteriia (16.7%)	0
GH16 (1) GH30 (2)	6	6	1	1	1	Flavobacteriia (100%)	0
GH16 (1) GH43 (1)	6	6	6	5	4	Bacteroidia (33.3%) Sphingobacteriia (16.7%) Chitinophagia (16.7%) Cytophagia (33.3%)	0
PL26 (1)	6	6	4	3	3	Flavobacteriia (66.7%) Balneolia (16.7%) Sphingobacteriia (16.7%)	0
PL12 (1) PL17 (1) PL6 (1) PL7 (2)	6	6	4	1	1	Flavobacteriia (100%)	0
GH139 (1) GH3 (1) GH43 (1)	6	5	1	1	1	Bacteroidia (100%)	1	23976882
GH13 (1) GH147 (1) GH2 (1) GH53 (1)	6	5	2	2	2	Bacteroidia (66.7%) Chitinophagia (33.3%)	1	23976882
GH29 (1) GH3 (1) Pept (1)	6	5	1	1	1	Bacteroidia (100%)	1	23976882
GH32 (1) GH65 (1)	6	6	4	2	2	Flavobacteriia (66.7%) Cytophagia (33.3%)	0
GH16 (1) GH2 (1)	6	6	5	4	3	Bacteroidia (50%) Flavobacteriia (33.3%) Chitinophagia (16.7%)	0
GH37 (1)	6	6	4	3	3	Chitinophagia (50%) Flavobacteriia (16.7%) Cytophagia (33.3%)	0
GH16 (2) GH3 (1) GH5 (1)	6	6	6	5	4	Cytophagia (50%) Chitinophagia (16.7%) Bacteroidia (16.7%) Flavobacteriia (16.7%)	0
GH13 (1) GH63 (1) GH97 (1)	6	6	1	1	1	Flavobacteriia (100%)	0
CE1 (1) CE6 (1) GH10 (1) GH115 (1) GH3 (1) GH31 (1) GH43 (5) GH5 (1) GH95 (1) GH97 (1)	6	6	1	1	1	Bacteroidia (100%)	0
GH16 (1) GH2 (1) GH3 (1)	6	6	1	1	1	Bacteroidia (100%)	0
GH18 (3)	5	5	2	3	2	Bacteroidia (80%) Sphingobacteriia (20%)	0
GH88 (1) PL12 (1) PL13 (1) PL15 (1) Sulf (3)	5	5	1	1	1	Bacteroidia (100%)	0
GH2 (1) GH78 (1)	5	5	4	3	3	Bacteroidia (20%) Cytophagia (60%) Flavobacteriia (20%)	0
GH105 (2) GH3 (1) GH42 (1)	5	4	1	1	1	Bacteroidia (100%)	1	23976882
CE15 (1) GH144 (1) GH3 (1)	5	5	1	1	1	Bacteroidia (100%)	0
GH2 (1) GH30 (1) GH42 (1) GH51 (1)	5	5	1	1	1	Bacteroidia (100%)	0
GH2 (1) GH28 (2) GH92 (2)	5	5	1	1	1	Bacteroidia (100%)	0
GH16 (1) GH2 (1) GH3 (1) GH39 (1) GH78 (1) GH92 (2)	5	4	1	1	1	Bacteroidia (100%)	1	23976882
CE9 (1) GH18 (1) GH20 (2)	5	5	1	1	1	Bacteroidia (100%)	0
CE12 (1) CE4 (1) GH115 (1) GH43 (1)	5	3	1	1	1	Bacteroidia (100%)	2	22205877, 22205877
GH130 (1) GH26 (2) GH36 (1)	5	5	2	2	1	Bacteroidia (100%)	2	22205877, 27872187, 22205877, 27872187
CE12 (2) GH105 (1) GH106 (1) GH2 (3) GH28 (1) GH88 (1) GH95 (1) PL11 (2)	5	3	1	1	1	Bacteroidia (100%)	2	22205877, 22205877
GH3 (1) GH36 (1)	5	3	1	1	1	Bacteroidia (100%)	2	22205877, 22205877
GH2 (1) GH3 (2) GH31 (1) GH43 (2) GH5 (1) GH9 (1)	5	5	1	1	1	Bacteroidia (100%)	2	24463512, 24463512
GH3 (1) Sulf (1)	5	5	4	3	2	Bacteroidia (60%) Cytophagia (40%)	0
GH32 (4)	5	5	1	1	1	Bacteroidia (100%)	0
GH35 (1) GH43 (2)	5	5	1	1	1	Bacteroidia (100%)	0
GH2 (2) GH43 (1)	5	5	3	3	1	Bacteroidia (100%)	0
CE12 (2) GH106 (1) GH2 (1) PL11 (1) PL22 (1) PL26 (1) Sulf (1)	5	5	1	1	1	Bacteroidia (100%)	0
GH13 (2) GH29 (1)	5	5	2	2	1	Bacteroidia (100%)	0
GH3 (1) GH36 (1) GH42 (1) GH43 (2) GH78 (1)	5	5	1	1	1	Bacteroidia (100%)	0
GH43 (2) Sulf (1)	5	5	4	4	3	Bacteroidia (60%) Sphingobacteriia (20%) Flavobacteriia (20%)	0
GH146 (1) GH28 (2) GH43 (1) GH88 (1) GH97 (1) Pept (1)	5	5	1	1	1	Bacteroidia (100%)	0
GH3 (1) GH88 (1) GH92 (1) GH97 (1)	5	5	1	1	1	Bacteroidia (100%)	0
GH146 (1) GH43 (2) GH51 (2)	5	4	1	1	1	Bacteroidia (100%)	1	23976882
GH105 (2) GH130 (1) GH2 (2) GH43 (3) GH63 (1)	5	5	1	1	1	Bacteroidia (100%)	0
GH3 (1) GH36 (2) GH92 (1) GH95 (1) GH97 (1)	5	5	1	1	1	Bacteroidia (100%)	0
GH2 (2) GH29 (1) GH3 (1) GH36 (1) GH97 (1) Pept (1)	5	5	1	1	1	Bacteroidia (100%)	0
GH146 (1) Pept (1)	5	5	5	5	4	Bacteroidia (20%) Flavobacteriia (20%) Cytophagia (40%) Chitinophagia (20%)	0
PL10 (1)	5	5	3	3	3	Bacteroidia (60%) Chitinophagia (20%) Flavobacteriia (20%)	0
GH43 (1) GH76 (1)	5	5	2	2	1	Bacteroidia (100%)	0
GH89 (1) GH97 (2)	5	5	1	1	1	Bacteroidia (100%)	0
GH2 (1) PL11 (1)	5	5	1	1	1	Bacteroidia (100%)	0
GH29 (1) Sulf (1)	5	5	5	5	3	Bacteroidia (60%) Flavobacteriia (20%) Sphingobacteriia (20%)	0
GH117 (1) GH2 (1) PL8 (1) Sulf (1)	5	5	1	1	1	Bacteroidia (100%)	0
GH38 (2) GH92 (1)	5	5	3	3	1	Bacteroidia (100%)	0
GH29 (1) Sulf (2)	5	5	4	4	2	Bacteroidia (80%) Sphingobacteriia (20%)	0
GH136 (1) GH2 (1)	5	5	2	2	2	Bacteroidia (20%) Sphingobacteriia (80%)	0
GH136 (1)	5	5	3	3	2	Bacteroidia (80%) Cytophagia (20%)	0
CE8 (1) GH127 (1) GH43 (1) GH97 (1) Pept (1) PL10 (1)	5	5	1	1	1	Bacteroidia (100%)	0
GH33 (3)	5	5	5	4	3	Bacteroidia (40%) Chitinophagia (40%) Cytophagia (20%)	0
GH10 (1) GH2 (1) GH50 (1)	5	4	1	1	1	Flavobacteriia (100%)	1	19717629
GH10 (3) GH13 (1) GH43 (1) GH67 (1)	5	5	1	1	1	Bacteroidia (100%)	0
GH10 (1) GH2 (1) GH3 (2)	5	5	2	2	2	Bacteroidia (80%) Sphingobacteriia (20%)	0
GH105 (1) Sulf (1)	5	5	3	3	2	Bacteroidia (80%) Sphingobacteriia (20%)	0
CE9 (1) GH20 (1)	5	5	3	3	2	Bacteroidia (80%) Flavobacteriia (20%)	0
GH2 (1) GH36 (2) GH78 (1)	5	5	3	3	1	Bacteroidia (100%)	0
GH140 (1)	5	5	3	3	1	Bacteroidia (100%)	1	23976882
GH23 (1)	5	5	4	3	3	Bacteroidia (20%) Chitinophagia (40%) Flavobacteriia (40%)	0
GH116 (2)	5	4	3	3	2	Bacteroidia (60%) Flavobacteriia (40%)	1	27768819
GH31 (1) GH43 (2)	5	5	2	2	1	Bacteroidia (100%)	0
GH16 (1) GH5 (1)	5	5	4	4	3	Bacteroidia (20%) Cytophagia (60%) Saprospiria (20%)	0
GH2 (1) GH53 (1)	5	5	4	4	2	Bacteroidia (80%) Flavobacteriia (20%)	1	18996345, 22205877, 29255254
CE12 (1) GH105 (1) GH28 (1) GH43 (1)	5	5	1	1	1	Chitinophagia (100%)	0
GH147 (1) GH2 (2) GH53 (1)	5	5	3	3	2	Chitinophagia (60%) Bacteroidia (40%)	0
GH35 (1) GH53 (1)	5	5	2	2	1	Bacteroidia (100%)	0
GH127 (1) GH129 (1) GH2 (1) Sulf (3)	5	5	2	1	1	Flavobacteriia (100%)	0
GH123 (1) GH29 (1) GH33 (1)	5	5	1	1	1	Bacteroidia (100%)	0
GH117 (1)	5	5	4	3	2	Cytophagia (60%) Flavobacteriia (40%)	0
PL12 (1) PL17 (1) PL6 (1)	5	5	4	2	2	Cytophagia (60%) Flavobacteriia (40%)	0
GH5 (1) GH9 (1)	5	5	1	1	1	Cytophagia (100%)	0
GH144 (1) GH3 (1) Sulf (1)	5	5	5	3	2	Flavobacteriia (60%) Cytophagia (40%)	0
GH78 (1) GH92 (1)	5	5	3	3	1	Bacteroidia (100%)	0
GH16 (1) GH3 (1) GH30 (1) GH5 (1)	5	4	2	2	2	Bacteroidia (20%) Flavobacteriia (80%)	0
CE1 (2) GH3 (2)	5	5	2	2	1	Bacteroidia (100%)	0
GH130 (1) GH26 (2) GH27 (1)	5	4	3	1	1	Bacteroidia (100%)	0
GH16 (1) GH30 (1) GH5 (1)	5	5	4	2	2	Sphingobacteriia (40%) Flavobacteriia (60%)	0
GH144 (2) GH2 (1) GH3 (1) GH43 (1)	5	5	2	1	1	Flavobacteriia (100%)	0
GH2 (1) GH97 (1)	5	5	2	2	2	Flavobacteriia (80%) Chitinophagia (20%)	0
GH2 (1) GH30 (1) GH63 (1)	5	5	1	1	1	Bacteroidia (100%)	0
GH42 (1) GH43 (1)	5	5	2	2	1	Bacteroidia (100%)	0
GH115 (1) GH38 (1) GH88 (1) GH92 (1) PL8 (1) Sulf (1)	5	5	1	1	1	Bacteroidia (100%)	0
CE6 (1) GH2 (1) GH28 (1)	5	5	1	1	1	Bacteroidia (100%)	0
GH13 (2) GH18 (1) Sulf (1)	5	5	1	1	1	Bacteroidia (100%)	0
GH2 (3) GH35 (2) GH43 (1) GH92 (1)	5	5	1	1	1	Bacteroidia (100%)	0
GH16 (1) GH3 (1) GH97 (1) Pept (1)	5	5	1	1	1	Bacteroidia (100%)	0
GH106 (1) GH28 (1) GH29 (3) GH31 (1) GH78 (2) GH95 (1)	5	5	1	1	1	Bacteroidia (100%)	0
GH1 (1)	5	5	5	3	3	Flavobacteriia (60%) Sphingobacteriia (20%) Cytophagia (20%)	0
GH130 (1) GH2 (1) GH26 (1) GH3 (1)	5	4	1	1	1	Bacteroidia (100%)	1	23976882
GH130 (1) GH20 (1) GH29 (1) GH92 (1)	5	5	1	1	1	Flavobacteriia (100%)	0
GH10 (2)	5	4	4	1	1	Flavobacteriia (100%)	1	27768819
GH13 (1) GH18 (1)	5	5	4	4	3	Flavobacteriia (40%) Bacteroidia (40%) Cytophagia (20%)	0
GH10 (1) GH115 (1) GH30 (1)	5	4	1	1	1	Bacteroidia (100%)	1	23976882
GH106 (1) GH137 (1) GH138 (1) GH139 (1) GH2 (3)	5	5	1	1	1	Bacteroidia (100%)	0
GH106 (1) GH139 (1) GH2 (2)	5	5	1	1	1	Bacteroidia (100%)	0
CE1 (1) GH10 (3) GH115 (1) GH3 (1) GH95 (1)	5	5	1	1	1	Bacteroidia (100%)	0
GH16 (1) GH2 (2) GH3 (1)	5	5	1	1	1	Flavobacteriia (100%)	0
GH105 (1) GH109 (1) GH2 (2) GH88 (1) PL8 (1)	5	5	1	1	1	Bacteroidia (100%)	0
GH88 (1) PL8 (2) Sulf (1)	4	4	4	4	3	Bacteroidia (50%) Sphingobacteriia (25%) Cytophagia (25%)	0
CE7 (1) GH31 (1) GH95 (1) GH97 (1)	4	3	1	1	1	Bacteroidia (100%)	1	23976882
GH105 (1) GH136 (1) GH20 (1)	4	4	1	1	1	Bacteroidia (100%)	0
GH13 (2) Sulf (3)	4	3	1	1	1	Bacteroidia (100%)	1	23976882
GH2 (1) GH27 (1)	4	4	1	1	1	Bacteroidia (100%)	0
GH16 (1) GH3 (2)	4	4	1	1	1	Bacteroidia (100%)	2	22205877, 22205877
GH109 (1) GH35 (1) GH89 (1) PL9 (2)	4	4	1	1	1	Bacteroidia (100%)	0
GH105 (1) GH2 (2) GH29 (1) GH31 (1) Pept (1)	4	4	1	1	1	Bacteroidia (100%)	0
GH109 (1) GH2 (1) Pept (2)	4	4	1	1	1	Bacteroidia (100%)	0
GH2 (1) PL9 (1)	4	4	1	1	1	Bacteroidia (100%)	0
GH2 (1) GH28 (1) GH3 (1) GH88 (1) GH92 (1) GH97 (2)	4	4	1	1	1	Bacteroidia (100%)	0
GH27 (1) Pept (1)	4	4	1	1	1	Bacteroidia (100%)	0
GH9 (1) Pept (1)	4	4	1	1	1	Bacteroidia (100%)	0
GH13 (2) GH2 (1) GH53 (1) GH65 (1)	4	4	1	1	1	Bacteroidia (100%)	0
GH125 (1) GH43 (1) GH74 (1) GH76 (1) GH92 (1)	4	4	1	1	1	Bacteroidia (100%)	0
GH2 (1) GH3 (1) GH31 (1)	4	4	3	3	2	Bacteroidia (75%) Sphingobacteriia (25%)	0
GH2 (1) GH20 (1) GH88 (1)	4	4	1	1	1	Bacteroidia (100%)	1	25139987
GH28 (1) GH42 (1)	4	4	1	1	1	Bacteroidia (100%)	0
CE12 (2) CE4 (1) GH106 (1) GH2 (1) PL11 (1) PL22 (1) PL26 (1) Sulf (1)	4	4	1	1	1	Bacteroidia (100%)	0
GH2 (1) GH3 (1) GH31 (1) GH76 (1) GH97 (1) Pept (1)	4	4	1	1	1	Bacteroidia (100%)	0
CE4 (1) GH147 (1) GH35 (1) GH53 (1)	4	4	1	1	1	Bacteroidia (100%)	0
CE7 (1) GH2 (1) GH3 (2) GH36 (1)	4	4	1	1	1	Bacteroidia (100%)	0
GH2 (1) GH29 (2) GH88 (1) GH95 (1)	4	4	1	1	1	Bacteroidia (100%)	0
GH32 (1) GH76 (1)	4	4	1	1	1	Bacteroidia (100%)	0
GH20 (1) GH31 (1) GH92 (1)	4	4	1	1	1	Bacteroidia (100%)	0
GH13 (1) GH43 (2)	4	4	3	3	3	Bacteroidia (50%) Sphingobacteriia (25%) Cytophagia (25%)	0
GH16 (1) GH31 (1) GH89 (1)	4	4	1	1	1	Bacteroidia (100%)	0
GH106 (1) GH28 (3) GH92 (1)	4	4	1	1	1	Bacteroidia (100%)	0
GH33 (2) Sulf (1)	4	4	2	2	2	Bacteroidia (50%) Flavobacteriia (50%)	0
GH105 (1) GH13 (1) GH2 (1) GH3 (1)	4	4	1	1	1	Bacteroidia (100%)	0
GH88 (1) Sulf (1)	4	4	3	3	2	Bacteroidia (75%) Cytophagia (25%)	0
GH2 (3) GH29 (1) GH31 (1) GH42 (1) GH43 (2) GH5 (1) GH97 (1)	4	4	1	1	1	Bacteroidia (100%)	0
GH31 (1) GH9 (3)	4	4	1	1	1	Bacteroidia (100%)	0
GH2 (3) GH3 (1) GH5 (1) GH55 (1) GH88 (1)	4	4	1	1	1	Bacteroidia (100%)	0
GH2 (1) GH29 (1) GH43 (3) GH5 (1)	4	3	2	2	2	Flavobacteriia (75%) Sphingobacteriia (25%)	1	19717629
GH2 (1) GH3 (1) GH31 (1) GH39 (1) GH5 (1) GH95 (1) GH97 (1)	4	4	1	1	1	Flavobacteriia (100%)	0
GH2 (1) GH20 (1) GH29 (1) GH3 (1) GH33 (1) GH92 (1)	4	4	2	2	2	Flavobacteriia (75%) Bacteroidia (25%)	0
GH10 (1) GH13 (1)	4	4	1	1	1	Bacteroidia (100%)	0
GH43 (1) GH92 (3) GH97 (1)	4	4	1	1	1	Bacteroidia (100%)	0
GH2 (1) GH20 (1) GH95 (1) Sulf (1)	4	4	1	1	1	Bacteroidia (100%)	2	18996345, 26430127
CE8 (1) GH105 (1)	4	4	1	1	1	Bacteroidia (100%)	0
CE12 (3) CE4 (2) CE6 (1) GH105 (2) GH106 (1) GH2 (4) GH27 (1) GH28 (5) GH35 (1) GH42 (1) GH43 (2) PL11 (2) PL26 (1) PL9 (2)	4	4	1	1	1	Bacteroidia (100%)	0
CE12 (3) CE4 (1) CE6 (1) GH105 (2) GH106 (1) GH2 (4) GH27 (1) GH28 (5) GH35 (1) GH42 (1) GH43 (2) PL11 (2) PL26 (1) PL9 (2)	4	4	1	1	1	Bacteroidia (100%)	0
CE15 (1) CE7 (1) GH105 (1) GH2 (1) GH3 (2) GH36 (1)	4	4	1	1	1	Bacteroidia (100%)	0
GH36 (1) GH43 (1)	4	4	2	3	2	Bacteroidia (75%) Chitinophagia (25%)	0
GH36 (1) GH95 (1) GH97 (1)	4	4	3	4	2	Bacteroidia (75%) Cytophagia (25%)	0
CE4 (1) GH42 (1) GH9 (1)	4	4	1	2	1	Bacteroidia (100%)	0
GH105 (1) GH28 (1) PL1 (1)	4	4	2	3	2	Bacteroidia (66.7%) Chitinophagia (33.3%)	0
GH133 (1) GH57 (1) GT4 (1) Pept (1)	4	4	1	2	1	Bacteroidia (100%)	0
GH105 (1) GH140 (1) GH142 (1) GH143 (1) GH28 (1) GH33 (1) GH43 (1) GH78 (2) GH95 (1) PL1 (2)	4	4	1	2	1	Bacteroidia (100%)	0
GH2 (1) GH43 (2) GH93 (1)	4	4	2	2	1	Bacteroidia (100%)	0
CE8 (1) GH23 (1) PL1 (1)	4	4	1	1	1	Bacteroidia (100%)	0
GH26 (2) GH5 (1)	4	4	1	1	1	Bacteroidia (100%)	0
CE8 (1) GH105 (1) GH133 (1) GH28 (1) GH57 (1) GT4 (1) PL1 (1)	4	4	1	1	1	Bacteroidia (100%)	0
CE12 (1) GH28 (1)	4	4	3	3	2	Bacteroidia (75%) Flavobacteriia (25%)	0
GH127 (2) GH43 (1) GH97 (1)	4	4	1	1	1	Bacteroidia (100%)	0
GH31 (1) GH5 (1) GH9 (1)	4	4	1	1	1	Bacteroidia (100%)	0
GH130 (1) GH2 (1) GH26 (2)	4	4	1	1	1	Bacteroidia (100%)	0
CE7 (1) GH130 (1) GH26 (1) GH5 (2)	4	4	1	1	1	Bacteroidia (100%)	0
GH130 (1) GH26 (2)	4	4	3	3	1	Bacteroidia (100%)	0
PL11 (1)	4	4	3	3	2	Bacteroidia (75%) Flavobacteriia (25%)	0
GH43 (1) Pept (1)	4	4	2	3	2	Bacteroidia (50%) Cytophagia (50%)	0
GH28 (1) GH92 (1)	4	4	3	3	3	Sphingobacteriia (50%) Bacteroidia (25%) Flavobacteriia (25%)	0
GH29 (1) GH92 (2)	4	4	4	3	3	Sphingobacteriia (50%) Bacteroidia (25%) Chitinophagia (25%)	0
GH20 (1) GH29 (1)	4	4	2	1	1	Chitinophagia (100%)	0
GH127 (1) GH137 (1) GH142 (1)	4	4	3	2	2	Cytophagia (75%) Bacteroidia (25%)	0
GH29 (1) Sulf (3)	4	4	4	3	3	Chitinophagia (25%) Flavobacteriia (50%) Cytophagia (25%)	0
GH95 (1) Sulf (2)	4	4	2	2	2	Chitinophagia (25%) Bacteroidia (75%)	0
CE6 (1) GH130 (1)	4	4	2	1	1	Flavobacteriia (100%)	1	27768819
PL12 (1) PL17 (1) PL6 (1) PL7 (1)	4	4	3	1	1	Flavobacteriia (100%)	0
GH18 (1) GH97 (1)	4	4	2	2	2	Flavobacteriia (50%) Sphingobacteriia (50%)	0
GH105 (2)	4	4	2	3	3	Sphingobacteriia (25%) Bacteroidia (50%) Chitinophagia (25%)	0
GH127 (1) GH146 (1)	4	4	2	2	2	Bacteroidia (50%) Sphingobacteriia (50%)	0
GH15 (1)	4	4	3	3	4	Sphingobacteriia (25%) Bacteroidia (25%) Chitinophagia (25%) Cytophagia (25%)	0
GH73 (1)	4	4	2	2	2	Flavobacteriia (75%) Chitinophagia (25%)	0
GH10 (1) GH16 (1) GH3 (1)	4	4	1	1	1	Flavobacteriia (100%)	0
GH2 (1) GH27 (1) GH30 (2) GH43 (2)	4	4	1	1	1	Flavobacteriia (100%)	0
CE7 (1) GH105 (1)	4	4	1	1	1	Bacteroidia (100%)	0
GH133 (1) GH57 (1) GT4 (1)	4	4	1	1	1	Bacteroidia (100%)	0
CE12 (2) CE8 (2) GH105 (1) GH28 (2) GH43 (1) Pept (1) PL1 (2) PL10 (1)	4	4	1	1	1	Flavobacteriia (100%)	0
CE12 (2) GH105 (1) GH106 (1) GH2 (1) GH28 (1) PL11 (1)	4	4	1	1	1	Flavobacteriia (100%)	0
GH2 (1) GH43 (3)	4	4	1	2	2	Bacteroidia (75%) Cytophagia (25%)	0
GH42 (1) GH97 (2)	4	4	1	1	1	Bacteroidia (100%)	0
GH109 (1) GH123 (1) GH35 (1) GH89 (1) PL9 (2)	4	4	1	1	1	Bacteroidia (100%)	0
GH2 (2) GH35 (1) GH43 (1) GH51 (1) GH53 (1) GH95 (1) Sulf (2)	4	4	1	1	1	Bacteroidia (100%)	0
GH125 (1) GH76 (1) GH78 (1) Sulf (6)	4	4	1	1	1	Bacteroidia (100%)	0
GH3 (1) GH92 (1) GH97 (1)	4	4	1	1	1	Bacteroidia (100%)	0
GH16 (1) GH3 (1) GH30 (4) GH5 (1)	4	4	1	1	1	Flavobacteriia (100%)	0
GH5 (1) Sulf (1)	4	4	4	3	2	Cytophagia (75%) Flavobacteriia (25%)	0
PL27 (1)	4	4	1	1	1	Bacteroidia (100%)	0
GH20 (1) GH33 (2)	4	4	2	2	1	Bacteroidia (100%)	0
GH18 (1) GH92 (2) GH97 (1)	4	4	1	1	1	Bacteroidia (100%)	0
CE12 (1) GH115 (1) GH28 (1) GH35 (1) GH43 (2) PL27 (1)	4	4	1	1	1	Bacteroidia (100%)	0
GH105 (1) GH2 (2) GH30 (1) PL17 (1)	4	3	1	1	1	Bacteroidia (100%)	1	23976882
GH144 (2) GH2 (1) GH3 (1) GH43 (1) Sulf (1)	4	4	2	1	1	Flavobacteriia (100%)	0
GH78 (1) Sulf (2)	4	4	4	3	3	Flavobacteriia (50%) Cytophagia (25%) Sphingobacteriia (25%)	0
GH3 (3) GH50 (1)	4	3	1	1	1	Bacteroidia (100%)	1	23976882
GH144 (1) GH3 (1) GH43 (1) GH97 (1)	4	4	1	1	1	Flavobacteriia (100%)	0
GH2 (1) GH23 (1)	4	4	1	1	1	Bacteroidia (100%)	0
GH26 (2)	4	4	4	3	2	Cytophagia (75%) Sphingobacteriia (25%)	0
GH10 (1) GH115 (1) GH2 (1) PL9 (1)	4	2	1	1	1	Bacteroidia (100%)	2	22205877, 22205877
GH29 (2) GH88 (1) GH95 (1)	4	4	1	1	1	Bacteroidia (100%)	0
GH105 (1) GH145 (1) GH16 (2) GH31 (1) GH35 (1) GH43 (3) GH51 (1) GH97 (1)	4	4	1	1	1	Bacteroidia (100%)	0
GH20 (1) GH28 (1) GH3 (1)	4	4	2	2	1	Bacteroidia (100%)	0
GH105 (1) GH16 (1) GH43 (1)	4	4	3	3	2	Bacteroidia (75%) Cytophagia (25%)	0
GH16 (1) GH2 (2)	4	4	1	1	1	Flavobacteriia (100%)	0
GH123 (1) GH16 (1) GH29 (2) GH3 (1) GH95 (1)	4	4	1	1	1	Bacteroidia (100%)	0
GH16 (1) GH3 (1) GH97 (1)	3	3	1	1	1	Bacteroidia (100%)	0
GH136 (2) GH2 (2) GH35 (1) GH43 (1) GH51 (1)	3	3	1	1	1	Bacteroidia (100%)	1	23976882
GH110 (3) Sulf (4)	3	3	1	1	1	Bacteroidia (100%)	1	23976882
GH28 (1) PL1 (1) Sulf (1)	3	3	1	1	1	Bacteroidia (100%)	0
GH105 (2) GH115 (1) GH130 (1) GH2 (1) GH31 (1) GH43 (2) GH63 (1)	3	3	1	1	1	Bacteroidia (100%)	1	23976882
CE8 (1) GH3 (1) PL1 (1)	3	3	2	2	2	Bacteroidia (66.7%) Chitinophagia (33.3%)	1	23976882
GH31 (2) GH76 (1) GH92 (2) Pept (1)	3	2	1	1	1	Bacteroidia (100%)	2	22205877, 22205877
GH88 (1) PL8 (1) Sulf (2)	3	3	1	1	1	Bacteroidia (100%)	2	22205877, 22205877
GH88 (1) PL12 (2) PL13 (1) PL15 (1) Sulf (1)	3	3	1	1	1	Bacteroidia (100%)	3	22205877, 18996345, 28630303, 22205877
GH2 (1) GH31 (1) GH36 (1) Pept (1)	3	3	1	1	1	Bacteroidia (100%)	0
GH31 (1) GH95 (1) Pept (2) Sulf (5)	3	3	1	1	1	Bacteroidia (100%)	0
GH109 (1) GH88 (1) Pept (2)	3	3	1	1	1	Bacteroidia (100%)	0
GH120 (1) GH2 (1) GH28 (1) GH35 (1) GH43 (2) GH95 (2) Pept (1)	3	3	1	1	1	Bacteroidia (100%)	0
GH110 (1) Pept (1)	3	3	1	1	1	Bacteroidia (100%)	0
GH20 (1) GH78 (2)	3	3	2	2	2	Bacteroidia (66.7%) Sphingobacteriia (33.3%)	0
GH20 (1) GH84 (1) Sulf (1)	3	3	1	1	1	Bacteroidia (100%)	0
GH105 (1) GH115 (1) GH28 (1) PL11 (1)	3	3	1	1	1	Bacteroidia (100%)	0
GH117 (1) GH20 (1) GH29 (3) Sulf (2)	3	3	1	1	1	Bacteroidia (100%)	0
PL8 (2) Sulf (1)	3	3	1	1	1	Bacteroidia (100%)	0
GH88 (1) PL12 (1) Sulf (1)	3	3	1	1	1	Bacteroidia (100%)	0
GH109 (1) GH110 (1) GH95 (1)	3	3	3	3	1	Bacteroidia (100%)	0
GH116 (1) GH97 (1)	3	3	2	2	1	Bacteroidia (100%)	0
GH2 (2) GH63 (2)	3	3	1	1	1	Bacteroidia (100%)	0
GH125 (1) GH2 (2) GH3 (1) GH38 (1) GH43 (6) GH76 (2) GH92 (1)	3	3	1	1	1	Bacteroidia (100%)	0
GH76 (2) GH92 (2)	3	3	2	2	2	Bacteroidia (66.7%) Chitinophagia (33.3%)	0
GH105 (1) GH125 (1) GH67 (1) GH76 (1) GH97 (1)	3	3	1	1	1	Bacteroidia (100%)	1	23976882
GH127 (1) GH27 (1)	3	3	1	1	1	Bacteroidia (100%)	0
GH76 (1) Sulf (3)	3	3	2	2	1	Bacteroidia (100%)	0
GH125 (1) GH130 (1) GH76 (2) GH92 (2) Sulf (1)	3	3	1	1	1	Bacteroidia (100%)	0
GH27 (1) GH31 (1) GH97 (1)	3	3	1	1	1	Bacteroidia (100%)	0
GH3 (1) GH78 (3) Sulf (3)	3	3	1	1	1	Bacteroidia (100%)	0
GH88 (1) PL8 (2)	3	3	3	3	2	Bacteroidia (66.7%) Chitinophagia (33.3%)	0
CE6 (1) GH2 (1) GH31 (1)	3	3	3	3	1	Bacteroidia (100%)	0
GH38 (1) GH92 (2)	3	3	3	3	2	Bacteroidia (66.7%) Chitinophagia (33.3%)	0
CE9 (1) GH43 (1) GH95 (1)	3	3	1	1	1	Bacteroidia (100%)	0
GH28 (1) GH3 (1) GH88 (1)	3	3	1	1	1	Bacteroidia (100%)	0
GH105 (1) GH109 (1) GH2 (1) GH29 (1)	3	3	1	1	1	Bacteroidia (100%)	1	23976882
GH88 (1) PL12 (1) PL15 (1) Sulf (1)	3	3	2	2	1	Bacteroidia (100%)	0
GH2 (1) GH20 (1) Pept (1)	3	3	1	1	1	Bacteroidia (100%)	0
GH105 (1) GH127 (1) GH145 (1) GH16 (1) GH31 (1) GH35 (1) GH43 (8) GH51 (1) GH97 (2)	3	3	1	1	1	Bacteroidia (100%)	0
CE12 (1) CE8 (3) GH105 (1) PL1 (3)	3	3	1	1	1	Bacteroidia (100%)	0
GH105 (1) GH3 (2)	3	3	1	1	1	Bacteroidia (100%)	0
GH105 (1) GH2 (1) GH27 (1) GH78 (1) GH92 (1)	3	3	1	1	1	Bacteroidia (100%)	0
GH116 (1) GH43 (2)	3	3	2	2	1	Bacteroidia (100%)	1	18996345
GH20 (1) GH88 (1) PL8 (1)	3	3	1	1	1	Bacteroidia (100%)	0
GH106 (1) GH28 (2)	3	3	2	2	2	Bacteroidia (33.3%) Chitinophagia (66.7%)	0
GH10 (2) GH2 (1)	3	3	3	2	2	Bacteroidia (33.3%) Cytophagia (66.7%)	0
CE1 (3) GH3 (2)	3	3	2	2	1	Bacteroidia (100%)	0
GH109 (1) GH3 (1)	3	3	1	1	1	Bacteroidia (100%)	0
GH144 (1) GH3 (1) GH43 (2) Sulf (2)	3	3	1	1	1	Bacteroidia (100%)	0
GH50 (1)	3	3	1	1	1	Bacteroidia (100%)	0
GH16 (1) GH2 (1) GH20 (1) GH29 (1) Sulf (2)	3	3	1	1	1	Bacteroidia (100%)	1	23976882
GH3 (1) GH32 (2)	3	3	1	1	1	Bacteroidia (100%)	0
GH88 (1) PL12 (2) PL13 (1) Sulf (1)	3	3	1	1	1	Bacteroidia (100%)	0
CE1 (3) GH3 (3)	3	3	1	1	1	Bacteroidia (100%)	0
GH32 (2) GH36 (1)	3	3	3	2	1	Bacteroidia (100%)	0
GH28 (1) GH78 (1)	3	3	2	2	2	Bacteroidia (66.7%) Cytophagia (33.3%)	0
GH2 (1) Pept (1) PL1 (2)	3	3	1	1	1	Bacteroidia (100%)	0
GH3 (2) GH30 (3)	3	2	1	1	1	Flavobacteriia (100%)	1	19717629
CE12 (1) CE8 (1) GH105 (3) GH28 (2) GH43 (1) PL10 (1)	3	2	1	1	1	Flavobacteriia (100%)	1	19717629
GH130 (1) GH26 (2) GH27 (1) GH5 (2) GH97 (1)	3	2	1	1	1	Flavobacteriia (100%)	1	19717629
GH89 (1) GH92 (2)	3	3	1	1	1	Flavobacteriia (100%)	0
CE9 (1) GH16 (1) GH18 (1) GH20 (2)	3	3	1	1	1	Bacteroidia (100%)	0
GH127 (1) GH137 (1) GH138 (1) GH141 (1) GH2 (1) GH20 (1) GH78 (2)	3	3	1	1	1	Bacteroidia (100%)	0
GH13 (2) GH2 (1) GH97 (1)	3	3	1	1	1	Bacteroidia (100%)	0
GH2 (1) GH28 (1) Sulf (6)	3	3	1	1	1	Bacteroidia (100%)	0
GH32 (3) GH43 (1)	3	3	1	1	1	Bacteroidia (100%)	0
GH2 (2) GH3 (2) GH43 (2) GH92 (1) GH95 (1)	3	3	1	1	1	Bacteroidia (100%)	0
GH10 (1) GH43 (2) GH67 (1)	3	3	1	1	1	Bacteroidia (100%)	0
GH127 (1) GH141 (1) GH28 (1) GH78 (1)	3	3	1	1	1	Bacteroidia (100%)	0
GH13 (1) Pept (1)	3	3	1	1	1	Bacteroidia (100%)	0
GH140 (1) GH142 (1) GH143 (1) GH33 (1) GH43 (1) GH78 (2) GH95 (1) Pept (1)	3	3	1	1	1	Bacteroidia (100%)	0
CE8 (2) GH105 (1) GH33 (1)	3	3	1	1	1	Bacteroidia (100%)	0
GH18 (1) GH20 (1) GH95 (2)	3	3	1	1	1	Bacteroidia (100%)	0
GH105 (1) GH43 (2) GH63 (1) GH76 (1) Sulf (1)	3	3	1	1	1	Bacteroidia (100%)	0
GH3 (1) GH35 (1) GH78 (1) Pept (1)	3	3	1	1	1	Bacteroidia (100%)	0
GH117 (1) PL11 (1) PL9 (1)	3	3	1	1	1	Bacteroidia (100%)	0
GH2 (2) GH29 (1) GH3 (1) GH36 (1) GH97 (1) Pept (2)	3	3	1	1	1	Bacteroidia (100%)	0
GH29 (1) GH43 (2)	3	3	2	3	2	Bacteroidia (66.7%) Sphingobacteriia (33.3%)	0
GH105 (1) GH106 (1)	3	3	2	3	2	Bacteroidia (66.7%) Sphingobacteriia (33.3%)	0
GH105 (2) GH43 (1)	3	3	1	2	1	Bacteroidia (100%)	0
GH32 (3) Sulf (1)	3	3	2	2	1	Bacteroidia (100%)	0
GH51 (2) Sulf (1)	3	3	1	2	1	Bacteroidia (100%)	0
GH130 (1) GH2 (1) GH26 (2) GH33 (1)	3	3	1	2	1	Bacteroidia (100%)	0
GH109 (1) Pept (2)	3	3	2	2	1	Bacteroidia (100%)	0
GH43 (1) GH51 (1)	3	3	3	3	2	Bacteroidia (66.7%) Sphingobacteriia (33.3%)	0
GH43 (1) GH51 (1) Sulf (1)	3	3	2	2	1	Bacteroidia (100%)	0
PL11 (2)	3	3	1	1	1	Bacteroidia (100%)	0
GH106 (1) GH137 (1) GH138 (1) GH139 (1) GH140 (1) GH141 (1) GH142 (1) GH143 (1) GH2 (5) GH33 (1) GH43 (1) GH51 (1) GH78 (2) GH95 (1) PL1 (2)	3	3	1	1	1	Bacteroidia (100%)	0
GH13 (2) GH43 (2) GH77 (1) GH97 (1)	3	3	1	1	1	Bacteroidia (100%)	0
CE12 (1) GH97 (1)	3	3	1	1	1	Bacteroidia (100%)	0
GH127 (2) GH3 (1) GH43 (1) GH51 (2) GH9 (1)	3	3	1	1	1	Bacteroidia (100%)	0
GH76 (1) GH92 (3)	3	3	1	1	1	Bacteroidia (100%)	0
GH94 (1) Pept (1)	3	3	1	1	1	Bacteroidia (100%)	0
CE1 (2) CE6 (1) GH10 (1) GH115 (1) GH125 (1) GH3 (1) GH38 (1) GH43 (1) GH76 (1) GH92 (1) GH95 (1)	3	3	1	1	1	Bacteroidia (100%)	0
GH105 (1) GH43 (2)	3	3	2	2	2	Bacteroidia (66.7%) Chitinophagia (33.3%)	0
GH109 (2) GH36 (1) Pept (2)	3	3	1	1	1	Bacteroidia (100%)	0
GH37 (1) Pept (1)	3	3	2	2	2	Bacteroidia (66.7%) Flavobacteriia (33.3%)	0
GH20 (1) GH3 (1) GH89 (1)	3	3	2	2	1	Bacteroidia (100%)	0
GH37 (1) GH65 (1)	3	3	2	2	2	Bacteroidia (66.7%) Sphingobacteriia (33.3%)	0
GH113 (1) GH144 (2)	3	3	1	1	1	Cytophagia (100%)	0
GH29 (1) GH88 (1)	3	3	3	3	3	Sphingobacteriia (33.3%) Chitinophagia (33.3%) Flavobacteriia (33.3%)	0
GH33 (1) Sulf (1)	3	3	2	1	1	Sphingobacteriia (100%)	0
GH74 (1)	3	3	2	1	1	Chitinophagia (100%)	0
GH43 (1) GH5 (1) Sulf (2)	3	3	2	2	2	Chitinophagia (66.7%) Bacteroidia (33.3%)	0
GH36 (2)	3	3	2	2	2	Chitinophagia (33.3%) Bacteroidia (66.7%)	0
GH3 (2) GH67 (1)	3	3	1	1	0		0
GH32 (1) GH78 (1)	3	3	1	1	0		0
GH32 (2) GH92 (1)	3	3	1	1	1	Flavobacteriia (100%)	0
GH13 (1) GH73 (1) GH97 (1)	3	3	2	2	2	Flavobacteriia (66.7%) Bacteroidia (33.3%)	0
GH95 (1) Pept (1)	3	3	3	3	3	Cytophagia (33.3%) Flavobacteriia (33.3%) Sphingobacteriia (33.3%)	0
GH31 (1) GH44 (1)	3	3	1	1	1	Cytophagia (100%)	0
GH127 (1) GH140 (1) GH143 (1)	3	3	1	1	1	Cytophagia (100%)	0
GH117 (1) GH16 (3) GH2 (2) GH28 (1) GH29 (3) GH43 (1) GH86 (1) Sulf (9)	3	3	1	1	1	Flavobacteriia (100%)	0
GH31 (1) GH84 (1)	3	3	1	1	1	Bacteroidia (100%)	0
GH13 (1) GH29 (1) GH37 (1) GH97 (1)	3	3	1	1	1	Bacteroidia (100%)	0
GH10 (1) GH2 (1)	3	3	2	2	2	Cytophagia (66.7%) Sphingobacteriia (33.3%)	0
GH109 (1) GH20 (1)	3	3	3	2	2	Sphingobacteriia (33.3%) Cytophagia (66.7%)	0
CE8 (1) GH28 (1) GH43 (1)	3	3	3	1	1	Cytophagia (100%)	0
GH89 (1) GH95 (1)	3	3	3	3	2	Cytophagia (66.7%) Flavobacteriia (33.3%)	0
GH117 (1) Sulf (2)	3	3	3	3	2	Cytophagia (66.7%) Bacteroidia (33.3%)	0
GH127 (1) Sulf (1)	3	3	3	2	2	Cytophagia (66.7%) Sphingobacteriia (33.3%)	0
GH30 (3)	3	3	3	3	2	Sphingobacteriia (33.3%) Cytophagia (66.7%)	0
GH42 (1)	3	3	3	3	3	Chitinophagia (33.3%) Bacteroidia (33.3%) Cytophagia (33.3%)	0
GH88 (2) GH95 (1)	3	3	1	1	1	Sphingobacteriia (100%)	0
PL17 (1) PL6 (2)	3	3	3	3	3	Bacteroidia (33.3%) Chitinophagia (33.3%) Flavobacteriia (33.3%)	0
GH28 (1) GH3 (1) GH88 (1) GH92 (1) GH97 (2)	3	3	1	1	1	Bacteroidia (100%)	0
GH106 (1) GH78 (2)	3	3	3	3	3	Bacteroidia (33.3%) Flavobacteriia (33.3%) Sphingobacteriia (33.3%)	0
GH130 (1) GH20 (2) GH84 (1) GH85 (1) GH92 (2)	3	3	2	2	1	Bacteroidia (100%)	0
GH73 (1) PL1 (2)	3	3	1	1	1	Bacteroidia (100%)	0
GH29 (2)	3	3	3	3	2	Bacteroidia (66.7%) Sphingobacteriia (33.3%)	0
GH13 (1) GH130 (1)	3	3	1	1	1	Flavobacteriia (100%)	0
GH130 (1) GH92 (1)	3	3	2	2	2	Bacteroidia (66.7%) Chitinophagia (33.3%)	0
GH130 (1) GH26 (2) GH27 (1) GH5 (2)	3	3	1	1	1	Flavobacteriia (100%)	0
CE12 (1) GH105 (1) GH106 (1) GH2 (1) GH28 (1) PL11 (1)	3	3	1	1	1	Flavobacteriia (100%)	0
GH16 (3) GH3 (1)	3	3	3	1	1	Flavobacteriia (100%)	0
GH2 (1) GH88 (1) PL17 (1) PL6 (1)	3	3	1	1	1	Flavobacteriia (100%)	0
GH43 (3) GH5 (1)	3	3	3	3	3	Flavobacteriia (33.3%) Cytophagia (33.3%) Bacteroidia (33.3%)	0
GH2 (1) GH3 (2) GH43 (1) GH95 (1)	3	3	1	1	1	Bacteroidia (100%)	1	26430127
GH2 (1) GH32 (3) GH92 (1)	3	3	1	1	1	Bacteroidia (100%)	0
GH2 (1) GH31 (1) GH95 (1)	3	3	3	3	3	Bacteroidia (33.3%) Cytophagia (33.3%) Chitinophagia (33.3%)	0
GH36 (1) GH43 (1) GH88 (1)	3	3	1	1	1	Bacteroidia (100%)	0
GH20 (1) GH43 (1) GH5 (1)	3	3	1	1	1	Bacteroidia (100%)	0
GH105 (3) GH130 (1) GH2 (2) GH43 (3) GH63 (1) GH76 (1)	3	3	1	1	1	Bacteroidia (100%)	0
GH105 (1) GH2 (1) GH29 (1) PL8 (1)	3	3	1	1	1	Bacteroidia (100%)	2	18996345, 26430127
GH10 (1) GH35 (1)	3	3	1	1	1	Flavobacteriia (100%)	0
GH125 (1) GH130 (1) GH92 (2) GH97 (1)	3	3	1	1	1	Flavobacteriia (100%)	0
CE12 (1) GH105 (1) GH106 (1) GH2 (1) GH28 (1) PL1 (1) PL11 (1)	3	3	1	1	1	Flavobacteriia (100%)	0
GH146 (1) GH30 (1) GH31 (1) GH35 (1) GH43 (2) GH51 (1)	3	3	1	1	1	Bacteroidia (100%)	0
GH2 (1) GH28 (2) GH43 (1) Sulf (1)	3	3	1	1	1	Bacteroidia (100%)	0
GH109 (1) GH110 (1)	3	3	1	1	1	Bacteroidia (100%)	0
GH2 (2) GH3 (1) GH38 (1) GH43 (3) GH76 (1)	3	3	1	1	1	Bacteroidia (100%)	0
GH125 (1) GH38 (1) GH76 (1) GH97 (1)	3	3	1	1	1	Bacteroidia (100%)	0
GH20 (2) GH92 (1)	3	3	1	1	1	Bacteroidia (100%)	0
GH2 (1) GH29 (1) Pept (1)	3	3	2	2	2	Bacteroidia (66.7%) Chitinophagia (33.3%)	0
GH3 (2) GH30 (1) GH31 (1) GH43 (3) GH92 (1) GH95 (1)	3	3	1	1	1	Bacteroidia (100%)	0
CE15 (1) GH2 (1) GH3 (1) GH88 (1) GH97 (1) PL8 (1)	3	3	1	1	1	Bacteroidia (100%)	0
GH146 (1) GH28 (1) GH43 (2) GH51 (2)	3	3	1	1	1	Bacteroidia (100%)	0
GH2 (3) GH3 (1)	3	3	1	1	1	Bacteroidia (100%)	1	23976882
GH144 (1) GH3 (1) GH97 (1)	3	3	1	1	1	Flavobacteriia (100%)	0
GH88 (1) GH97 (1)	3	3	1	2	2	Cytophagia (33.3%) Chitinophagia (66.7%)	0
GH20 (1) Sulf (2)	3	2	1	1	1	Bacteroidia (100%)	0
GH1 (1) Sulf (1)	3	3	2	2	2	Saprospiria (33.3%) Flavobacteriia (66.7%)	0
PL17 (1) PL6 (2) PL7 (2)	3	3	2	1	1	Flavobacteriia (100%)	0
GH144 (2) GH3 (1) GH43 (1) GH97 (1)	3	3	2	1	1	Flavobacteriia (100%)	0
GH78 (1) Sulf (3)	3	3	2	1	1	Flavobacteriia (100%)	0
GH43 (2) GH51 (2)	3	3	3	2	2	Sphingobacteriia (66.7%) Cytophagia (33.3%)	0
GH2 (1) GH5 (1)	3	3	3	2	2	Flavobacteriia (33.3%) Chitinophagia (66.7%)	0
GH2 (1) GH31 (1) GH43 (1)	3	3	2	1	1	Sphingobacteriia (100%)	0
GH10 (1) GH43 (1) GH67 (1)	3	3	1	1	1	Flavobacteriia (100%)	0
GH125 (1) GH130 (1) GH18 (3) GH65 (1) GH92 (2) GH97 (1)	3	3	1	1	1	Flavobacteriia (100%)	0
GH2 (1) GH3 (1) GH31 (1) GH39 (1) GH97 (1)	3	3	1	1	1	Flavobacteriia (100%)	0
GH5 (1) Pept (3)	3	3	1	1	1	Flavobacteriia (100%)	0
GH36 (1) GH42 (1) GH63 (1)	3	3	1	1	1	Flavobacteriia (100%)	0
CE12 (1) CE8 (1) GH105 (1) GH28 (2) GH43 (1) PL10 (1)	3	3	1	1	1	Flavobacteriia (100%)	0
GH2 (1) GH30 (2)	3	3	3	3	2	Bacteroidia (66.7%) Flavobacteriia (33.3%)	0
GH110 (3) GH3 (1) GH92 (1) Sulf (4)	3	3	1	1	1	Bacteroidia (100%)	0
CE2 (1) GH130 (1) GH26 (2) GH27 (1) GH3 (1) GH5 (2)	3	3	2	1	1	Flavobacteriia (100%)	0
CE8 (1) GH106 (1) GH127 (1) GH137 (1) GH138 (1) GH139 (1) GH140 (1) GH142 (1) GH143 (1) GH2 (3) GH28 (1) GH33 (1) GH43 (1) GH78 (3) GH95 (1) PL1 (3)	3	3	1	1	1	Flavobacteriia (100%)	0
PL17 (1) PL7 (1)	3	2	2	1	1	Flavobacteriia (100%)	1	27768819
GH16 (1) GH30 (1)	3	3	3	1	1	Chitinophagia (100%)	0
PL12 (1) PL6 (1)	3	3	1	1	1	Flavobacteriia (100%)	0
GH117 (1) GH88 (1)	3	3	1	1	1	Flavobacteriia (100%)	0
GH35 (1) GH89 (1) GH92 (1)	3	3	1	1	1	Sphingobacteriia (100%)	0
GH106 (2) GH127 (1) GH28 (2) GH3 (1) GH43 (1)	3	2	1	1	1	Bacteroidia (100%)	1	23976882
GH136 (2) GH2 (2) GH28 (1) GH3 (1) GH35 (1) GH43 (1) GH51 (1)	3	3	1	1	1	Bacteroidia (100%)	0
GH142 (1) GH143 (1) GH43 (1) GH78 (1) PL1 (1)	3	2	1	1	1	Bacteroidia (100%)	1	23976882
GH110 (1) GH97 (2) Pept (1)	3	2	1	1	1	Bacteroidia (100%)	1	26430127
GH125 (1) GH130 (1) GH76 (2) GH92 (1)	3	3	1	1	1	Bacteroidia (100%)	0
GH105 (1) GH140 (1) GH2 (1) GH43 (1) GH78 (1)	3	3	1	1	1	Bacteroidia (100%)	0
GH2 (1) GH92 (1)	3	3	3	2	2	Chitinophagia (66.7%) Sphingobacteriia (33.3%)	0
GH28 (1) GH36 (1)	3	3	2	2	2	Sphingobacteriia (66.7%) Cytophagia (33.3%)	0
GH2 (1) GH30 (1) GH35 (1)	3	3	2	1	2	Sphingobacteriia (66.7%) Cytophagia (33.3%)	0
CE14 (1) GH39 (1)	3	3	3	2	2	Chitinophagia (66.7%) Cytophagia (33.3%)	0
GH2 (1) Pept (1) Sulf (1)	3	3	1	1	1	Flavobacteriia (100%)	0
GH2 (1) GH86 (1)	3	3	3	2	2	Cytophagia (66.7%) Flavobacteriia (33.3%)	0
GH137 (1)	3	3	3	3	3	Flavobacteriia (33.3%) Sphingobacteriia (33.3%) Cytophagia (33.3%)	0
GH43 (2) GH51 (1) PL1 (1)	3	3	2	2	2	Cytophagia (33.3%) Bacteroidia (66.7%)	0
GH110 (1) GH2 (1) GH20 (1)	3	3	1	1	1	Flavobacteriia (100%)	0
GH125 (1) GH2 (1) GH92 (1)	3	3	1	1	1	Cytophagia (100%)	0
GH105 (1) GH145 (1) GH16 (2) GH35 (1) GH43 (4) GH51 (1) GH97 (1)	3	3	1	1	1	Bacteroidia (100%)	0
GH105 (1) GH145 (1) GH16 (2) GH43 (3) GH51 (1) GH97 (1)	3	3	1	1	1	Bacteroidia (100%)	0
CE1 (2) CE6 (1) GH10 (1) GH115 (2) GH146 (1) GH3 (1) GH30 (1) GH31 (2) GH43 (5) GH95 (1) GH97 (1) GH98 (1)	3	3	1	1	1	Bacteroidia (100%)	0
GH105 (1) GH145 (1) GH16 (2) GH35 (1) GH43 (3) GH51 (1) GH97 (1)	3	3	1	1	1	Bacteroidia (100%)	0
CE6 (1) GH10 (3) GH43 (2) GH67 (1)	3	3	1	1	1	Bacteroidia (100%)	0
CE1 (1) GH10 (2) GH115 (1) GH3 (1) GH95 (1)	3	3	1	1	1	Bacteroidia (100%)	0
GH130 (1) GH26 (2) GH3 (2) GH5 (1)	2	2	1	1	1	Bacteroidia (100%)	0
GH130 (1) GH18 (1) GH92 (3) GH97 (1)	2	2	1	1	1	Bacteroidia (100%)	0
GH88 (1) PL12 (1) PL13 (1) Sulf (2)	2	2	1	1	1	Bacteroidia (100%)	0
GH106 (1) GH28 (1) GH29 (1) GH95 (1)	2	2	1	1	1	Bacteroidia (100%)	1	23976882
GH28 (2) GH31 (2)	2	2	1	1	1	Bacteroidia (100%)	0
GH105 (1) GH2 (1) PL11 (1)	2	2	1	1	1	Bacteroidia (100%)	1	23976882
GH2 (1) GH35 (1) GH95 (1)	2	2	1	1	1	Bacteroidia (100%)	0
GH3 (3)	2	1	1	1	1	Bacteroidia (100%)	1	22205877
GH2 (1) GH3 (2) GH31 (1) GH43 (2) GH5 (1) GH9 (1) Pept (1)	2	2	1	1	1	Bacteroidia (100%)	2	22205877, 22205877
CE8 (2) GH95 (1)	2	2	1	1	1	Bacteroidia (100%)	2	22205877, 22205877
GH10 (2) GH43 (1) GH67 (1)	2	2	1	1	1	Bacteroidia (100%)	2	22205877, 26112186, 22205877, 26112186
GH18 (2) GH92 (3)	2	2	1	1	1	Bacteroidia (100%)	2	22205877, 22205877
GH123 (1) GH88 (1)	2	2	1	1	1	Bacteroidia (100%)	0
GH2 (2) GH3 (3) GH31 (1) GH43 (1) GH63 (1) GH92 (2) PL17 (1)	2	2	1	1	1	Bacteroidia (100%)	0
GH105 (1) GH106 (1) GH127 (1) GH137 (1) GH138 (1) GH139 (1) GH140 (1) GH141 (1) GH142 (1) GH143 (1) GH2 (4) GH28 (2) GH33 (1) GH43 (1) GH78 (3) GH95 (1) PL1 (2)	2	2	1	1	1	Bacteroidia (100%)	0
CE12 (1) CE8 (2) GH105 (1) GH28 (1) GH43 (1)	2	2	1	1	1	Bacteroidia (100%)	0
GH115 (1) GH29 (1)	2	2	1	1	1	Bacteroidia (100%)	0
GH120 (1) GH2 (1)	2	2	1	1	1	Bacteroidia (100%)	0
GH140 (1) GH2 (1) GH43 (1) GH78 (1)	2	2	1	1	1	Bacteroidia (100%)	0
GH117 (1) PL8 (1) Sulf (1)	2	2	1	1	1	Bacteroidia (100%)	0
GH144 (1) GH3 (1) GH43 (1) Sulf (1)	2	2	2	2	1	Bacteroidia (100%)	0
GH33 (1) GH78 (1)	2	2	2	2	1	Bacteroidia (100%)	0
GH5 (2)	2	2	1	1	1	Bacteroidia (100%)	0
GH92 (1) GH97 (1)	2	2	2	2	2	Bacteroidia (50%) Sphingobacteriia (50%)	0
GH106 (1) GH78 (3)	2	2	2	2	2	Bacteroidia (50%) Sphingobacteriia (50%)	0
GH20 (1) GH3 (1)	2	2	2	2	2	Bacteroidia (50%) Sphingobacteriia (50%)	0
GH3 (1) GH92 (3)	2	2	1	1	1	Bacteroidia (100%)	0
GH15 (1) Sulf (3)	2	2	1	1	1	Bacteroidia (100%)	0
GH120 (1) GH2 (1) GH35 (1) GH43 (1) GH95 (1)	2	2	1	1	1	Bacteroidia (100%)	0
GH2 (2) GH38 (1) GH43 (3) GH76 (1)	2	2	1	1	1	Bacteroidia (100%)	0
GH89 (3)	2	2	1	1	1	Bacteroidia (100%)	0
GH3 (1) GH43 (1) GH92 (2)	2	2	2	2	1	Bacteroidia (100%)	0
CE12 (2) CE8 (3) GH105 (1) GH23 (1) GH43 (1) PL1 (1)	2	2	2	2	1	Bacteroidia (100%)	0
GH18 (1) GH20 (1) Sulf (2)	2	2	1	1	1	Bacteroidia (100%)	0
GH18 (1) GH20 (1) Sulf (1)	2	2	1	1	1	Bacteroidia (100%)	0
GH18 (1) GH20 (1) GH3 (1) GH92 (1)	2	2	1	1	1	Bacteroidia (100%)	0
GH125 (1) GH38 (1) GH76 (2) GH97 (1)	2	2	1	1	1	Bacteroidia (100%)	0
GH110 (3)	2	2	1	1	1	Bacteroidia (100%)	0
GH117 (1) GH20 (1) GH29 (2) Sulf (2)	2	2	1	1	1	Bacteroidia (100%)	0
CE12 (1) CE8 (1) GH105 (1) PL1 (2)	2	2	1	1	1	Bacteroidia (100%)	0
GH2 (1) GH28 (2) GH43 (3) Sulf (1)	2	2	1	1	1	Bacteroidia (100%)	0
GH16 (2) GH20 (1) GH35 (1)	2	2	1	1	1	Bacteroidia (100%)	0
GH29 (1) GH92 (2) Pept (1)	2	2	2	2	2	Bacteroidia (50%) Cytophagia (50%)	0
GH88 (1) PL12 (2)	2	2	2	2	1	Bacteroidia (100%)	0
GH146 (1) GH2 (1)	2	2	2	2	2	Bacteroidia (50%) Cytophagia (50%)	0
GH27 (1) GH31 (1)	2	2	2	2	2	Bacteroidia (50%) Cytophagia (50%)	0
GH146 (1) GH43 (1)	2	2	1	2	1	Bacteroidia (100%)	0
GH146 (1) GH36 (1) GH43 (1) GH88 (1) Pept (1)	2	2	1	1	1	Bacteroidia (100%)	0
GH3 (1) GH42 (1) GH43 (2)	2	2	1	1	1	Bacteroidia (100%)	0
GH28 (1) GH43 (1) GH78 (1)	2	2	1	1	1	Bacteroidia (100%)	0
GH2 (1) GH3 (2) GH31 (1) GH43 (3) GH5 (1) GH9 (1)	2	2	1	1	1	Bacteroidia (100%)	0
GH105 (2) GH115 (1) GH130 (1) GH2 (2) GH43 (1)	2	2	1	1	1	Bacteroidia (100%)	0
GH20 (1) GH78 (1) Sulf (1)	2	2	2	2	2	Bacteroidia (50%) Cytophagia (50%)	0
GH29 (1) GH3 (1)	2	2	2	2	2	Bacteroidia (50%) Sphingobacteriia (50%)	0
GH109 (1) GH95 (1)	2	2	1	1	1	Bacteroidia (100%)	0
CE3 (1) GH105 (1) GH29 (1)	2	2	1	1	1	Bacteroidia (100%)	0
CE9 (2) GH2 (1) Sulf (1)	2	2	1	1	1	Bacteroidia (100%)	0
GH130 (1) GH2 (1) Sulf (1)	2	2	1	1	1	Bacteroidia (100%)	0
GH28 (1) GH33 (1) GH43 (1) GH78 (2) GH92 (1) GH95 (1) PL1 (1)	2	1	1	1	1	Bacteroidia (100%)	1	26920945
GH116 (2) GH20 (1) GH3 (1)	2	2	1	1	1	Bacteroidia (100%)	0
GH2 (1) GH26 (1)	2	2	1	1	1	Bacteroidia (100%)	0
GH13 (1) GH2 (1) GH53 (1)	2	2	2	2	2	Bacteroidia (50%) Flavobacteriia (50%)	0
GH130 (1) GH18 (1) GH92 (4) GH97 (1)	2	2	1	1	1	Bacteroidia (100%)	0
GH146 (1) GH28 (3) GH3 (1) GH43 (1) GH88 (2) GH92 (1) GH97 (2) Pept (1)	2	2	1	1	1	Bacteroidia (100%)	0
GH20 (1) GH33 (1) Sulf (1)	2	2	2	2	2	Bacteroidia (50%) Cytophagia (50%)	0
GH28 (1) GH89 (1) GH92 (1)	2	2	1	1	1	Bacteroidia (100%)	0
GH18 (1) GH33 (1)	2	2	2	2	1	Bacteroidia (100%)	0
GH31 (1) GH65 (1) GH66 (1)	2	2	1	1	1	Bacteroidia (100%)	0
CE7 (1) GH130 (1) GH26 (1) GH5 (1)	2	2	1	1	1	Bacteroidia (100%)	0
PL8 (2)	2	2	1	1	1	Bacteroidia (100%)	0
GH28 (1) GH43 (1) GH95 (1) PL1 (1)	2	2	1	1	1	Bacteroidia (100%)	0
PL15 (2) Sulf (2)	2	2	1	1	1	Bacteroidia (100%)	0
GH110 (1) GH97 (1)	2	2	2	2	2	Bacteroidia (50%) Sphingobacteriia (50%)	0
GH2 (1) GH3 (1) GH31 (1) GH39 (1) GH5 (1) GH97 (1)	2	2	1	1	1	Flavobacteriia (100%)	1	19717629
CE12 (2) GH105 (1) GH106 (1) GH117 (1) GH2 (1) GH28 (1) PL11 (1)	2	2	1	1	1	Flavobacteriia (100%)	0
GH130 (1) GH140 (1) GH2 (1) GH5 (2) GH78 (1)	2	2	1	1	1	Bacteroidia (100%)	0
GH95 (1) PL8 (2)	2	2	1	1	1	Bacteroidia (100%)	0
GH2 (1) Sulf (6)	2	2	2	2	2	Bacteroidia (50%) Cytophagia (50%)	0
GH133 (1) GH57 (1) GT4 (1) Pept (3)	2	2	1	1	1	Bacteroidia (100%)	0
CE9 (1) GH18 (2) GH20 (1)	2	2	2	2	2	Bacteroidia (50%) Chitinophagia (50%)	0
GH130 (3)	2	2	1	1	1	Bacteroidia (100%)	0
CE1 (1) GH2 (1) GH3 (1)	2	2	2	2	2	Bacteroidia (50%) Chitinophagia (50%)	0
CE7 (1) GH5 (1)	2	2	1	1	1	Bacteroidia (100%)	0
GH2 (1) GH25 (1) GH5 (2) Sulf (1)	2	2	1	1	1	Bacteroidia (100%)	0
GH26 (1) Pept (1) PL11 (1)	2	2	1	1	1	Bacteroidia (100%)	0
CE12 (3) GH105 (1) GH106 (1) GH2 (1) PL11 (1)	2	2	1	1	1	Bacteroidia (100%)	0
GH110 (1) GH97 (1) Pept (1)	2	2	1	1	1	Bacteroidia (100%)	0
GH127 (2) GH142 (1)	2	2	1	2	1	Bacteroidia (100%)	0
GH28 (1) GH5 (1)	2	2	1	2	1	Bacteroidia (100%)	0
GH3 (1) Sulf (3)	2	2	1	2	1	Bacteroidia (100%)	0
GH130 (1) GH26 (1) GH97 (1)	2	2	1	2	1	Bacteroidia (100%)	0
GH29 (3) GH3 (1) GH95 (1)	2	2	0	1	1	Bacteroidia (100%)	0
CE12 (1) CE8 (2) GH105 (1) GH28 (1) PL1 (2)	2	2	1	1	1	Bacteroidia (100%)	0
GH125 (1) GH43 (2) GH76 (1)	2	2	1	1	1	Bacteroidia (100%)	0
GH128 (1) GH16 (2) GH3 (2) GH81 (1)	2	2	1	1	1	Bacteroidia (100%)	0
GH38 (1) GH92 (1) Pept (1)	2	2	1	1	1	Bacteroidia (100%)	0
GH51 (1) GH76 (1) GH92 (1)	2	2	1	1	1	Bacteroidia (100%)	0
CE7 (1) CE8 (1) PL1 (1)	2	2	1	1	1	Bacteroidia (100%)	0
GH35 (1) PL11 (1)	2	2	1	1	1	Bacteroidia (100%)	0
CE12 (2) GH115 (2) GH2 (1) GH28 (1)	2	2	1	1	1	Bacteroidia (100%)	0
CE1 (1) CE15 (1) GH3 (1) GH8 (1) Pept (1)	2	2	1	1	1	Bacteroidia (100%)	0
CE8 (1) GH133 (1) GH57 (1) GT4 (1) PL1 (2) PL11 (1)	2	2	1	1	1	Bacteroidia (100%)	0
GH10 (1) GH31 (1) GH43 (1) GH67 (1)	2	2	1	1	1	Bacteroidia (100%)	0
GH105 (2) GH133 (1) GH2 (1) GH28 (1) GH3 (1) GH57 (1) GT4 (1) PL11 (1)	2	2	1	1	1	Bacteroidia (100%)	0
CE1 (4) GH3 (3) GH31 (1) GH43 (1)	2	2	1	1	1	Bacteroidia (100%)	0
GH16 (2) GH3 (2) GH5 (1)	2	2	2	2	2	Bacteroidia (50%) Flavobacteriia (50%)	0
GH2 (1) GH66 (1) GH97 (1)	2	2	1	1	1	Bacteroidia (100%)	0
GH32 (2) GH43 (1) GH51 (1)	2	2	1	1	1	Bacteroidia (100%)	0
CE7 (1) GH130 (1) GH26 (1) GH3 (1)	2	2	1	1	1	Bacteroidia (100%)	0
GH29 (1) GH37 (1) GH97 (1)	2	2	1	1	1	Bacteroidia (100%)	0
CE1 (1) GH2 (2) GH26 (1) GH27 (1) Pept (2)	2	2	1	1	1	Bacteroidia (100%)	0
CE1 (4) CE6 (1) GH10 (1) GH115 (1) GH13 (2) GH3 (1) GH31 (1) GH43 (1) GH77 (1) GH97 (2)	2	2	1	1	1	Bacteroidia (100%)	0
GH3 (1) GH31 (1) GH32 (1) GH43 (1) GH9 (1) GH95 (1)	2	2	1	1	1	Bacteroidia (100%)	0
GH127 (2)	2	2	1	1	1	Bacteroidia (100%)	0
CE1 (2) GH146 (1) GH28 (2) GH3 (1) GH51 (1)	2	2	1	1	1	Bacteroidia (100%)	0
GH2 (1) GH30 (2) GH53 (1)	2	2	1	1	1	Bacteroidia (100%)	0
GH2 (2) GH3 (2) GH36 (1)	2	2	1	1	1	Bacteroidia (100%)	0
GH125 (1) GH76 (1) GH92 (1)	2	2	1	1	1	Bacteroidia (100%)	0
GH28 (1) GH43 (1) GH88 (1) GH97 (1)	2	2	1	1	1	Bacteroidia (100%)	0
CE7 (1) GH130 (1) GH26 (2) GH5 (2)	2	2	1	1	1	Bacteroidia (100%)	0
GH5 (2) GH94 (1)	2	2	0	1	1	Bacteroidia (100%)	0
GH31 (1) GH51 (1)	2	2	2	2	2	Sphingobacteriia (50%) Chitinophagia (50%)	0
GH27 (1) GH43 (1) Pept (1)	2	2	1	1	1	Sphingobacteriia (100%)	0
CE8 (1) PL9 (1)	2	2	2	2	2	Sphingobacteriia (50%) Flavobacteriia (50%)	0
GH146 (1) GH2 (1) GH28 (1) GH43 (1) GH88 (1) GH97 (1)	2	2	2	2	2	Chitinophagia (50%) Sphingobacteriia (50%)	0
CE8 (1) GH23 (1)	2	2	1	1	1	Bacteroidia (100%)	0
PL12 (1)	2	2	2	2	1	Cytophagia (100%)	0
GH105 (1) GH29 (3) GH31 (1) GH88 (1) GH95 (1) PL6 (1)	2	2	1	1	1	Chitinophagia (100%)	0
GH29 (1) GH78 (1) Sulf (1)	2	2	1	1	1	Chitinophagia (100%)	0
GH27 (1) GH43 (2) GH51 (1)	2	2	2	1	1	Chitinophagia (100%)	0
GH115 (1) GH28 (1) GH43 (1)	2	2	2	1	1	Sphingobacteriia (100%)	0
GH43 (1) Sulf (2)	2	2	2	2	2	Sphingobacteriia (50%) Cytophagia (50%)	0
GH130 (1) GH97 (1)	2	2	2	2	2	Chitinophagia (50%) Cytophagia (50%)	0
GH88 (1) GH97 (2)	2	2	2	2	2	Chitinophagia (50%) Cytophagia (50%)	0
GH2 (1) GH76 (1)	2	2	2	2	2	Chitinophagia (50%) Bacteroidia (50%)	0
GH115 (1) GH35 (1) GH43 (1)	2	2	2	2	2	Chitinophagia (50%) Flavobacteriia (50%)	0
GH18 (1) GH65 (1) GH97 (1) Pept (2)	2	2	1	1	1	Flavobacteriia (100%)	0
PL26 (1) Sulf (1)	2	2	1	1	1	Cytophagia (100%)	0
GH139 (1) GH142 (1) GH33 (1) PL1 (1)	2	2	1	1	1	Cytophagia (100%)	0
GH136 (1) GH88 (1)	2	2	1	1	1	Chitinophagia (100%)	0
GH105 (1) GH129 (1) GH29 (1)	2	2	1	1	1	Chitinophagia (100%)	0
GH26 (2) GH9 (1)	2	2	2	1	1	Cytophagia (100%)	0
GH2 (2) GH86 (1) Sulf (6)	2	2	1	1	1	Flavobacteriia (100%)	0
PL17 (1) PL6 (1) PL7 (3)	2	2	2	1	1	Flavobacteriia (100%)	0
CE4 (1) GH3 (1) GH9 (1) Pept (1)	2	2	2	2	2	Cytophagia (50%) Sphingobacteriia (50%)	0
PL22 (1) Sulf (1)	2	2	1	1	1	Cytophagia (100%)	0
GH10 (1) GH115 (1) GH43 (2) GH67 (1)	2	2	1	2	2	Flavobacteriia (50%) Cytophagia (50%)	0
GH149 (1) GH16 (1)	2	2	2	1	1	Flavobacteriia (100%)	0
GH2 (1) GH32 (2)	2	2	2	2	1	Bacteroidia (100%)	0
GH105 (1) GH2 (1) GH43 (1) GH51 (1) GT14 (1) PL11 (1)	2	2	1	1	1	Bacteroidia (100%)	0
GH25 (2)	2	2	1	1	1	Bacteroidia (100%)	0
GH31 (1) GH85 (2)	2	2	1	1	1	Bacteroidia (100%)	0
GH13 (1) GH2 (1) GH33 (1) GH88 (1)	2	2	1	1	1	Flavobacteriia (100%)	0
GH16 (1) GH3 (1) GH30 (2) GH5 (1)	2	2	2	2	2	Bacteroidia (50%) Flavobacteriia (50%)	0
GH143 (1)	2	2	2	2	2	Sphingobacteriia (50%) Cytophagia (50%)	0
CE12 (1) CE9 (1) GH109 (1) PL1 (1)	2	2	1	1	1	Sphingobacteriia (100%)	0
GH95 (1) GH97 (1)	2	2	1	1	1	Sphingobacteriia (100%)	0
GH146 (1) GH28 (1) GH43 (1) GH88 (1) GH97 (1) Pept (1)	2	2	2	2	2	Sphingobacteriia (50%) Bacteroidia (50%)	0
GH44 (1)	2	2	2	1	1	Cytophagia (100%)	0
GH144 (1) Sulf (1)	2	2	2	2	2	Cytophagia (50%) Chitinophagia (50%)	0
GH146 (1) GH51 (1) Pept (1)	2	2	2	1	1	Flavobacteriia (100%)	0
GH125 (1) GH92 (2)	2	2	2	2	2	Flavobacteriia (50%) Cytophagia (50%)	0
GH2 (1) GH31 (1) GH97 (1)	2	2	2	1	1	Flavobacteriia (100%)	0
GH33 (1) Sulf (2)	2	1	1	1	1	Flavobacteriia (100%)	0
GH117 (1) GH29 (2) GH95 (1) Sulf (1)	2	2	2	2	2	Flavobacteriia (50%) Cytophagia (50%)	0
GH28 (1) GH43 (1) GH95 (1)	2	2	1	1	1	Bacteroidia (100%)	0
GH117 (1) Sulf (1)	2	2	2	2	2	Bacteroidia (50%) Flavobacteriia (50%)	0
GH31 (1) GH97 (1)	2	2	2	2	2	Cytophagia (50%) Bacteroidia (50%)	0
GH145 (1) GH43 (1) GH88 (1)	2	2	2	2	2	Cytophagia (50%) Chitinophagia (50%)	0
GH29 (1) GH92 (1)	2	2	2	2	2	Cytophagia (50%) Flavobacteriia (50%)	0
GH105 (1) GH33 (1)	2	2	2	2	2	Cytophagia (50%) Bacteroidia (50%)	0
GH43 (3) GH51 (2)	2	2	2	2	2	Sphingobacteriia (50%) Bacteroidia (50%)	0
GH2 (1) GH28 (2)	2	2	2	2	2	Sphingobacteriia (50%) Bacteroidia (50%)	0
GH78 (4)	2	2	2	1	1	Sphingobacteriia (100%)	0
GH95 (2)	2	2	2	2	2	Sphingobacteriia (50%) Flavobacteriia (50%)	0
CE15 (1) GH140 (1)	2	2	1	2	1	Bacteroidia (100%)	0
CE12 (2) CE8 (2) GH105 (1) GH28 (1) GH43 (1) PL1 (2)	2	2	1	1	1	Cytophagia (100%)	0
GH10 (2) GH3 (1) GH43 (1)	2	2	2	2	2	Bacteroidia (50%) Flavobacteriia (50%)	0
GH32 (2) Sulf (1)	2	2	2	2	1	Bacteroidia (100%)	0
GH2 (1) PL1 (1)	2	2	1	1	1	Bacteroidia (100%)	0
CE1 (1) GH10 (1) GH2 (1)	2	2	1	1	1	Bacteroidia (100%)	0
GH125 (1) GH92 (1) GH97 (1)	2	2	2	2	2	Bacteroidia (50%) Flavobacteriia (50%)	0
GH28 (1) GH29 (1) GH43 (2)	2	2	2	2	2	Sphingobacteriia (50%) Cytophagia (50%)	0
CE7 (1) GH130 (1) GH26 (1) GH27 (1) GH3 (1) GH5 (1)	2	2	1	1	1	Bacteroidia (100%)	0
GH3 (2) GH30 (1)	2	2	2	2	2	Flavobacteriia (50%) Bacteroidia (50%)	0
GH128 (1)	2	2	2	2	2	Flavobacteriia (50%) Bacteroidia (50%)	0
GH146 (1) GH43 (4) GH51 (2)	2	2	1	1	1	Flavobacteriia (100%)	0
CE12 (1) CE8 (1) GH105 (1)	2	2	2	1	1	Flavobacteriia (100%)	0
GH29 (2) Sulf (1)	2	2	2	1	1	Flavobacteriia (100%)	0
GH20 (1) GH32 (1)	2	2	2	2	2	Cytophagia (50%) Bacteroidia (50%)	0
GH28 (1) GH92 (1) GH97 (1)	2	2	2	2	1	Bacteroidia (100%)	0
GH3 (1) GH63 (1)	2	2	1	1	1	Bacteroidia (100%)	0
GH13 (1) GH53 (2)	2	2	1	1	1	Bacteroidia (100%)	0
GH84 (1) GH85 (1)	2	2	1	1	1	Bacteroidia (100%)	0
CE7 (1) GH28 (1) GH43 (1) Pept (1)	2	2	1	1	1	Bacteroidia (100%)	0
GH85 (1) GH92 (1) GH97 (1)	2	2	1	1	1	Bacteroidia (100%)	0
GH33 (1) GH85 (1)	2	2	2	2	1	Bacteroidia (100%)	0
GH130 (1) GH146 (1) GH3 (2) GH43 (2)	2	2	1	1	1	Bacteroidia (100%)	0
GH2 (1) GH63 (2) Pept (2)	2	2	1	1	1	Bacteroidia (100%)	0
GH13 (1) GH20 (1) GH97 (1)	2	2	1	1	1	Bacteroidia (100%)	0
GH36 (2) Sulf (5)	2	2	1	1	1	Bacteroidia (100%)	0
GH2 (1) GH20 (1) GH43 (2) Pept (1) Sulf (1)	2	2	1	1	1	Bacteroidia (100%)	0
CE7 (1) GH130 (1) GH2 (1) GH26 (1) GH28 (2) GH78 (1) GH88 (1) GH97 (1)	2	2	1	1	1	Bacteroidia (100%)	0
GH2 (1) GH3 (1) GH76 (1) GH78 (1) GH92 (1)	2	2	1	1	1	Bacteroidia (100%)	0
GH2 (1) GH36 (1) GH95 (1)	2	2	2	2	2	Bacteroidia (50%) Flavobacteriia (50%)	0
Pept (1) PL21 (1)	2	2	2	2	1	Bacteroidia (100%)	0
CE12 (1) CE8 (1) GH105 (1) GH28 (1) GH43 (1) PL1 (1)	2	2	2	2	1	Bacteroidia (100%)	0
GH106 (1) GH2 (2)	2	2	1	1	1	Bacteroidia (100%)	0
GH127 (2) GH13 (1) GH43 (1) GH53 (1)	2	2	1	1	1	Bacteroidia (100%)	0
GH3 (1) GH31 (1)	2	2	2	2	2	Bacteroidia (50%) Cytophagia (50%)	0
CE15 (1) GH27 (1)	2	2	1	1	1	Bacteroidia (100%)	0
GH10 (1) GH109 (1) GH89 (1)	2	2	1	1	1	Bacteroidia (100%)	0
GH13 (1) GH3 (2) GH78 (1) GH89 (1)	2	2	1	1	1	Bacteroidia (100%)	0
CE7 (1) GH130 (1) GH26 (2) GH27 (1) GH5 (1)	2	2	1	1	1	Bacteroidia (100%)	0
CE1 (1) GH26 (1)	2	2	1	1	1	Bacteroidia (100%)	0
GH146 (1) GH27 (1) GH43 (1)	2	2	2	1	1	Bacteroidia (100%)	0
GH18 (1) GH85 (1)	2	2	1	1	1	Bacteroidia (100%)	0
GH2 (1) GH63 (2) Pept (1)	2	2	1	1	1	Bacteroidia (100%)	0
GH105 (2) GH97 (1) PL8 (1)	2	2	1	1	1	Bacteroidia (100%)	0
GH105 (1) GH115 (1) GH3 (2) GH37 (1) GH5 (2) GH88 (1) GH97 (1)	2	2	1	1	1	Bacteroidia (100%)	0
GH130 (1) GH2 (1) GH20 (2) GH33 (1) GH85 (1) GH92 (1)	2	2	1	1	1	Bacteroidia (100%)	0
GH88 (1) PL12 (1) PL15 (1)	2	2	1	1	1	Bacteroidia (100%)	0
GH88 (1) PL12 (2) PL15 (1)	2	2	1	1	1	Bacteroidia (100%)	0
GH43 (4) GH51 (2)	2	2	1	1	1	Flavobacteriia (100%)	0
GH18 (1) GH92 (1)	2	2	2	2	2	Bacteroidia (50%) Sphingobacteriia (50%)	0
GH23 (1) Pept (1)	2	2	2	2	2	Bacteroidia (50%) Cytophagia (50%)	0
GH88 (1) PL12 (1) PL15 (1) Sulf (2)	2	2	1	1	1	Bacteroidia (100%)	1	23976882
GH144 (2) GH2 (1) GH3 (1)	2	2	1	1	1	Flavobacteriia (100%)	0
GH149 (1) GH16 (1) GH17 (1)	2	2	1	1	1	Flavobacteriia (100%)	0
GH43 (2) GH5 (1)	2	2	2	2	2	Sphingobacteriia (50%) Bacteroidia (50%)	0
GH29 (1) GH36 (1) GH76 (1) Sulf (2)	2	2	1	1	1	Bacteroidia (100%)	0
GH144 (2) Pept (1)	2	2	1	1	1	Cytophagia (100%)	0
CE8 (1) GH105 (1) GH43 (1) PL1 (1)	2	2	2	2	2	Saprospiria (50%) Flavobacteriia (50%)	0
GH3 (2) GH42 (1) GH43 (1) GH5 (1) GH97 (1)	2	2	1	1	1	Bacteroidia (100%)	0
CE12 (3) CE4 (2) CE6 (1) GH105 (2) GH106 (1) GH2 (5) GH27 (1) GH28 (6) GH35 (1) GH42 (1) GH43 (2) PL11 (2) PL26 (1) PL9 (2)	2	2	1	1	1	Bacteroidia (100%)	0
CE2 (1) GH2 (2) GH20 (3) GH33 (1) GH89 (1)	2	2	1	1	1	Bacteroidia (100%)	0
CE2 (1) GH130 (1) GH26 (2) GH27 (1) GH3 (1) GH5 (2) GH97 (1)	2	2	1	1	1	Flavobacteriia (100%)	0
GH10 (1) GH67 (1)	2	2	1	1	1	Cytophagia (100%)	0
GH2 (1) GH29 (2)	2	2	2	2	2	Cytophagia (50%) Bacteroidia (50%)	0
GH2 (1) GH36 (1)	2	2	2	2	2	Bacteroidia (50%) Sphingobacteriia (50%)	0
GH146 (1) GH28 (3) GH30 (2) GH36 (1) GH43 (1) GH51 (1) GH88 (1) GH97 (3)	2	2	1	1	1	Bacteroidia (100%)	0
GH106 (1) GH140 (1) GH2 (2) GH28 (1) GH43 (2) GH88 (2) PL26 (1)	2	2	1	1	1	Bacteroidia (100%)	0
GH137 (1) GH2 (1) GH43 (2)	2	2	1	1	1	Bacteroidia (100%)	0
GH140 (1) GH2 (1) GH28 (1) GH43 (2)	2	2	1	1	1	Bacteroidia (100%)	0
GH13 (1) GH18 (1) Sulf (1)	2	2	1	1	1	Cytophagia (100%)	0
GH115 (1) GH31 (1) GH66 (1)	2	2	1	1	1	Bacteroidia (100%)	0
GH2 (2) GH63 (3)	2	2	1	1	1	Bacteroidia (100%)	0
GH2 (2) GH29 (1) GH31 (1) GH42 (1) GH43 (1) GH5 (1) GH97 (1)	2	2	1	1	1	Bacteroidia (100%)	0
CE7 (1) GH2 (1) GH26 (1) GH3 (2) GH5 (2) GH94 (1) GH97 (1) Pept (2)	2	2	1	1	1	Bacteroidia (100%)	0
GH2 (1) GH53 (1) GH65 (1)	2	2	1	1	1	Bacteroidia (100%)	0
CE11 (1) GH73 (1)	2	2	1	1	1	Bacteroidia (100%)	0
GH2 (1) GH3 (1) GH36 (1) GH92 (2) GH95 (1) GH97 (1)	2	2	1	1	1	Bacteroidia (100%)	0
GH116 (1) Sulf (1)	2	2	2	2	2	Bacteroidia (50%) Cytophagia (50%)	0
GH125 (1) GH2 (2) GH3 (1) GH38 (1) GH43 (3) GH76 (2) GH92 (1)	2	2	1	1	1	Bacteroidia (100%)	0
GH2 (1) GH3 (2) GH43 (2) GH95 (1)	2	2	1	1	1	Bacteroidia (100%)	0
GH3 (1) GH42 (1) GH43 (1) GH5 (1) GH97 (1)	2	2	1	1	1	Bacteroidia (100%)	0
GH2 (2) GH20 (1) Sulf (2)	2	2	1	1	1	Bacteroidia (100%)	0
GH2 (1) GH95 (1) Sulf (1)	2	2	1	2	2	Bacteroidia (50%) Sphingobacteriia (50%)	0
GH16 (2) GH20 (1)	2	2	1	1	1	Bacteroidia (100%)	0
GH2 (2) GH36 (1)	2	2	2	2	2	Flavobacteriia (50%) Sphingobacteriia (50%)	0
GH13 (1) GH32 (1) GH65 (1)	2	2	1	1	1	Flavobacteriia (100%)	0
GH16 (1) Sulf (1)	2	2	2	2	2	Cytophagia (50%) Sphingobacteriia (50%)	0
GH53 (1) GH88 (1)	2	2	2	2	2	Chitinophagia (50%) Sphingobacteriia (50%)	0
GH144 (2) GH3 (1) GH43 (1) GH5 (1) Sulf (1)	2	2	2	1	1	Bacteroidia (100%)	0
GH10 (1) GH115 (1)	2	2	1	1	1	Flavobacteriia (100%)	0
GH27 (1) GH89 (1) GH95 (1)	2	2	1	1	1	Bacteroidia (100%)	0
GH78 (2) Sulf (1)	2	2	2	2	2	Saprospiria (50%) Flavobacteriia (50%)	0
GH2 (1) GH63 (1) Pept (1)	2	2	2	2	2	Flavobacteriia (50%) Chitinophagia (50%)	0
GH88 (2) PL8 (1)	2	2	2	2	2	Cytophagia (50%) Sphingobacteriia (50%)	0
GH149 (1) GH16 (1) GH17 (4) GH30 (1)	2	2	2	1	1	Flavobacteriia (100%)	0
CE14 (1) GH18 (1)	2	2	1	1	1	Chitinophagia (100%)	0
GH13 (1) GH147 (1) GH2 (1)	2	2	1	1	1	Flavobacteriia (100%)	0
CE12 (1) CE8 (1) GH105 (1) GH28 (1) GH43 (1) PL1 (1) PL9 (1)	2	2	1	1	1	Flavobacteriia (100%)	0
GH140 (1) GH30 (1) Sulf (4)	2	2	1	1	1	Flavobacteriia (100%)	0
GH2 (2) Sulf (4)	2	2	2	1	1	Flavobacteriia (100%)	0
GH13 (2) GH65 (1) Pept (1)	2	2	2	1	1	Sphingobacteriia (100%)	0
GH13 (1) GH43 (1)	2	2	2	2	2	Flavobacteriia (50%) Cytophagia (50%)	0
GH144 (2) GH2 (1) GH3 (2) GH43 (1) Sulf (2)	2	2	2	1	1	Flavobacteriia (100%)	0
CE12 (1) CE8 (1) GH105 (1) GH28 (1) GH43 (1)	2	2	2	1	1	Cytophagia (100%)	0
CE12 (1) CE8 (1) GH105 (1) GH28 (1) PL10 (1)	2	2	2	2	2	Flavobacteriia (50%) Cytophagia (50%)	0
GH105 (1) GH145 (1) GH16 (1) GH2 (1) GH43 (1)	2	2	1	1	1	Sphingobacteriia (100%)	0
GH141 (1) GH29 (1)	2	2	1	1	1	Sphingobacteriia (100%)	0
GH16 (1) GH20 (1) GH33 (1)	2	2	1	1	1	Sphingobacteriia (100%)	0
CE7 (1) GH130 (1) GH26 (2) GH5 (1)	2	2	1	1	1	Sphingobacteriia (100%)	0
GH2 (1) GH29 (1) GH88 (1) GH95 (1)	2	2	1	1	1	Sphingobacteriia (100%)	0
GH130 (1) GH29 (1) Sulf (1)	2	2	1	1	1	Flavobacteriia (100%)	0
GH29 (2) GH3 (1)	2	2	1	2	2	Flavobacteriia (50%) Sphingobacteriia (50%)	0
CE12 (2) CE8 (2) GH105 (1) GH28 (2) GH43 (1) PL1 (1)	2	2	1	1	1	Bacteroidia (100%)	0
GH144 (2) GH3 (2)	2	2	1	1	1	Bacteroidia (100%)	0
GH130 (1) GH27 (1)	2	2	1	1	1	Bacteroidia (100%)	0
CE9 (1) GH9 (1)	2	2	2	2	2	Bacteroidia (50%) Sphingobacteriia (50%)	0
GH20 (1) GH29 (1) GH35 (1)	2	2	2	2	2	Bacteroidia (50%) Cytophagia (50%)	0
CE12 (2) CE8 (2) GH105 (1) GH28 (1) GH43 (1) GH95 (1) Pept (1) PL1 (2) PL10 (1)	2	2	1	1	1	Flavobacteriia (100%)	0
GH30 (2) GH5 (1)	2	2	2	2	2	Flavobacteriia (50%) Chitinophagia (50%)	0
GH2 (1) GH43 (4) GH5 (1)	2	2	2	2	2	Flavobacteriia (50%) Sphingobacteriia (50%)	0
GH29 (1) GH33 (1)	2	2	1	1	1	Sphingobacteriia (100%)	0
GH106 (1) GH78 (1)	2	2	2	2	2	Sphingobacteriia (50%) Chitinophagia (50%)	0
GH30 (1) Sulf (4)	2	2	1	1	1	Flavobacteriia (100%)	1	27768819
CE9 (1) GH18 (3) GH20 (1)	2	2	1	1	1	Chitinophagia (100%)	0
CE12 (2) CE8 (2) GH105 (1) GH28 (1) GH43 (1) PL1 (1)	2	2	1	1	1	Flavobacteriia (100%)	0
GH125 (1) GH130 (1) GH18 (2) GH92 (2) GH97 (1)	2	2	1	1	1	Flavobacteriia (100%)	0
GH2 (1) GH28 (2) GH51 (1) GH89 (1) GH92 (2)	2	2	1	1	1	Flavobacteriia (100%)	0
CE2 (1) GH130 (1) GH26 (1) GH27 (1) GH3 (1) GH5 (2)	2	2	1	1	1	Flavobacteriia (100%)	0
GH2 (1) GH28 (2) GH51 (1) GH89 (1) GH92 (2) GH95 (1)	2	2	1	1	1	Flavobacteriia (100%)	0
GH20 (1) GH29 (1) GH3 (1) GH33 (1) GH35 (1) GH92 (1) Pept (1)	2	2	1	1	1	Flavobacteriia (100%)	0
GH115 (1) GH29 (1) GH3 (1) GH78 (1) GH92 (1)	2	2	1	1	1	Flavobacteriia (100%)	0
GH2 (1) GH51 (1)	2	2	2	2	1	Bacteroidia (100%)	0
GH43 (1) PL1 (1)	2	2	1	1	1	Bacteroidia (100%)	0
GH2 (1) GH42 (1)	2	2	2	2	2	Bacteroidia (50%) Cytophagia (50%)	0
GH13 (3) GH149 (1) GH16 (1) GH17 (3) GH3 (1) GH30 (1) GH31 (1) GH65 (1) GH97 (1)	2	2	1	1	1	Flavobacteriia (100%)	0
GH39 (1) Pept (1)	2	2	2	2	2	Cytophagia (50%) Chitinophagia (50%)	0
GH106 (1) GH28 (1)	2	2	0	1	1	Chitinophagia (100%)	0
GH130 (1) GH26 (1) GH27 (1) GH5 (2)	2	2	1	1	1	Flavobacteriia (100%)	0
GH125 (1) GH2 (1) GH92 (2) GH97 (1)	2	2	1	1	1	Flavobacteriia (100%)	0
GH53 (1) GH65 (1)	2	2	1	1	1	Bacteroidia (100%)	0
CE9 (1) GH18 (1) GH20 (1)	2	2	1	1	1	Bacteroidia (100%)	1	23976882
GH105 (1) GH127 (1) GH145 (1) GH2 (1) GH51 (1) GH97 (1)	2	2	1	1	1	Bacteroidia (100%)	0
GH31 (1) GH95 (1)	2	2	2	2	2	Bacteroidia (50%) Chitinophagia (50%)	0
CE15 (1) GH10 (2) GH115 (1) GH3 (1)	2	2	2	2	2	Chitinophagia (50%) Sphingobacteriia (50%)	0
GH2 (1) GH95 (2)	2	2	2	1	1	Flavobacteriia (100%)	0
GH106 (3) Sulf (1)	2	2	1	1	1	Flavobacteriia (100%)	0
GH115 (1) GH29 (2) GH3 (1) GH92 (1)	2	2	1	1	1	Flavobacteriia (100%)	0
CE8 (1) GH105 (1) GH28 (1) PL1 (1)	2	2	1	1	1	Sphingobacteriia (100%)	0
GH109 (1) GH114 (1) PL9 (1)	2	2	1	1	1	Sphingobacteriia (100%)	0
GH84 (1)	2	2	1	1	1	Sphingobacteriia (100%)	0
GH43 (1) GH78 (1)	2	2	2	2	2	Cytophagia (50%) Bacteroidia (50%)	0
GH105 (1) GH117 (1)	2	1	1	1	1	Flavobacteriia (100%)	1	27768819
GH20 (1) GH89 (1) Sulf (1)	2	1	1	1	1	Flavobacteriia (100%)	1	27768819
GH36 (1) Sulf (1)	2	1	1	1	1	Flavobacteriia (100%)	1	27768819
GH29 (1) Sulf (5)	2	1	1	1	1	Flavobacteriia (100%)	2	27768819, 27768819
GH16 (1) GH29 (1) Sulf (2)	2	1	1	1	1	Flavobacteriia (100%)	2	27768819, 27768819
GH120 (1) GH43 (1)	2	1	1	1	1	Flavobacteriia (100%)	1	27768819
GH117 (1) GH2 (1) Sulf (1)	2	1	1	1	1	Flavobacteriia (100%)	1	27768819
PL7 (1)	2	2	2	2	2	Flavobacteriia (50%) Cytophagia (50%)	0
GH43 (1) PL10 (1)	2	2	2	2	2	Cytophagia (50%) Bacteroidia (50%)	0
GH43 (4) GH5 (1)	2	2	2	2	1	Cytophagia (100%)	0
GH13 (1) GH97 (2)	2	2	1	1	1	Flavobacteriia (100%)	0
CE12 (2) GH2 (3) GH3 (1)	2	2	1	1	1	Bacteroidia (100%)	0
GH146 (1) GH2 (2) GH28 (3) GH43 (4) GH51 (1) GH88 (2) GH97 (2) Pept (1)	2	2	1	1	1	Bacteroidia (100%)	0
CE12 (3) CE4 (2) CE6 (1) GH105 (2) GH106 (1) GH2 (3) GH27 (1) GH28 (5) GH35 (1) GH42 (1) GH43 (2) PL11 (1) PL26 (1) PL9 (2)	2	2	1	1	1	Bacteroidia (100%)	0
GH31 (2) GH66 (1)	2	2	2	2	1	Bacteroidia (100%)	0
GH2 (1) GH43 (2) GH51 (1) GH97 (1) Sulf (2)	2	2	1	1	1	Bacteroidia (100%)	0
GH28 (2) GH43 (1) GH88 (1)	2	2	1	1	1	Bacteroidia (100%)	0
GH88 (2)	2	2	2	1	1	Sphingobacteriia (100%)	0
CE12 (2) CE8 (2) GH105 (1) GH28 (1) GH43 (1) PL10 (1)	2	2	1	1	1	Sphingobacteriia (100%)	0
GH36 (1) GH95 (2)	2	2	2	1	1	Sphingobacteriia (100%)	0
CE2 (1) GH130 (1) GH2 (1) GH26 (1) GH27 (1) GH3 (1) GH5 (2) GH51 (1)	2	2	1	1	1	Flavobacteriia (100%)	0
GH2 (1) GH29 (1) GH3 (2) GH97 (1)	2	2	1	1	1	Flavobacteriia (100%)	0
GH125 (1) GH2 (1) GH76 (1) GH92 (2) GH97 (1)	2	2	1	1	1	Flavobacteriia (100%)	0
GH33 (4)	2	2	2	2	1	Cytophagia (100%)	0
GH10 (1) Sulf (3)	2	2	1	1	1	Cytophagia (100%)	0
GH3 (1) GH94 (1)	2	2	2	2	2	Cytophagia (50%) Flavobacteriia (50%)	0
GH26 (2) GH43 (1)	2	2	2	2	2	Cytophagia (50%) Bacteroidia (50%)	1	23976882
GH130 (1) GH16 (1) GH26 (1) GH5 (3) Sulf (1)	2	2	1	1	1	Cytophagia (100%)	0
GH16 (1) GH2 (1) GH95 (1)	2	2	2	2	2	Chitinophagia (50%) Bacteroidia (50%)	0
CE6 (1) GH2 (1)	2	2	2	1	1	Chitinophagia (100%)	0
GH85 (1) Sulf (1)	2	2	2	2	1	Bacteroidia (100%)	0
GH130 (1) GH18 (1) GH20 (1) GH3 (1) GH92 (1)	2	2	2	2	1	Bacteroidia (100%)	0
CE4 (1) GH109 (1)	2	2	2	2	1	Bacteroidia (100%)	0
GH16 (2) Sulf (1)	2	2	2	1	1	Flavobacteriia (100%)	0
GH18 (2) GH92 (1)	2	2	1	1	1	Sphingobacteriia (100%)	0
GH130 (1) Pept (1)	2	2	2	2	2	Sphingobacteriia (50%) Chitinophagia (50%)	0
GH30 (1) Pept (1)	2	2	1	1	1	Sphingobacteriia (100%)	0
GH35 (1) GH89 (1) PL9 (1)	2	2	1	1	1	Sphingobacteriia (100%)	0
GH20 (1) GH43 (2) GH89 (1)	2	2	1	1	1	Sphingobacteriia (100%)	0
GH109 (1) GH31 (1) PL9 (1)	2	2	1	1	1	Sphingobacteriia (100%)	0
CE6 (1) GH10 (2) GH115 (2) GH146 (1) GH2 (3) GH27 (1) GH29 (1) GH3 (1) GH31 (2) GH43 (6) GH67 (1) GH95 (1) GH97 (3) PL9 (1)	2	2	1	1	1	Bacteroidia (100%)	0
GH137 (1) GH138 (1) GH2 (3)	2	2	1	1	1	Bacteroidia (100%)	0
GH149 (1) GH16 (1) GH17 (2) GH3 (1) GH30 (1)	2	2	1	1	1	Flavobacteriia (100%)	0
GH117 (1) GH29 (1) GH88 (1) GH95 (1) GH97 (1) Pept (1)	2	2	1	1	1	Flavobacteriia (100%)	0
GH106 (1) GH28 (3) GH29 (1) GH31 (1) GH92 (1)	2	2	1	1	1	Bacteroidia (100%)	0
GH88 (1) PL8 (2) Sulf (2)	2	2	2	2	2	Flavobacteriia (50%) Bacteroidia (50%)	1	18996345
GH117 (1) GH16 (1)	2	2	2	2	2	Flavobacteriia (50%) Cytophagia (50%)	0
GH125 (1) GH2 (1) GH43 (1) GH76 (2) GH92 (3)	2	2	1	1	1	Flavobacteriia (100%)	0
GH109 (1) GH33 (1)	2	2	1	1	1	Flavobacteriia (100%)	0
GH130 (1) GH2 (1) GH20 (1) GH92 (2)	2	2	1	1	1	Flavobacteriia (100%)	0
GH150 (1)	2	2	2	1	1	Flavobacteriia (100%)	0
GH109 (1) PL9 (1)	2	2	2	1	1	Flavobacteriia (100%)	0
PL1 (1) PL9 (1)	2	2	1	1	1	Flavobacteriia (100%)	0
GH117 (1) GH16 (2) GH86 (1)	2	2	1	1	1	Flavobacteriia (100%)	0
CE12 (3) GH105 (1) GH106 (1) GH2 (1) GH28 (1) GH31 (1) GH43 (1) Pept (1) PL22 (1) PL9 (1) Sulf (1)	2	2	1	1	1	Flavobacteriia (100%)	0
GH115 (1) GH3 (1) GH67 (1)	2	2	1	1	1	Flavobacteriia (100%)	0
GH115 (1) GH2 (1) GH28 (1) GH89 (1) GH92 (2)	2	2	1	1	1	Flavobacteriia (100%)	0
GH87 (1)	2	2	1	1	1	Chitinophagia (100%)	0
GH35 (1) GH43 (1) GH78 (1)	2	2	1	1	1	Chitinophagia (100%)	0
PL14 (1)	2	2	1	1	1	Chitinophagia (100%)	0
GH51 (1) GH64 (1) GH97 (1)	2	2	1	1	1	Chitinophagia (100%)	0
GH13 (2) GH130 (1)	2	2	1	1	1	Flavobacteriia (100%)	0
GH127 (1) GH43 (4) GH51 (2)	2	2	1	1	1	Flavobacteriia (100%)	0
GH20 (1) GH3 (1) GH78 (1) GH92 (1)	2	2	1	1	1	Sphingobacteriia (100%)	0
GH123 (1) GH16 (1)	2	2	1	2	2	Chitinophagia (50%) Sphingobacteriia (50%)	0
PL17 (1)	2	2	2	2	2	Chitinophagia (50%) Flavobacteriia (50%)	0
GH36 (1) Pept (1)	2	2	2	2	2	Chitinophagia (50%) Cytophagia (50%)	0
GH148 (1) GH78 (1)	2	2	2	2	2	Cytophagia (50%) Sphingobacteriia (50%)	0
GH145 (1)	2	2	2	2	2	Chitinophagia (50%) Cytophagia (50%)	0
GH74 (1) Sulf (1)	2	2	2	2	2	Chitinophagia (50%) Cytophagia (50%)	0
GH20 (1) GH33 (1) Pept (1)	2	2	2	2	2	Chitinophagia (50%) Cytophagia (50%)	0
GH2 (1) GH3 (2) GH31 (1) GH5 (1) GH95 (1) GH97 (1)	2	2	1	1	1	Flavobacteriia (100%)	0
GH130 (1) GH20 (1) GH92 (4)	2	2	1	1	1	Flavobacteriia (100%)	0
CE7 (1) PL6 (1) PL7 (1)	2	2	1	1	1	Flavobacteriia (100%)	0
GH2 (1) GH31 (1) GH74 (1)	2	2	1	1	1	Cytophagia (100%)	0
GH105 (1) GH2 (1) GH29 (1) GH92 (1) GH95 (1) GH97 (1)	2	2	1	1	1	Cytophagia (100%)	0
GH127 (1) GH146 (1) Pept (1)	2	2	2	2	2	Sphingobacteriia (50%) Cytophagia (50%)	0
PL6 (1) PL7 (1)	2	2	1	1	1	Sphingobacteriia (100%)	0
CE12 (1) CE8 (2) GH105 (1) GH28 (1) GH43 (1) Pept (1) PL10 (1)	2	2	2	2	2	Sphingobacteriia (50%) Chitinophagia (50%)	0
GH130 (1) GH26 (2) GH27 (1) GH3 (1) GH5 (1)	2	2	2	2	2	Chitinophagia (50%) Sphingobacteriia (50%)	0
GH110 (1) GH95 (1) GH97 (1)	2	2	1	1	1	Bacteroidia (100%)	0
GH29 (1) GH43 (2) GH97 (1)	2	1	1	1	1	Bacteroidia (100%)	2	18996345, 22205877, 28329766
GH105 (1) GH127 (1) GH145 (1) GH16 (1) GH43 (3)	2	2	1	1	1	Bacteroidia (100%)	2	18996345, 22205877, 26430127
GH125 (1) GH130 (1) GH38 (1) GH76 (2) GH92 (2) GT32 (2)	2	1	1	1	1	Bacteroidia (100%)	2	18996345, 25567280
GH3 (1) GH30 (1) GH43 (2) GH92 (1)	2	1	1	1	1	Bacteroidia (100%)	1	23976882
GH31 (1) Pept (1)	2	2	1	1	1	Bacteroidia (100%)	0
GH87 (1) GH97 (1)	2	2	1	1	1	Chitinophagia (100%)	0
GH10 (1) GH115 (1) GH2 (1) GH43 (2) GH67 (1)	2	2	1	1	1	Bacteroidia (100%)	0
GH13 (1) GH16 (1) GH65 (1)	2	2	2	1	1	Flavobacteriia (100%)	0
GH105 (1) GH78 (1) Sulf (2)	2	2	2	1	1	Flavobacteriia (100%)	0
GH26 (1) GH3 (1)	2	2	2	2	2	Bacteroidia (50%) Sphingobacteriia (50%)	0
GH146 (1) GH43 (4) GH51 (1)	2	2	2	1	1	Flavobacteriia (100%)	0
GH139 (1)	2	1	1	1	1	Flavobacteriia (100%)	0
GH92 (1) GH95 (1)	2	2	2	2	2	Cytophagia (50%) Sphingobacteriia (50%)	0
GH105 (1) GH29 (2) GH31 (1) GH88 (1) GH95 (1)	2	2	2	1	1	Chitinophagia (100%)	0
GH146 (1) GH2 (1) GH29 (2) GH3 (1) GH43 (1) GH76 (1)	2	2	2	1	1	Chitinophagia (100%)	0
GH2 (1) GH43 (1) Sulf (5)	2	2	2	2	1	Bacteroidia (100%)	0
GH16 (2) GH43 (1)	2	2	2	2	2	Chitinophagia (50%) Bacteroidia (50%)	1	23976882
GH13 (1) GH32 (1)	2	2	2	2	2	Cytophagia (50%) Flavobacteriia (50%)	0
GH43 (1) GH67 (1)	2	2	2	2	1	Bacteroidia (100%)	0
GH117 (1) GH141 (1)	2	2	2	2	2	Flavobacteriia (50%) Cytophagia (50%)	0
GH29 (1) GH88 (1) PL12 (1)	2	2	1	1	1	Bacteroidia (100%)	2	22205877, 22205877
GH10 (1) GH43 (1) GH5 (1)	2	2	2	2	1	Bacteroidia (100%)	0
CE1 (2) CE6 (1) GH10 (1) GH115 (2) GH146 (1) GH3 (1) GH30 (1) GH31 (1) GH43 (5) GH95 (1) GH97 (1) GH98 (1)	2	2	1	1	1	Bacteroidia (100%)	0
GH106 (2) GH115 (1) GH2 (2) GH28 (1) PL11 (1)	2	2	1	1	1	Bacteroidia (100%)	0
GH2 (1) GH39 (1) GH92 (3)	2	2	1	1	1	Bacteroidia (100%)	0
CE1 (1) CE6 (1) CE8 (1) GH10 (2) GH43 (3)	2	2	1	1	1	Bacteroidia (100%)	0
GH28 (1) GH97 (1)	2	2	1	1	1	Bacteroidia (100%)	0
GH28 (1) GH3 (3) GH43 (1)	2	2	1	1	1	Bacteroidia (100%)	0
GH20 (2) GH28 (1) GH3 (1) Sulf (2)	2	2	1	1	1	Bacteroidia (100%)	0
CE12 (2) GH115 (1) GH2 (2) GH28 (1) PL26 (1)	2	2	1	1	1	Bacteroidia (100%)	0
CE1 (2) CE6 (1) GH10 (2) GH115 (1) GH3 (1) GH5 (1) GH95 (1)	2	2	1	1	1	Bacteroidia (100%)	0
CE12 (1) CE8 (2) GH105 (1) GH28 (1) GH43 (1) GH95 (1) PL10 (1)	2	2	2	1	1	Sphingobacteriia (100%)	0
GH31 (1) GH35 (1) GH88 (1) GH89 (1)	2	2	1	1	1	Bacteroidia (100%)	0
GH2 (2) GH43 (2) Sulf (2)	2	2	1	1	1	Bacteroidia (100%)	0
CE1 (1) CE6 (1) GH10 (2) GH115 (1) GH3 (1) GH5 (1)	2	2	1	1	1	Bacteroidia (100%)	0
GH35 (1) GH88 (1)	2	2	1	1	1	Bacteroidia (100%)	0
GH106 (1) GH110 (1) GH28 (1) GH36 (1) GH92 (1)	2	2	1	1	1	Bacteroidia (100%)	0
CE12 (4) CE8 (1) GH105 (3) GH106 (1) GH115 (1) GH2 (2) GH28 (3) GH43 (3) PL10 (1) PL11 (1)	2	2	1	1	1	Flavobacteriia (100%)	0
CE12 (2) CE4 (1) GH105 (3) PL11 (2) PL26 (1)	2	2	1	1	1	Bacteroidia (100%)	0
GH10 (2) GH115 (1) GH30 (1)	2	2	1	1	1	Bacteroidia (100%)	0
CE6 (1) GH10 (2) GH5 (1)	2	2	1	1	1	Sphingobacteriia (100%)	0
GH26 (1) GH32 (1)	2	2	1	1	1	Bacteroidia (100%)	0
GH123 (1) GH147 (1) GH2 (1) Sulf (1)	2	2	1	1	1	Flavobacteriia (100%)	0
GH13 (1) GH88 (1) PL12 (3) PL13 (1)	1	1					0
GH20 (3) GH28 (1) GH3 (3) GH5 (1) GH65 (1) GH97 (1)	1	1					0
CE15 (1) GH2 (2) GH3 (1) GH36 (1) GH43 (1) GH88 (1)	1	1					0
GH127 (2) GH146 (1) GH43 (1) GH97 (1) Pept (1)	1	1					0
GH2 (1) GH3 (2) GH30 (1) GH31 (1) GH38 (2) GH43 (4) GH92 (1) GH95 (2)	1	1					0
GH16 (1) GH2 (1) GH20 (1) GH29 (1) GH95 (1) Sulf (1)	1	1					0
CE1 (3) CE6 (1) GH3 (1) GH43 (3)	1	1					0
GH2 (1) GH55 (1) GH88 (1)	1	1					0
PL8 (2) Sulf (2)	1	1					0
CE6 (1) GH43 (1) GH50 (1) GH88 (1) Sulf (2)	1	1					0
GH105 (1) GH2 (3) GH30 (1) PL17 (1)	1	1					0
GH105 (1) GH145 (1) GH39 (1)	1	1					0
CE15 (1) GH2 (1) GH3 (1) GH88 (2) GH97 (1) PL8 (1)	1	1					0
GH13 (2) GH147 (1) GH2 (1) GH53 (2)	1	1					0
GH2 (4) GH3 (2) GH92 (1) PL17 (1)	1	1					0
GH2 (1) GH27 (1) GH78 (2) Sulf (1)	1	1					0
GH105 (1) GH128 (1) GH145 (1) GH2 (1) GH43 (5) GH51 (2) GH97 (1)	1	1					0
GH28 (1) GH43 (1) PL27 (1)	1	1					0
GH3 (1) GH31 (1) GH43 (2) GH92 (1) GH95 (1)	1	1					0
GH9 (1) GH97 (1)	1	1					0
GH125 (1) GH2 (1) GH3 (2) GH43 (1) GH76 (1)	1	1					0
CE1 (1) GH139 (2) GH3 (1) GH43 (1)	1	1					0
GH144 (1) GH3 (2) Sulf (1)	1	1					0
GH2 (1) GH95 (1) GH97 (1)	1	1					0
GH142 (1) GH143 (1) GH28 (1) GH43 (1) GH78 (1) PL1 (1)	1	1					0
GH140 (1) GH95 (1)	1	1					0
GH18 (1) GH92 (1) GH97 (1)	1	1					0
CE6 (1) GH3 (1) GH43 (2) GH67 (1) GH95 (1) GH97 (1)	1	1					0
GH115 (1) GH31 (1) GH43 (1) GH66 (1)	1	1					0
GH115 (1) GH127 (1) GH146 (2) GH2 (2) GH43 (1)	1	1					0
CE12 (1) CE8 (1) GH2 (2) GH31 (1) Pept (1) PL10 (1)	1	1					0
CE1 (2) GH43 (3)	1	1					0
GH88 (1) PL12 (1) PL13 (1) Sulf (1)	1	1					0
GH10 (1) GH115 (1) GH67 (1)	1	1					0
GH133 (1) GH2 (1) GH57 (1) GT4 (1)	1	1					0
GH146 (1) GH31 (1) GH43 (1)	1	1					0
GH28 (1) GH3 (1) GH43 (3) GH51 (2)	1	1					0
GH2 (1) GH28 (2) GH43 (2) Sulf (1)	1	1					0
GH125 (1) GH97 (1)	1	1					0
GH31 (2) GH9 (3)	1	1					0
GH2 (1) GH43 (1) GH5 (1) GH97 (1)	1	1					0
GH125 (2) GH2 (1) GH76 (1) GH92 (1) Sulf (4)	1	1					0
GH116 (2) GH20 (1) GH3 (2)	1	1					0
GH130 (2) GH18 (1) GH92 (3)	1	1					0
GH125 (1) GH2 (1) GH38 (1) GH43 (5) GH76 (1) GH92 (1)	1	1					0
GH2 (1) GH35 (1) GH43 (2) GH95 (1)	1	1					0
CE1 (1) GH20 (2) GH3 (1)	1	1					0
GH127 (2) GH2 (2) GH3 (2) GH31 (1) GH5 (1)	1	1					0
GH105 (2) GH106 (1) GH28 (2) PL1 (2)	1	1					0
GH18 (1) GH28 (1) GH43 (2)	1	1					0
GH125 (1) GH76 (3) GH92 (1) GH97 (1)	1	1					0
GH18 (1) GH20 (3)	1	1					0
CE12 (1) CE8 (2) GH105 (1) PL1 (2) PL10 (2)	1	1					0
GH32 (3) GH36 (1)	1	1					0
GH2 (1) GH43 (2) Sulf (1)	1	1					0
GH2 (2) GH55 (1) GH88 (1)	1	1					0
GH117 (1) PL8 (1)	1	1					0
GH105 (2) GH2 (1) GH29 (1) PL8 (1)	1	1					0
GH2 (2) GH28 (1) GH3 (1) GH78 (1)	1	1					0
GH2 (1) GH27 (1) GH3 (1) GH31 (1) GH43 (1) GH5 (1) GH95 (1)	1	1					0
CE6 (1) GH110 (1) GH84 (1) GH88 (1) GH89 (1) GH95 (1)	1	1					0
GH88 (1) PL12 (1) PL15 (2)	1	1					0
GH106 (1) GH78 (1) PL8 (1)	1	1					0
GH36 (1) GH63 (1) GH97 (2)	1	1					0
GH20 (1) GH27 (1) GH78 (1)	1	1					0
GH30 (1) GH35 (1) GH43 (2) GH51 (1)	1	1					0
GH146 (1) GH31 (1)	1	1					0
GH109 (1) GH136 (1)	1	1					0
GH117 (1) GH2 (1) GH28 (1) PL11 (2)	1	1					0
GH92 (4) GH97 (1)	1	1					0
GH109 (1) GH88 (1) Pept (1) PL12 (1) PL13 (1) Sulf (2)	1	1					0
GH29 (2) PL12 (1) PL15 (1) Sulf (1)	1	1					0
GH10 (1) GH2 (1) GH3 (2) GH78 (1) Sulf (1)	1	1					0
GH130 (1) GH26 (1) GH5 (1) GH78 (1)	1	1					0
GH105 (1) GH2 (3) GH30 (2) GH59 (1) PL17 (2) Sulf (1)	1	1					0
GH88 (2) PL8 (3) Sulf (1)	1	1					0
GH125 (1) GH2 (2) GH30 (2) GH36 (1) GH43 (1) GH92 (2)	1	1					0
GH20 (2) GH85 (1)	1	1					0
CE1 (1) GH130 (1) GH2 (2) GH26 (1) GH3 (1) GH30 (1) GH5 (1)	1	1					0
GH2 (1) GH3 (2) GH31 (2) GH43 (1) GH5 (1) GH95 (1)	1	1					0
CE7 (1) GH130 (1) GH26 (3) GH3 (1) GH5 (2) GH94 (1)	1	1					0
GH125 (1) GH76 (2) GH78 (1) GH97 (1)	1	1					0
GH43 (1) GH63 (1) GH92 (1)	1	1					0
CE4 (1) GH2 (1) GH26 (1) GH37 (1) GH97 (1)	1	1					0
GH20 (3) GH28 (2) GH3 (2) GH5 (1) GH65 (1) GH97 (1)	1	1					0
GH127 (1) GH146 (2) GH2 (1) GH43 (1)	1	1					0
CE12 (3) CE4 (1) CE6 (2) GH105 (2) GH106 (1) GH2 (4) GH27 (1) GH28 (5) GH35 (1) GH42 (1) GH43 (2) PL11 (2) PL26 (1) PL9 (2)	1	1					0
GH130 (1) GH43 (1) GH92 (2)	1	1					0
CE1 (1) GH2 (1) GH38 (1) GH78 (1) GH92 (1)	1	1					0
CE15 (1) GH78 (1)	1	1					0
GH130 (1) GH30 (2)	1	1					0
GH3 (1) GH31 (1) GH76 (1) GH97 (1)	1	1					0
CE8 (2) GH105 (1) GH28 (1) GH3 (1) PL1 (1) PL10 (2)	1	1					0
GH105 (1) GH2 (1) GH43 (1) GH50 (1) Sulf (1)	1	1					0
GH105 (1) GH43 (1) GH50 (1) GH88 (1) Sulf (1)	1	1					0
GH3 (1) GH35 (1) GH78 (3) Sulf (3)	1	1					0
GH2 (1) GH43 (1) GH88 (1)	1	1					0
GH117 (1) GH2 (1) GH28 (1) PL11 (3)	1	1					0
GH130 (1) GH2 (1) GH31 (1) GH66 (1)	1	1					0
GH42 (1) GH43 (2)	1	1					0
GH89 (2) GH97 (2)	1	1					0
GH117 (1) GH2 (1) GH28 (1) PL11 (1)	1	1					0
GH2 (2) GH29 (2) GH3 (1) GH36 (1) GH97 (1) Pept (1)	1	1					0
GH146 (1) GH30 (1) GH43 (1) GH51 (1) GH88 (1) Pept (1)	1	1					0
GH105 (1) GH28 (2) PL1 (1) PL11 (1) PL9 (1)	1	1					0
PL17 (2) PL6 (1)	1	1					0
GH105 (1) GH145 (1) GH16 (1) GH43 (2)	1	1					0
GH127 (1) GH35 (1) GH43 (2) GH51 (1) GH97 (1)	1	1					0
GH2 (1) GH3 (1) GH36 (1) GH97 (1) Pept (1)	1	1					0
CE1 (1) CE6 (1) GH10 (2) GH115 (2) GH146 (1) GH2 (3) GH27 (1) GH29 (1) GH3 (1) GH31 (2) GH43 (7) GH67 (1) GH95 (1) GH97 (2) PL9 (1)	1	1					0
GH110 (1) GH36 (2) GH92 (2) GH95 (1)	1	1					0
GH125 (1) GH2 (1) GH28 (1) GH3 (1) GH38 (1) GH43 (1) GH76 (3) GH78 (1) GH97 (1)	1	1					0
GH130 (1) GH38 (1) GH43 (1) GH78 (1) GH92 (3)	1	1					0
GH18 (2) GH3 (1)	1	1					0
GH2 (2) GH43 (2) Sulf (7)	1	1					0
CE7 (1) GH130 (1) GH26 (2)	1	1					0
GH18 (1) GH20 (1) Sulf (3)	1	1					0
GH3 (1) GH42 (1) GH43 (1)	1	1					0
GH78 (1) GH92 (2)	1	1					0
GH2 (1) GH3 (1) GH5 (2)	1	1					0
GH92 (1) Pept (2)	1	1					0
GH32 (1) GH53 (1)	1	1					0
CE7 (1) GH26 (1) GH27 (1) GH5 (1)	1	1					0
GH99 (1)	1	1					0
GH13 (2) GH43 (2) GH77 (1) GH97 (1) Pept (1)	1	1					0
CE8 (1) GH105 (1) GH28 (1) GH95 (1) PL1 (1)	1	1					0
GH133 (1) GH28 (1) GH43 (1) GH57 (1) GT4 (1)	1	1					0
GH5 (3)	1	1					0
GH2 (1) GH88 (1) Sulf (2)	1	1					0
GH106 (1) GH32 (1)	1	1					0
CE3 (1) GH105 (1)	1	1					0
GH13 (2) GH29 (1) GH92 (1)	1	1					0
GH2 (1) GH20 (1) GH89 (1)	1	1					0
GH43 (1) GH5 (1) GH97 (1)	1	1					0
GH3 (1) GH36 (1) GH43 (2) GH78 (1)	1	1					0
GH130 (1) GH2 (1) GH5 (3) GH78 (1)	1	1					0
GH125 (1) GH2 (1) GH43 (2) GH76 (2) GH92 (1) Sulf (2)	1	1					0
GH106 (1) GH130 (1) GH2 (2) GH38 (1) GH92 (3)	1	1					0
GH28 (1) GH43 (1) GH88 (1)	1	1					0
GH13 (1) GH67 (1)	1	1					0
GH13 (2) GH88 (1) GH97 (1)	1	1					0
GH125 (1) GH38 (1) GH76 (1)	1	1					0
GH125 (1) GH2 (1) GH3 (1) GH31 (1) GH38 (1) GH76 (2) GH78 (1) GH92 (1) GH97 (1)	1	1					0
GH125 (1) GH2 (1) GH76 (1) GH92 (1) Sulf (7)	1	1					0
GH3 (3) GH5 (1) GH78 (1)	1	1					0
GH16 (1) GH18 (1) GH2 (1) GH20 (2) GH29 (1) GH95 (1) Sulf (1)	1	1					0
GH13 (2) GH36 (1) GH65 (1)	1	1					0
CE8 (1) GH28 (1) GH43 (1) GH95 (1) PL1 (3)	1	1					0
GH125 (1) GH43 (1) GH74 (7) GH76 (1) GH92 (1)	1	1					0
GH105 (1) GH127 (1) GH145 (1) GH2 (1) GH35 (1) GH43 (4) GH51 (2) GH97 (1)	1	1					0
GH106 (2) GH78 (1)	1	1					0
GH3 (1) GH42 (1) GH43 (2) GH78 (1)	1	1					0
GH2 (1) GH20 (2) Sulf (1)	1	1					0
GH105 (1) GH145 (1) GH43 (2)	1	1					0
CE12 (1) GH115 (1) GH43 (1) GH59 (1)	1	1					0
GH2 (2) GH30 (2) GH95 (1) Sulf (2)	1	1					0
GH29 (1) GH3 (1) GH88 (1) Pept (2)	1	1					0
CE8 (1) GH28 (1) PL1 (2)	1	1					0
GH106 (4) GH2 (2) GH78 (1) GH88 (1)	1	1					0
GH109 (1) GH16 (1) GH3 (1) PL8 (1)	1	1					0
GH2 (3) GH20 (3) GH33 (1) GH92 (1)	1	1					1	22449996
GH26 (1) GH3 (2)	1	1					0
GH25 (1) Pept (1)	1	1					0
GH76 (2) Sulf (3)	1	1					0
GH88 (1) GH95 (1) PL12 (4) PL15 (1) Sulf (1)	1	1					0
GH105 (1) GH28 (1) PL1 (1) PL9 (1)	1	1					0
GH109 (1) GH3 (2) GH89 (1)	1	1					0
GH20 (2) GH33 (2)	1	1					0
GH32 (2) GH43 (1)	1	1					0
GH2 (2) GH92 (1)	1	1					0
GH31 (1) GH43 (1) GH65 (1)	1	1					0
GH105 (1) GH3 (1)	1	1					0
CE12 (1) CE4 (1) GH115 (1) GH20 (1) GH28 (1)	1	1					0
GH20 (1) GH33 (1) GH5 (1) GH92 (1) GH97 (1)	1	1					0
GH29 (1) GH84 (1) Sulf (1)	1	1					0
GH13 (1) GH18 (1) GH2 (2) GH29 (1)	1	1					0
GH2 (1) GH89 (1)	1	1					0
GH117 (1) PL8 (1) Sulf (2)	1	1					0
GH123 (1) GH3 (1)	1	1					0
CE12 (1) GH2 (2)	1	1					0
GH27 (2) GH31 (1) GH97 (3)	1	1					0
CE1 (1) GH130 (2) GH26 (2) GH30 (1) GH5 (1)	1	1					0
CE8 (1) GH28 (1) GH3 (1) GH43 (1) PL1 (1)	1	1					0
GH2 (1) GH65 (1)	1	1					0
GH109 (1) GH88 (1) PL12 (2) PL13 (1) Sulf (1)	1	1					0
CE12 (1) CE7 (1) CE8 (2) GH105 (1) PL10 (1)	1	1					0
GH29 (1) GH36 (1) GH88 (2) GH95 (2) PL15 (2) Sulf (1)	1	1					0
GH20 (3) GH28 (2) GH3 (3) GH5 (1) GH65 (1) GH97 (1)	1	1					0
CE4 (1) GH26 (1) GH37 (1) GH97 (1)	1	1					0
GH130 (1) GH2 (1) GH20 (1) GH29 (1) GH3 (1) GH33 (1) GH92 (2) Pept (2)	1	1					1	19717629
GH2 (2) GH27 (1) GH28 (2) GH43 (2) GH51 (1) GH89 (1) GH92 (2) GH95 (1)	1	1					1	19717629
GH10 (1) GH16 (1) GH3 (1) GH8 (1)	1	1					1	19717629
CE8 (1) GH106 (1) GH127 (1) GH137 (1) GH139 (1) GH142 (1) GH143 (1) GH2 (1) GH28 (1) GH43 (1) GH78 (3) GH95 (1) PL1 (3)	1	1					1	19717629
CE12 (2) GH105 (1) GH106 (1) GH117 (1) GH2 (1) GH28 (1)	1	1					1	19717629
GH27 (1) GH31 (1) GH65 (1) GH66 (1) GH97 (1)	1	1					1	19717629
CE8 (1) GH106 (1) GH127 (1) GH137 (1) GH138 (1) GH139 (1) GH142 (1) GH143 (1) GH2 (3) GH28 (1) GH33 (1) GH43 (1) GH78 (3) GH95 (1) PL1 (3)	1	1					0
GH146 (1) GH2 (1) GH28 (1) Pept (2)	1	1					0
GH39 (1) GH43 (1) GH88 (1)	1	1					0
GH29 (1) GH3 (1) GH35 (1) GH43 (1) GH51 (1) GH95 (1)	1	1					0
GH105 (1) GH115 (1) GH89 (1)	1	1					0
GH125 (1) GH2 (1) GH43 (2) GH76 (2) GH92 (1) Sulf (1)	1	1					0
GH105 (1) GH43 (2) GH63 (1) GH76 (1)	1	1					0
GH146 (1) GH2 (1) Pept (2)	1	1					0
GH130 (1) GH136 (2) GH78 (1)	1	1					0
GH105 (1) GH127 (1) GH145 (1) GH16 (1) GH29 (1) GH31 (1) GH35 (1) GH43 (8) GH51 (1) GH97 (2)	1	1					0
GH125 (1) GH130 (1) GH29 (1) GH36 (1) GH38 (1) GH76 (2) GH92 (2) Sulf (2)	1	1					0
GH125 (1) GH2 (1) GH3 (1) GH31 (1) GH38 (1) GH43 (1) GH76 (2) GH78 (1) GH92 (1) GH97 (1)	1	1					0
CE2 (1) GH2 (1) GH20 (1)	1	1					0
GH13 (2) GH2 (1) GH53 (2) GH65 (1)	1	1					0
CE15 (1) CE7 (1) GH88 (1)	1	1					0
GH110 (1) GH36 (1) GH97 (1)	1	1					0
GH36 (2) GH92 (1) GH95 (1)	1	1					0
GH110 (1) GH97 (2) Pept (1) Sulf (1)	1	1					0
GH130 (1) GH30 (1) Sulf (1)	1	1					0
GH2 (1) GH20 (2) GH29 (1) Pept (1) Sulf (1)	1	1					0
GH146 (1) GH43 (1) GH88 (1) Pept (2)	1	1					0
GH28 (1) GH3 (1) PL1 (1)	1	1					0
GH105 (1) GH115 (1)	1	1					0
GH105 (1) GH130 (1) GH2 (2) GH43 (1)	1	1					0
GH29 (4) GH3 (2)	1	1					0
GH33 (3) Sulf (1)	1	1					0
GH105 (1) GH97 (1)	1	1					0
GH105 (1) GH117 (1) GH146 (1) GH28 (2) GH35 (1) GH43 (4) GH51 (3) GH97 (1) PL1 (1) PL11 (1)	1	1					0
GH33 (1) GH78 (4)	1	1					0
CE15 (1) GH92 (1)	1	1					0
GH110 (1) GH2 (1) Sulf (5)	1	1					0
GH2 (1) GH3 (1) GH67 (1)	1	1					0
GH28 (1) GH30 (1) GH5 (1)	1	1					0
GH28 (1) Sulf (2)	1	1					0
GH109 (1) GH127 (1) GH63 (1) GH92 (2)	1	1					0
GH106 (1) GH2 (1) GH30 (1) GH43 (1)	1	1					0
CE1 (1) CE15 (1) GH36 (1) GH5 (1) GH50 (1) GH78 (1) Sulf (3)	1	1					0
GH109 (1) GH123 (1) GH3 (1) GH36 (1) GH88 (1)	1	1					0
GH110 (1) GH2 (1) GH43 (1) GH97 (1) Sulf (1)	1	1					0
GH32 (2) GH51 (1)	1	1					0
GH115 (1) GH2 (1) GH43 (1) GH76 (2) GH92 (1) Sulf (1)	1	1					0
GH13 (4) GH77 (1) GH97 (1)	1	1					0
GH115 (1) GH2 (1) GH43 (1) GH76 (1) GH92 (1) Sulf (1)	1	1					0
CE6 (1) GH10 (1) GH43 (2) GH67 (1)	1	1					0
GH139 (1) GH2 (1) GH51 (1) PL1 (2)	1	1					0
GH13 (1) GH53 (2) GH77 (1)	1	1					0
GH106 (1) GH2 (1)	1	1					0
CE1 (4) GH3 (3) GH31 (1) GH43 (1) Pept (1)	1	1					0
GH105 (1) GH2 (1) GH28 (1) GH3 (1)	1	1					0
GH3 (1) GH76 (1) GH92 (2)	1	1					0
GH115 (1) GH13 (2) GH3 (1) GH97 (1)	1	1					0
CE1 (3) CE15 (1) CE6 (1) GH10 (1) GH115 (1) GH125 (1) GH3 (1) GH31 (1) GH43 (2) GH76 (1) GH92 (1) GH95 (1)	1	1					0
CE7 (1) CE8 (1) GH43 (1)	1	1					0
GH31 (2) GH38 (1) GH97 (1)	1	1					0
GH43 (2) GH9 (1)	1	1					0
GH13 (1) GH97 (1) GH99 (1)	1	1					0
CE12 (1) GH105 (1) GH106 (1) GH2 (1) PL11 (1)	1	1					0
GH31 (2) GH38 (1)	1	1					0
GH2 (1) GH43 (1) GH53 (1)	1	1					0
CE1 (1) GH13 (1) GH3 (1)	1	1					0
CE8 (1) GH26 (1) GH28 (2) GH5 (1)	1	1					0
GH105 (1) GH127 (1) GH133 (1) GH28 (1) GH32 (1) GH57 (1) GT4 (1)	1	1					0
GH130 (1) GH26 (1) GH36 (1)	1	1					0
CE2 (1) GH13 (1)	1	1					0
GH31 (1) GH92 (2)	1	1					0
GH28 (2) Pept (1)	1	1					0
GH2 (1) GH3 (2) GH36 (1)	1	1					0
GH125 (1) GH130 (1) GH92 (1)	1	1					0
CE7 (1) GH130 (1) GH2 (1) GH26 (3) GH27 (1) GH3 (1) GH31 (1) GH5 (2)	1	1					0
GH16 (1) GH18 (1) GH2 (1)	1	1					0
GH2 (2) GH29 (1) GH5 (1)	1	1					0
GH18 (1) GH2 (1) GH20 (2) GH29 (2) GH3 (1) GH78 (1) GH92 (3)	1	1					0
GH3 (1) GH92 (2) Pept (1)	1	1					0
GH146 (1) GH28 (2) GH51 (1)	1	1					0
GH13 (1) GH30 (1) GH53 (1)	1	1					0
CE12 (1) GH105 (1) GH106 (1) GH2 (1) GH28 (1) GH43 (1) Pept (1)	1	1					0
CE12 (1) GH105 (1) GH43 (1) PL11 (1)	1	1					0
CE1 (2) CE6 (1) GH10 (1) GH115 (1) GH13 (2) GH3 (1) GH31 (1) GH43 (3) GH77 (1) GH95 (1) GH97 (1)	1	1					0
GH115 (1) GH2 (2) GH28 (1) GH29 (1) GH35 (1) GH43 (3)	1	1					0
CE7 (1) GH130 (1)	1	1					0
GH115 (1) GH26 (1) GH3 (1)	1	1					0
GH106 (1) GH43 (1)	1	1					0
GH13 (1) GH23 (1)	1	1					0
GH13 (1) GH5 (1) GH97 (1)	1	1					0
CE1 (2) CE15 (1) CE6 (1) GH10 (1) GH13 (1) GH43 (4)	1	1					0
GH13 (2) GH53 (1) GH77 (1) GH97 (1)	1	1					0
CE7 (1) CE8 (1) GH105 (1) GH133 (1) GH28 (1) GH3 (1) GH57 (1) GT4 (1) PL1 (1) PL9 (1)	1	1					0
GH128 (1) GH149 (1) GH16 (2) GH28 (1) GH3 (1) GH30 (1) GH5 (1) GH81 (1)	1	1					0
GH127 (1) GH138 (1) GH141 (1) GH78 (1)	1	1					0
GH43 (1) GH5 (2)	1	1					0
CE15 (1) GH139 (1)	1	1					0
GH3 (1) GH5 (1) Sulf (1)	1	1					0
CE7 (1) GH5 (2)	1	1					0
CE1 (2) GH3 (2) GH73 (1) Sulf (1)	1	1					0
GH115 (1) GH3 (1)	1	1					0
GH13 (3) GH53 (1) GH77 (1) GH97 (1)	1	1					0
GH125 (1) GH20 (1)	1	1					0
CE1 (2) CE15 (1) GH43 (4)	1	1					0
GH92 (2) Pept (2)	1	1					0
CE1 (1) GH97 (1)	1	1					0
GH144 (1) GH3 (1) GH30 (1)	1	1					0
CE12 (1) GH51 (1) PL22 (1) Sulf (1)	1	1					0
GH2 (2) GH30 (1) GH5 (1) GH88 (1)	1	1					0
GH125 (1) GH2 (1) GH20 (2) GH29 (2) GH3 (1) GH43 (1) GH92 (1) GH97 (1) Pept (1)	1	1					0
CE1 (2) CE6 (1) GH10 (1) GH115 (1) GH2 (1) GH29 (1) GH3 (1) GH31 (2) GH43 (4) GH8 (1) GH95 (1)	1	1					0
GH141 (1) GH2 (2) GH29 (1) GH3 (1) GH31 (1) GH39 (1) GH42 (2) GH5 (3)	1	1					0
CE12 (2) CE8 (2) GH28 (1) GH43 (1)	1	1					0
CE15 (1) CE2 (1) GH35 (1)	1	1					0
GH18 (1) Pept (1)	1	1					0
GH105 (1) GH13 (2) GH20 (1) GH3 (1) GH77 (1) Sulf (1)	1	1					0
GH3 (1) GH50 (1)	1	1					0
GH106 (1) GH127 (1) GH140 (1) GH141 (1) GH143 (1) GH2 (2) GH33 (1) GH43 (1) GH78 (2) PL1 (1)	1	1					0
GH2 (1) GH25 (1) GH53 (1)	1	1					0
GH20 (1) GH27 (1) Sulf (1)	1	1					0
GH127 (1) GH146 (1) GH43 (1)	1	1					0
GH27 (1) GH43 (2) GH5 (1)	1	1					0
GH20 (1) GH27 (1) GH3 (1) GH39 (1)	1	1					0
CE7 (1) GH130 (1) GH19 (1) GH26 (2) GH5 (1) Pept (1)	1	1					0
GH20 (1) GH3 (1) Sulf (1)	1	1					0
GH109 (1) GH2 (1) GH31 (1) GH84 (1) GH95 (1) Pept (1) Sulf (1)	1	1					0
GH10 (1) GH2 (1) GH3 (1) GH43 (1) GH67 (1)	1	1					0
GH20 (1) GH36 (1)	1	1					0
GH106 (1) GH43 (1) GH78 (1)	1	1					0
GH110 (1) GH2 (1) GH20 (2) GH29 (1) GH97 (1)	1	1					0
GH105 (1) GH28 (1) PL1 (1) PL22 (1)	1	1					0
GH105 (1) GH2 (1) GH28 (2) GH29 (3) GH31 (1) GH88 (1) GH95 (1) PL6 (1)	1	1					0
GH3 (1) GH78 (1) Sulf (1)	1	1					0
GH35 (1) GH36 (1) GH94 (1) GT84 (1)	1	1					0
CE12 (1) CE8 (2) GH105 (1) GH28 (2) GH43 (1) PL10 (1)	1	1					0
GH20 (1) GH29 (1) Sulf (2)	1	1					0
GH2 (1) GH28 (1) GH3 (1) GH31 (2) GH5 (1)	1	1					0
GH144 (1) GH3 (1) GH43 (1) GH95 (1) Pept (1)	1	1					0
GH15 (1) GH27 (1) GH36 (1) GT20 (1)	1	1					0
GH106 (1) GH2 (2) PL1 (1)	1	1					0
GH33 (4) Sulf (1)	1	1					0
GH127 (1) PL1 (1) PL10 (1) Sulf (2)	1	1					0
GH145 (1) PL8 (1)	1	1					0
GH2 (1) GH29 (1) GH43 (1) GH76 (1)	1	1					0
GH109 (1) GH20 (1) Sulf (1)	1	1					0
GH142 (1) GH143 (1) GH2 (2) GH28 (2) GH33 (1) GH43 (1) GH78 (1) GH95 (1) PL1 (1)	1	1					0
GH106 (1) PL22 (1)	1	1					0
GH89 (1) PL11 (1)	1	1					0
GH3 (1) GH64 (1) GH76 (1) Pept (1)	1	1					0
GH10 (1) GH2 (1) GH95 (1) GH97 (1)	1	1					0
GH28 (1) Pept (1)	1	1					0
GH128 (1) GH16 (1) GH35 (1) GH43 (1)	1	1					0
GH109 (1) GH20 (1) GH29 (2) GH89 (1) PL9 (1)	1	1					0
GH142 (1) GH143 (1) GH2 (3) GH33 (1) GH43 (1) GH78 (1) GH95 (1) PL1 (2)	1	1					0
GH2 (1) PL6 (1)	1	1					0
CE12 (1) CE8 (2) GH43 (1) PL1 (2)	1	1					0
GH2 (1) GH29 (2) GH31 (1) GH36 (1) GH88 (1) GH95 (1)	1	1					0
PL14 (1) Sulf (1)	1	1					0
CE8 (1) GH106 (1) GH137 (1) GH142 (1) GH143 (1) GH2 (1) GH20 (1) GH3 (1) GH33 (1) GH43 (1) GH78 (2) PL1 (1)	1	1					0
GH64 (1)	1	1					0
GH127 (1) GH20 (1) Sulf (1)	1	1					0
GH19 (1) GH31 (1)	1	1					0
GH85 (1) Pept (1)	1	1					0
CE14 (1) PL26 (1)	1	1					0
GH146 (1) GH147 (1) GH43 (2) GH51 (2) GH97 (1)	1	1					0
GH10 (1) GH43 (1) GH67 (1) Sulf (1)	1	1					0
GH147 (1)	1	1					0
GH13 (1) GH30 (1)	1	1					0
GH115 (1) GH28 (1)	1	1					0
GH127 (1) GH27 (1) GH33 (1) Sulf (3)	1	1					0
GH115 (1) Sulf (1)	1	1					0
GH13 (2) GH29 (2) GH88 (1) GT35 (1) PL8 (2) Sulf (1)	1	1					0
GH33 (1) GH36 (1)	1	1					0
GH27 (1) Sulf (2)	1	1					0
GH142 (1) GH33 (3) Sulf (1)	1	1					0
GH144 (3) GH30 (1)	1	1					0
GH123 (1) GH29 (1)	1	1					0
CE2 (1) CE7 (2) GH36 (2) Sulf (1)	1	1					0
CE6 (1) GH29 (1) GH36 (1) GH89 (1)	1	1					0
GH123 (1) GH92 (1) Sulf (1)	1	1					0
GH105 (1) GH115 (1) GH36 (1)	1	1					0
CE8 (2) GH105 (1) GH28 (1) GH43 (1) PL1 (2)	1	1					0
GH137 (1) GH2 (2) GH78 (1) PL1 (2)	1	1					0
GH105 (1) GH130 (1) GH2 (1) GH43 (2)	1	1					0
GH2 (1) GH28 (1) GH29 (2) GH31 (1) GH88 (1) GH95 (1) PL6 (1)	1	1					0
GH27 (1) GH28 (1) GH92 (1) Sulf (1)	1	1					0
CE15 (1) GH10 (1) GH43 (1) GH67 (1)	1	1					0
GH27 (2) GH28 (1) GH31 (1) GH78 (1) GH92 (1) GH95 (1) Sulf (1)	1	1					0
GH18 (1) GH20 (1) GH29 (2)	1	1					0
CE8 (1) PL10 (1)	1	1					0
GH128 (1) Sulf (3)	1	1					0
GH10 (2) GH43 (1)	1	1					0
GH117 (1) GH16 (2) GH2 (1) GH28 (2) GH29 (5) Sulf (5)	1	1					0
GH2 (1) GH5 (1) PL7 (1)	1	1					0
GH145 (1) GH16 (1) GH2 (1) GH43 (8) GH88 (1)	1	1					0
GH146 (1) GH43 (2) GH51 (1) GH97 (1)	1	1					0
GH29 (1) GH76 (1)	1	1					0
GH106 (1) GH117 (1)	1	1					0
CE12 (2) CE7 (1) GH105 (2) GH28 (2) GH5 (1)	1	1					0
GH115 (1) GH67 (1)	1	1					0
GH20 (1) GH3 (1) GH92 (1)	1	1					0
CE12 (2) CE8 (3) GH105 (1) GH28 (2) GH43 (1) PL1 (2)	1	1					0
GH2 (1) GH43 (1) Sulf (3)	1	1					0
GH125 (1) GH76 (1) GH78 (1) GH92 (1)	1	1					0
GH27 (2) GH92 (1) Sulf (2)	1	1					0
CE12 (1) CE8 (2) GH105 (1) GH28 (1) PL1 (2) PL10 (1)	1	1					0
GH144 (1) GH30 (1)	1	1					0
GH27 (2) GH28 (1) GH92 (1)	1	1					0
CE12 (1) GH28 (1) GH43 (1) PL1 (1) PL10 (1)	1	1					0
CE4 (1) GH13 (1) GH92 (1) Pept (1)	1	1					0
CE1 (2) GH3 (1)	1	1					0
CE8 (1) GH105 (1) PL10 (1)	1	1					0
GH10 (1) GH50 (1)	1	1					0
CE1 (2) GH10 (1) GH115 (1) GH43 (3) GH67 (1) GH95 (1)	1	1					0
CE12 (1) GH105 (2) GH106 (1) GH28 (1) GH43 (1) PL11 (1)	1	1					0
GH146 (1) GH51 (2) GH97 (1)	1	1					0
GH105 (1) GH145 (1) GH43 (1)	1	1					0
GH130 (1) GH18 (1) GH29 (1) GH92 (3)	1	1					0
GH13 (1) GH37 (1)	1	1					0
GH29 (1) Pept (2)	1	1					0
GH3 (2) GH5 (1) GH94 (1)	1	1					0
GH85 (5)	1	1					0
GH146 (1) GH43 (2) GH51 (2) GH97 (1)	1	1					0
GH105 (1) GH39 (3)	1	1					0
GH2 (1) GH30 (1) GH35 (1) GH43 (2) GH51 (1)	1	1					0
GH23 (1) GH43 (1) GH5 (1)	1	1					0
GH27 (1) GH28 (1)	1	1					0
GH88 (1) PL6 (1) PL8 (2) Sulf (1)	1	1					0
GH78 (2) GH88 (1)	1	1					0
CE12 (1) CE8 (2) GH28 (1) GH43 (1) PL10 (1)	1	1					0
GH106 (1) GH28 (3) Pept (2)	1	1					0
GH28 (1) GH33 (1) GH36 (1) GH95 (1)	1	1					0
GH105 (3) GH106 (1) GH78 (1)	1	1					0
GH105 (1) GH27 (2) GH28 (1) GH92 (1) Sulf (1)	1	1					0
GH20 (1) GH43 (2) GH89 (2)	1	1					0
GH33 (1) Pept (1)	1	1					0
GH33 (2) GH97 (1)	1	1					0
CE8 (2) GH2 (1) GH3 (1) GH78 (1) GH95 (1) PL1 (2)	1	1					0
PL6 (2)	1	1					0
CE6 (1) CE7 (1) GH88 (1) PL6 (2)	1	1					0
GH2 (2) GH28 (5)	1	1					0
GH33 (1) GH89 (1)	1	1					0
Pept (1) PL14 (1)	1	1					0
CE12 (2) PL1 (1)	1	1					0
GH88 (1) PL12 (2) PL15 (1) Sulf (3)	1	1					0
GH29 (2) GH3 (1) GH88 (1) GH92 (1)	1	1					0
GH128 (1) GH16 (1) GH2 (1) GH5 (1)	1	1					0
GH10 (1) GH115 (1) GH43 (3) GH67 (1) GH95 (1)	1	1					0
GH2 (2) GH3 (1) GH30 (3) GH43 (2) GH5 (1) GH88 (1)	1	1					0
GH20 (1) GH78 (1) Pept (1)	1	1					0
GH13 (3) GH149 (1) GH17 (1) GH30 (1) GH31 (1) GH65 (1) Sulf (1)	1	1					0
GH16 (1) GH25 (2)	1	1					0
GH2 (1) GH3 (1) GH31 (1) GH51 (1) GH95 (1)	1	1					0
CE2 (1) GH130 (1) GH26 (2) GH27 (1) GH5 (2)	1	1					0
CE12 (1) GH106 (1)	1	1					0
CE1 (7) CE6 (1) GH10 (1) GH146 (1) GH29 (1) GH39 (1) GH43 (2) GH8 (1) GH97 (1)	1	1					0
GH16 (1) GH43 (1) GH78 (1)	1	1					0
CE1 (1) GH130 (1) GH26 (2) GH30 (1)	1	1					0
CE1 (4) CE6 (1) GH146 (1) GH3 (1) GH43 (4) GH95 (1) GH97 (2)	1	1					0
GH2 (1) GH78 (1) Pept (1)	1	1					0
CE15 (1) GH10 (1) GH115 (1) GH3 (1) GH43 (1) GH67 (1)	1	1					0
GH144 (1) GH2 (1) GH3 (1) Sulf (1)	1	1					0
GH130 (1) GH2 (1) GH20 (1) GH29 (2) GH3 (1) GH33 (1) GH35 (1) GH92 (3)	1	1					0
GH144 (2) GH3 (1) GH43 (1) Sulf (2)	1	1					0
GH105 (1) GH116 (1) GH139 (1) GH2 (1) PL12 (1) Sulf (1)	1	1					0
GH29 (1) GH36 (1) GH95 (1)	1	1					0
CE3 (1) GH117 (1) GH29 (4) Sulf (1)	1	1					0
GH139 (1) GH2 (1) GH36 (1)	1	1					0
CE12 (1) CE4 (1) GH2 (2) PL11 (1) PL9 (1)	1	1					0
GH130 (1) GH26 (1) GH5 (1)	1	1					0
GH13 (1) GH2 (1) GH53 (1) GH65 (1)	1	1					0
CE9 (1) GH2 (1) GH20 (2)	1	1					0
GH146 (1) GH28 (1) GH43 (3) GH51 (2)	1	1					0
GH146 (1) GH43 (1) GH51 (1) GH97 (1)	1	1					0
GH140 (1) GH143 (1) GH28 (2) GH43 (1) GH78 (1) PL1 (1) PL10 (1)	1	1					0
GH15 (1) GH3 (1) GT2 (1) Pept (1)	1	1					0
GH78 (3) Sulf (1)	1	1					0
GH117 (2) GH2 (2) GH86 (1) Sulf (1)	1	1					0
GH117 (1) GH97 (1) Sulf (3)	1	1					0
CE12 (1) CE8 (2) GH105 (1) GH28 (1) GH43 (1) PL1 (2)	1	1					0
GH20 (1) GH29 (1) GH92 (1) Sulf (1)	1	1					0
GH127 (1) GH129 (1) Sulf (2)	1	1					0
GH32 (1) GH43 (1) GH5 (1) GH88 (1)	1	1					0
GH144 (2) GH42 (1)	1	1					0
GH13 (1) GH2 (1) GH78 (1)	1	1					0
GH117 (1) GH2 (1) PL11 (1)	1	1					0
GH141 (1) GH29 (2) GH88 (1) Sulf (1)	1	1					0
GH3 (1) GH73 (1) GH9 (1)	1	1					0
GH105 (1) GH145 (1)	1	1					0
GH63 (1) GH9 (2) Sulf (4)	1	1					0
GH31 (1) GH5 (1) GH9 (1) Sulf (1)	1	1					0
GH28 (1) GH29 (1) GH42 (1) GH88 (1) Sulf (5)	1	1					0
GH2 (1) GH43 (1) Sulf (1)	1	1					0
GH27 (2) Sulf (5)	1	1					0
GH117 (1) PL12 (1)	1	1					0
CE12 (1) GH105 (1) GH106 (1) GH31 (1)	1	1					0
GH32 (1) Sulf (1)	1	1					0
GH10 (1) GH2 (1) GH3 (1)	1	1					0
GH5 (1) GH78 (1)	1	1					0
CE12 (1) CE8 (2) GH105 (1) GH28 (2) GH43 (1) PL1 (1)	1	1					0
GH105 (1) GH78 (1)	1	1					0
GH140 (1) GH16 (1) GH2 (1) GH39 (1) GH92 (1)	1	1					0
GH10 (2) GH2 (1) GH3 (1) GH43 (1) GH67 (1)	1	1					0
CE9 (1) GH2 (1) GH43 (1)	1	1					0
GH130 (1) GH16 (1) GH26 (2) GH28 (1) GH43 (1) GH78 (1)	1	1					0
GH106 (1) GH109 (1)	1	1					0
GH29 (1) GH35 (1)	1	1					0
GH29 (4) GH3 (1)	1	1					0
CE1 (2) CE6 (1) GH106 (2) GH43 (1) GH51 (1)	1	1					0
GH141 (1) GH95 (1)	1	1					0
GH2 (1) GH36 (1) GH97 (1)	1	1					0
GH20 (1) PL27 (1)	1	1					0
GH1 (1) GH92 (1)	1	1					0
GH117 (1) GH33 (1) GH95 (1) Sulf (4)	1	1					0
GH25 (1) Sulf (1)	1	1					0
GH2 (1) Pept (2)	1	1					0
GH13 (4) GH23 (1) GH43 (1) GH77 (1) GH97 (1)	1	1					0
GH130 (1) GH2 (1) GH20 (2) GH36 (1)	1	1					0
GH106 (1) GH3 (1) GH38 (1)	1	1					0
CE4 (1) GH2 (1) GH26 (1) GH37 (1) GH97 (2)	1	1					0
GH110 (2) GH97 (1)	1	1					0
GH106 (2) GH38 (1) GH78 (1) GH97 (1)	1	1					0
GH110 (1) GH150 (1) Sulf (2)	1	1					0
GH29 (1) GH3 (1) GH88 (1) Sulf (2)	1	1					0
GH2 (1) GH30 (1) GH43 (2)	1	1					0
GH95 (1) Sulf (5)	1	1					0
GH16 (2) GH2 (1) GH3 (1)	1	1					0
CE12 (3) GH105 (2) GH106 (1) GH115 (1) GH2 (1) GH28 (2) GH43 (1) PL11 (1)	1	1					0
CE6 (1) GH130 (1) GH5 (1)	1	1					0
GH2 (1) GH85 (1) GH92 (1)	1	1					0
GH2 (2) GH86 (1)	1	1					0
CE12 (1) CE8 (2) GH105 (1) GH28 (1) PL1 (1) PL9 (1)	1	1					0
GH115 (1) GH2 (1) GH43 (3) PL27 (1)	1	1					0
GH146 (1) GH28 (3) GH43 (1) GH88 (1) GH97 (1)	1	1					0
GH130 (1) GH18 (1) GH92 (2) GH97 (1)	1	1					0
CE1 (1) GH130 (1) GH26 (1) GH30 (1)	1	1					0
GH2 (1) GH3 (2) GH30 (1) GH31 (1) GH38 (1) GH43 (4) GH92 (1) GH95 (2)	1	1					0
GH115 (1) GH51 (1)	1	1					0
GH115 (1) GH2 (3) Pept (1)	1	1					0
GH27 (1) GH31 (2) GH43 (8) GH51 (1) GH97 (2)	1	1					0
GH2 (1) GH42 (1) GH51 (1)	1	1					0
GH2 (2) GH28 (1) GH43 (1)	1	1					0
CE6 (1) GH2 (1) GH43 (1) GH50 (1) GH88 (1) Sulf (2)	1	1					0
GH105 (1) GH2 (1) GH92 (1) GH97 (1) PL22 (1)	1	1					0
GH88 (1) PL12 (1) PL15 (2) Sulf (1)	1	1					0
GH3 (1) GH39 (1)	1	1					0
GH2 (1) GH79 (1)	1	1					0
GH13 (1) GH43 (1) GH51 (1)	1	1					0
GH106 (1) GH115 (1) GH2 (2) GH28 (2)	1	1					0
GH145 (1) GH2 (4) GH3 (2) GH31 (1) GH63 (1) GH92 (1) PL17 (1)	1	1					0
GH136 (2) GH2 (2) GH20 (1) GH3 (1) GH35 (2) GH43 (1) GH51 (1)	1	1					0
GH30 (1) GH36 (1) Sulf (2)	1	1					0
GH13 (1) GH147 (1) GH2 (1) GH53 (1) GH65 (1)	1	1					0
CE4 (1) GH18 (1) GH9 (1)	1	1					0
GH1 (1) GH92 (2)	1	1					0
GH29 (1) GH30 (1) GH51 (1)	1	1					0
GH29 (1) GH31 (1) Pept (1)	1	1					0
GH18 (1) GH43 (1)	1	1					0
GH18 (1) GH2 (1) GH85 (1)	1	1					0
CE7 (1) GH130 (1) GH26 (1) GH3 (1) GH5 (1)	1	1					0
GH43 (2) GH8 (1) GH97 (1)	1	1					0
CE6 (1) GH2 (1) GH27 (1) GH29 (1) GH3 (1) GH43 (1) GH44 (1) GH5 (2) GH51 (2) GH74 (2) GH97 (1)	1	1					0
GH30 (1) GH63 (1)	1	1					0
GH130 (1) GH26 (2) GH27 (1) GH5 (2) GH51 (1) GH97 (1)	1	1					0
GH10 (1) GH130 (1) GH145 (1) GH16 (1) GH2 (2) GH35 (1) GH43 (1) GH88 (1)	1	1					0
GH2 (1) GH28 (1) GH95 (1)	1	1					0
GH2 (1) GH3 (1) GH31 (1) GH39 (1) GH43 (1) GH5 (2) GH95 (1) GH97 (1)	1	1					0
CE8 (1) GH28 (2) GH3 (1) GH43 (1)	1	1					0
CE8 (1) GH106 (1) GH127 (1) GH137 (1) GH138 (1) GH139 (1) GH140 (1) GH141 (1) GH142 (1) GH143 (1) GH2 (3) GH28 (2) GH31 (1) GH33 (1) GH43 (1) GH78 (3) GH95 (1) PL1 (3) PL10 (1)	1	1					0
GH130 (1) GH18 (1) GH2 (1) GH20 (1) GH29 (1) GH3 (1) GH33 (1) GH92 (3) Pept (1)	1	1					0
GH32 (1) GH36 (1)	1	1					0
GH125 (1) GH2 (1) GH43 (2) GH5 (1) GH92 (1)	1	1					0
GH145 (1) GH16 (1) GH2 (1) GH27 (1) GH43 (2) GH88 (1)	1	1					0
CE12 (1) CE8 (1) GH28 (2) GH3 (1) GH43 (1) GH95 (1) PL1 (2)	1	1					0
GH16 (1) GH2 (1) Sulf (1)	1	1					0
GH117 (1) GH16 (1) GH2 (1) GH29 (1) Sulf (6)	1	1					0
GH117 (3) GH2 (1) GH95 (1)	1	1					0
GH10 (1) GH146 (1) GH43 (2) GH95 (1)	1	1					0
GH27 (2) GH28 (1) GH78 (1) GH92 (1) Sulf (1)	1	1					0
GH78 (1) GH97 (1)	1	1					0
GH16 (2) GH26 (1) GH3 (2) GH95 (1) Sulf (1)	1	1					0
GH2 (1) GH20 (1) Sulf (2)	1	1					0
GH130 (1) GH140 (1) GH2 (1) GH31 (1) GH5 (3) GH78 (1) Sulf (1)	1	1					0
GH3 (1) GH31 (1) GH76 (1)	1	1					0
GH2 (1) GH36 (1) Sulf (1)	1	1					0
GH43 (1) GH51 (1) GH92 (2)	1	1					0
GH109 (1) GH110 (1) GH20 (1)	1	1					0
GH144 (1) GH29 (1) GH3 (2)	1	1					0
CE12 (1) CE8 (1) GH133 (1) GH43 (1) GH51 (1) GH57 (1) GH78 (2) GH92 (3) GT4 (1) Pept (1)	1	1					0
GH3 (2) GH30 (1) GH92 (1)	1	1					0
GH117 (1) GH29 (1) PL8 (3) Sulf (1)	1	1					0
CE7 (1) GH3 (2) GH5 (2) GH88 (1) GH92 (1)	1	1					0
GH146 (1) GH31 (1) GH43 (1) GH51 (2) GH92 (1)	1	1					0
GH38 (1) GH92 (1) Sulf (1)	1	1					0
GH2 (1) GH26 (1) GH3 (2) GH97 (1)	1	1					0
GH130 (1) GH26 (1) GH28 (2) GH5 (1)	1	1					0
GH3 (2) GH31 (1) GH35 (1) GH43 (4) GH92 (1) GH95 (1)	1	1					0
GH10 (1) GH11 (1) GH115 (1) GH2 (1) GH43 (3) GH67 (1)	1	1					0
GH130 (1) GH2 (1) GH26 (4) GH43 (2)	1	1					0
CE12 (3) GH105 (2) GH106 (1) GH2 (1) GH28 (2) GH42 (1) GH43 (1) PL11 (1) PL22 (1)	1	1					0
GH145 (1) GH16 (1) GH43 (1)	1	1					0
GH146 (1) GH28 (1) GH32 (1) GH43 (1) GH88 (1) GH97 (1)	1	1					0
GH125 (1) GH2 (1) GH76 (2) GH92 (1) GH97 (1)	1	1					0
GH110 (2)	1	1					0
GH27 (1) GH35 (1)	1	1					0
GH32 (1) GH94 (1)	1	1					0
GH142 (1) GH143 (1) GH78 (1) Sulf (1)	1	1					0
GH43 (1) GH66 (1) GH97 (1) Pept (1) PL11 (1)	1	1					0
GH3 (1) GH88 (1) Pept (1) PL8 (1) Sulf (1)	1	1					0
GH128 (1) GH43 (1)	1	1					0
GH105 (1) GH2 (1) GH43 (1)	1	1					0
CE12 (1) GH105 (1) GH28 (1) PL1 (2)	1	1					0
GH3 (1) GH31 (1) GH66 (1)	1	1					0
GH16 (2) GH3 (2)	1	1					0
GH146 (1) GH3 (1) GH31 (2) GH43 (3) GH95 (1) GH97 (1)	1	1					0
GH106 (1) GH13 (1) GH3 (3) GH78 (1) GH89 (2)	1	1					0
GH3 (1) GH63 (1) Sulf (1)	1	1					0
GH18 (1) GH97 (1) Pept (2)	1	1					0
GH43 (3) GH5 (2)	1	1					0
GH39 (1) GH88 (1)	1	1					0
GH2 (2) GH3 (2) GH31 (1) GH97 (1)	1	1					0
GH2 (2) GH92 (1) GH95 (1)	1	1					0
GH106 (1) GH3 (1) GH5 (1)	1	1					0
GH2 (1) GH29 (1) GH3 (3) GH31 (2) GH43 (1)	1	1					0
GH10 (1) GH39 (3)	1	1					0
GH140 (1) GH144 (1)	1	1					0
CE1 (3) CE15 (1) CE6 (1) GH10 (1) GH115 (1) GH146 (1) GH29 (1) GH43 (3) GH8 (1) GH95 (1)	1	1					0
GH141 (1) GH2 (1)	1	1					0
GH78 (2) Sulf (3)	1	1					0
GH106 (1) GH97 (1)	1	1					0
GH24 (1) GH3 (1) GH5 (1)	1	1					0
GH35 (1) GH67 (1)	1	1					0
GH13 (2) GH77 (1) GH97 (1) Pept (1)	1	1					0
GH105 (1) PL8 (1)	1	1					0
GH3 (1) GH97 (1)	1	1					0
GH33 (1) GH85 (1) GH95 (1)	1	1					0
GH117 (1) GH2 (1) PL8 (3) Sulf (1)	1	1					0
GH76 (1) GH97 (2)	1	1					0
GH16 (1) GH20 (2) GH3 (1) GH95 (1) PL8 (1)	1	1					0
CE12 (1) CE8 (1) GH133 (1) GH51 (1) GH57 (1) GT4 (1) Pept (1)	1	1					0
CE4 (1) GH20 (2) GH3 (1) GH89 (1) GH9 (1)	1	1					0
GH2 (2) GH20 (1) GH29 (1) Sulf (2)	1	1					0
GH108 (1)	1	1					0
GH2 (2) GH28 (2) GH78 (2) GH88 (1) PL8 (1)	1	1					0
GH78 (3) PL8 (1)	1	1					0
GH125 (1) GH2 (3) GH3 (2) GH38 (1) GH76 (2) GH78 (1) GH92 (1)	1	1					0
GH43 (2) GH51 (1) Sulf (2)	1	1					0
GH16 (1) GH2 (1) GH20 (1) GH50 (1) Sulf (2)	1	1					0
GH16 (2) GH26 (1) GH3 (2)	1	1					0
GH127 (1) GH27 (1) GH3 (2) GH30 (1) GH43 (1)	1	1					0
GH2 (1) GH27 (2) GH31 (1) GH43 (1) GH97 (1)	1	1					0
CE1 (4) CE15 (1) CE6 (1) GH10 (1) GH115 (1) GH146 (1) GH43 (2) GH8 (1) GH95 (1)	1	1					0
CE12 (1) CE8 (1) GH28 (1) PL10 (1)	1	1					0
GH105 (3) GH28 (1) GH31 (1) GH43 (1) PL1 (2)	1	1					0
GH32 (5)	1	1					0
CE1 (1) GH130 (2) Sulf (1)	1	1					0
GH130 (1) GH3 (1)	1	1					0
PL26 (2)	1	1					0
CE1 (2) CE4 (1) CE8 (1) GH3 (2) PL10 (1)	1	1					0
GH13 (1) PL12 (1)	1	1					0
GH3 (1) GH43 (2) GH8 (1)	1	1					0
GH36 (1) GH63 (1)	1	1					0
GH13 (1) GH18 (1) GH85 (1)	1	1					0
GH110 (1) GH2 (1) GH63 (1)	1	1					0
GH125 (1) GH76 (2) GH97 (1)	1	1					0
GH110 (1) GH20 (1) GH95 (1)	1	1					0
CE12 (1) CE8 (2) GH105 (1) GH28 (2) PL1 (1) PL9 (1)	1	1					0
GH115 (1) GH43 (1) GH89 (1) GH92 (2)	1	1					0
GH32 (1) GH36 (1) Pept (1)	1	1					0
GH105 (1) GH106 (1) GH28 (1) GH43 (1) Pept (1) PL22 (1) PL4 (1) PL9 (1)	1	1					0
CE4 (1) GH127 (1)	1	1					0
CE2 (1) GH130 (1) GH26 (3) GH27 (1) GH3 (1) GH5 (1)	1	1					0
GH106 (1) GH127 (1) GH137 (1) GH138 (1) GH139 (1) GH140 (1) GH141 (1) GH142 (1) GH143 (1) GH2 (3) GH28 (1) GH33 (1) GH43 (1) GH78 (3) GH95 (1) Pept (2) PL1 (3)	1	1					0
GH105 (1) GH16 (1) GH2 (2) GH43 (1) GH78 (1) Pept (1)	1	1					0
GH15 (1) GH32 (3) GT20 (1)	1	1					0
GH2 (1) GH27 (2) GH30 (1) GH43 (2)	1	1					0
CE12 (1) CE8 (2) GH105 (1) GH28 (1) GH43 (1) PL1 (1) PL10 (2)	1	1					0
GH27 (1) GH66 (1)	1	1					0
GH3 (1) GH5 (1) GH95 (1)	1	1					0
CE12 (1) CE8 (2) GH105 (1) GH28 (1) GH43 (1) GH95 (1) Pept (1) PL1 (2) PL10 (1)	1	1					0
CE1 (1) GH115 (1) GH31 (1) GH43 (2)	1	1					0
GH146 (1) GH92 (1)	1	1					0
GH2 (1) GH3 (2) GH31 (1) GH43 (1) GH5 (1) GH95 (1)	1	1					0
GH105 (1) GH127 (1) GH145 (1) GH16 (1) GH43 (1)	1	1					0
GH130 (1) GH2 (1) GH26 (2) GH36 (1) GH5 (1) Pept (1)	1	1					0
CE8 (1) GH106 (2)	1	1					0
CE7 (1) GH109 (1) PL1 (1)	1	1					0
CE8 (1) GH28 (1) GH95 (1)	1	1					0
GH10 (1) GH146 (1) GH31 (1) GH43 (4)	1	1					0
CE12 (2) GH2 (1) GH28 (1) PL11 (1) PL26 (1)	1	1					0
GH3 (3) GH5 (1) GH84 (1)	1	1					0
CE2 (1) CE7 (1) GH109 (1) GH130 (1) GH26 (2) GH3 (1) GH36 (1)	1	1					0
GH18 (1) GH23 (1) GH77 (1)	1	1					0
CE7 (1) GH130 (1) GH2 (1) GH26 (1) GH3 (1) GH5 (1)	1	1					0
GH3 (2) GH97 (1) Pept (2)	1	1					0
GH130 (1) GH29 (2) GH3 (1) GH33 (1) GH92 (2)	1	1					0
GH13 (1) GH53 (1) GH65 (1)	1	1					0
GH105 (1) GH106 (1) GH2 (1) GH28 (1) PL1 (1) PL11 (1)	1	1					0
CE12 (1) CE8 (3) GH105 (1) GH28 (1) GH43 (1) PL1 (2)	1	1					0
GH10 (1) GH89 (2)	1	1					0
CE7 (1) GH130 (1) GH26 (3) GH5 (2)	1	1					0
GH28 (2) GH92 (2) GH97 (1)	1	1					0
GH13 (2) GH29 (1) GH42 (1) GH77 (1) GH97 (1)	1	1					0
GH10 (1) GH3 (1) GH35 (1) GH43 (1) GH67 (1)	1	1					0
CE1 (2) GH139 (1) PL1 (2)	1	1					0
GH31 (1) GH43 (3) GH97 (1)	1	1					0
GH2 (1) GH30 (2) GH35 (1)	1	1					0
GH13 (2) GH36 (1) GH97 (1)	1	1					0
GH43 (3) GH92 (1)	1	1					0
GH97 (2) GH99 (1)	1	1					0
GH13 (1) GH77 (1)	1	1					0
GH20 (1) GH3 (1) GH88 (1) PL8 (1)	1	1					0
CE12 (2) CE8 (3) GH105 (1) GH28 (1) GH43 (1) PL1 (3) PL9 (2)	1	1					0
GH128 (2) GH16 (1) GH29 (1) Sulf (1)	1	1					0
CE7 (1) GH146 (1) GH16 (1) GH18 (1) GH2 (1) GH20 (1) GH29 (1) GH43 (1) Sulf (1)	1	1					0
GH106 (1) GH127 (1) GH140 (1) GH143 (1) GH2 (1) GH33 (1) GH43 (1) GH78 (1) PL1 (1)	1	1					0
GH117 (1) GH16 (3) GH2 (1) GH43 (1)	1	1					0
GH20 (1) PL14 (1)	1	1					0
GH2 (1) GH29 (1) GH36 (1) GH88 (1) PL8 (1)	1	1					0
GH10 (3) GH2 (2) GH3 (1)	1	1					0
GH136 (1) GH2 (1) GH29 (1) GH3 (1) GH50 (2)	1	1					0
CE1 (1) GH92 (1) Sulf (2)	1	1					0
CE2 (1) GH130 (1) GH140 (1) GH26 (3) GH27 (1) GH3 (1) GH5 (2) GH9 (1)	1	1					0
GH27 (1) GH31 (1) GH66 (1) GH97 (1)	1	1					0
GH2 (1) GH35 (1) GH51 (1) GH53 (1) GH95 (1)	1	1					0
GH92 (3) GH97 (2)	1	1					0
GH109 (1) GH123 (1) GH35 (1) GH89 (1) PL9 (3)	1	1					0
GH2 (1) GH50 (3)	1	1					0
GH125 (1) GH67 (1) GH76 (2) GH92 (1) GH97 (2)	1	1					0
GH3 (1) GH42 (1) GH5 (1) GH97 (2)	1	1					0
CE9 (1) GH20 (1) GH32 (1)	1	1					0
CE4 (1) CE6 (1) GH105 (1) GH2 (4) GH28 (1) PL11 (3)	1	1					0
GH105 (1) GH43 (1) GH50 (1) GH88 (1) Sulf (2)	1	1					0
GH18 (1) GH2 (1) GH20 (2) GH29 (2) Sulf (1)	1	1					0
GH42 (1) GH43 (1) GH5 (3) GH97 (1)	1	1					0
GH3 (1) GH31 (2) GH43 (2) GH97 (1) PL1 (1)	1	1					0
GH2 (1) GH20 (1) GH43 (3)	1	1					0
CE7 (1) GH27 (1) GH5 (1)	1	1					0
GH16 (1) GH3 (1) GH31 (1)	1	1					0
GH127 (1) GH140 (1) GH141 (1) GH142 (1) GH143 (1) GH28 (1) GH33 (1) GH43 (1) GH78 (3) GH95 (1) PL1 (1)	1	1					0
CE1 (2) GH43 (2)	1	1					0
CE1 (2) CE6 (1) CE7 (1) GH105 (1)	1	1					0
GH136 (1) GH2 (1) GH35 (1) GH43 (1)	1	1					0
CE1 (1) GH3 (2)	1	1					0
CE15 (1) GH10 (2) GH13 (1)	1	1					0
GH1 (1) GH2 (1) GH29 (1) GH3 (2) GH31 (1) GT1 (1)	1	1					0
GH2 (2) GH3 (1) GH30 (1)	1	1					0
GH2 (1) GH43 (1) GH88 (1) PL8 (2) Sulf (1)	1	1					0
GH18 (2) GH92 (5)	1	1					0
GH35 (1) GH89 (2)	1	1					0
GH10 (1) GH13 (2)	1	1					0
CE12 (1) CE8 (1) GH105 (1) GH28 (1) PL1 (2)	1	1					0
GH108 (1) GH36 (1)	1	1					0
GH2 (1) GH5 (1) GH95 (1)	1	1					0
GH144 (2) GH3 (1) GH43 (1) PL1 (1)	1	1					0
[truncated: 1,438 more rows]
