# Supplementary material for: Bacteroidetes use thousands of enzyme combinations to break down glycans
Source: Nat Commun. 2019 May 3;10:2043. doi: 10.1038/s41467-019-10068-5 (PMC6499787; doi:10.1038/s41467-019-10068-5)
Supplement: Supplementary file 9 — Supplementary Data 7 [file 41467_2019_10068_MOESM9_ESM.xlsx]

## Sheet: chi2residuals_unefamille_nbcopi
Legend: Number of gene copies in single family PULs organized by CAZyme families. Observed values and values expected according to null hypothesis are provided. The Chi2-test adjusted standardized residuals49,50 shows families that are significantly more present in several copies (p-value<0.001).
	Standardized residuals							Observed number of PULs							Expected number of PULs
	Number of gene copies							Number of gene copies							Number of gene copies
	1	2	3	4	5	6		1	2	3	4	5	6		1	2	3	4	5	6
GH32	-14.1691	9.23941	12.0965	6.37236	1.60993	-0.222796		95	77	28	5	1	0		170.21	30.83	4.16	0.52	0.24	0.05
GH89	-7.9231	8.55023	-0.056943	-0.516732	-0.34814	-0.155622		55	46	2	0	0	0		85.1	15.41	2.08	0.26	0.12	0.02
GH33	-7.00431	5.96526	1.9524	3.35399	2.52134	-0.159448		62	38	5	2	1	0		89.24	16.16	2.18	0.27	0.12	0.02
GH55	-6.90402	7.54691	-0.454545	-0.159276	-0.10731	-0.0479684		0	10	0	0	0	0		8.26	1.5	0.2	0.03	0.01	0
GH78	-6.90402	4.88441	1.79597	12.4583	-0.10731	-0.0479684		0	7	1	2	0	0		8.26	1.5	0.2	0.03	0.01	0
PL7	-6.75968	5.93206	-0.538073	5.1458	7.77963	-0.0567831		2	10	0	1	1	0		11.57	2.1	0.28	0.04	0.02	0
GH28	-5.47831	6.45151	-1.3448	-0.471226	-0.317482	-0.141917		52	34	0	0	0	0		71.06	12.87	1.74	0.22	0.1	0.02
GH10	-4.87908	5.33341	-0.321227	-0.11256	-0.0758359	-0.0338993		0	5	0	0	0	0		4.13	0.75	0.1	0.01	0.01	0
GH43	-4.48699	3.99347	2.30656	-0.63137	-0.425376	-0.190147		105	40	7	0	0	0		125.59	22.75	3.07	0.38	0.17	0.03
GH85	-3.8544	-0.186759	9.94822	-0.331543	4.30329	-0.0998491		26	6	10	0	1	0		35.53	6.43	0.87	0.11	0.05	0.01
GH92	-3.82843	2.61415	3.33619	-0.907872	1.14743	3.65822		226	61	14	0	1	1		250.36	45.34	6.12	0.76	0.35	0.07
GH144	-3.81243	4.4389	-0.827916	-0.290108	-0.195456	-0.0873703		19	14	0	0	0	0		27.27	4.94	0.67	0.08	0.04	0.01
PL1	-1.79259	2.22166	-0.675132	-0.236571	-0.159386	-0.071247		15	7	0	0	0	0		18.18	3.29	0.44	0.06	0.03	0.01
PL11	-1.78088	2.07042	-0.380169	-0.133214	-0.0897509	-0.0401194		4	3	0	0	0	0		5.78	1.05	0.14	0.02	0.01	0
GH30	-1.45746	1.55728	0.292486	-0.573072	-0.386098	-0.172589		98	25	3	0	0	0		104.11	18.86	2.54	0.32	0.14	0.03
GH116	-1.22847	1.0233	0.844264	-0.236571	-0.159386	-0.071247		16	5	1	0	0	0		18.18	3.29	0.44	0.06	0.03	0.01
GH147	-1.21804	1.38929	-0.203092	-0.071165	-0.0479463	-0.0214324		1	1	0	0	0	0		1.65	0.3	0.04	0.01	0	0
GH151	-1.21804	1.38929	-0.203092	-0.071165	-0.0479463	-0.0214324		1	1	0	0	0	0		1.65	0.3	0.04	0.01	0	0
GH16	-0.791336	1.65601	-1.73313	-0.607302	-0.40916	-0.182898		113	28	0	0	0	0		116.5	21.1	2.85	0.36	0.16	0.03
GH44	-0.7298	0.892202	-0.248765	-0.0871689	-0.0587287	-0.0262522		2	1	0	0	0	0		2.48	0.45	0.06	0.01	0	0
GH110	-0.698161	-0.644828	3.61176	-0.174518	-0.117579	-0.0525588		9	1	2	0	0	0		9.92	1.8	0.24	0.03	0.01	0
GH3	-0.698037	1.18113	-0.75182	-0.658835	-0.44388	-0.198418		133	30	2	0	0	0		136.33	24.69	3.33	0.42	0.19	0.04
GH25	-0.569784	0.796445	-0.406464	-0.142428	-0.0959588	-0.0428944		6	2	0	0	0	0		6.61	1.2	0.16	0.02	0.01	0
GH39	-0.219395	-0.440593	1.79597	-0.159276	-0.10731	-0.0479684		8	1	1	0	0	0		8.26	1.5	0.2	0.03	0.01	0
GH26	-0.100214	0.424116	-0.675132	-0.236571	-0.159386	-0.071247		18	4	0	0	0	0		18.18	3.29	0.44	0.06	0.03	0.01
PL6	-0.0707725	-0.546781	1.66924	-0.167069	-0.11256	-0.0503154		9	1	1	0	0	0		9.09	1.65	0.22	0.03	0.01	0
GH23	0.0457821	0.116968	-0.351927	-0.123318	-0.0830836	-0.0371391		5	1	0	0	0	0		4.96	0.9	0.12	0.02	0.01	0
GH20	0.0857005	0.96892	-2.25263	-0.78934	-0.531806	-0.237722		193	40	0	0	0	0		192.52	34.87	4.71	0.59	0.27	0.05
GH106	0.190501	0.242866	-0.946164	-0.331543	-0.223372	-0.0998491		36	7	0	0	0	0		35.53	6.43	0.87	0.11	0.05	0.01
GH53	0.21585	-0.0503794	-0.380169	-0.133214	-0.0897509	-0.0401194		6	1	0	0	0	0		5.78	1.05	0.14	0.02	0.01	0
PL26	0.21585	-0.0503794	-0.380169	-0.133214	-0.0897509	-0.0401194		6	1	0	0	0	0		5.78	1.05	0.14	0.02	0.01	0
GH38	0.305504	-0.821725	1.36484	-0.188545	-0.127029	-0.0567831		12	1	1	0	0	0		11.57	2.1	0.28	0.04	0.02	0
GH108	0.458613	-0.419546	-0.143591	-0.0503154	-0.0338993	-0.0151533		1	0	0	0	0	0		0.83	0.15	0.02	0	0	0
GH114	0.458613	-0.419546	-0.143591	-0.0503154	-0.0338993	-0.0151533		1	0	0	0	0	0		0.83	0.15	0.02	0	0	0
GH148	0.458613	-0.419546	-0.143591	-0.0503154	-0.0338993	-0.0151533		1	0	0	0	0	0		0.83	0.15	0.02	0	0	0
GH19	0.458613	-0.419546	-0.143591	-0.0503154	-0.0338993	-0.0151533		1	0	0	0	0	0		0.83	0.15	0.02	0	0	0
GH64	0.458613	-0.419546	-0.143591	-0.0503154	-0.0338993	-0.0151533		1	0	0	0	0	0		0.83	0.15	0.02	0	0	0
GH77	0.458613	-0.419546	-0.143591	-0.0503154	-0.0338993	-0.0151533		1	0	0	0	0	0		0.83	0.15	0.02	0	0	0
GH8	0.458613	-0.419546	-0.143591	-0.0503154	-0.0338993	-0.0151533		1	0	0	0	0	0		0.83	0.15	0.02	0	0	0
GH82	0.458613	-0.419546	-0.143591	-0.0503154	-0.0338993	-0.0151533		1	0	0	0	0	0		0.83	0.15	0.02	0	0	0
GH86	0.458613	-0.419546	-0.143591	-0.0503154	-0.0338993	-0.0151533		1	0	0	0	0	0		0.83	0.15	0.02	0	0	0
GH99	0.458613	-0.419546	-0.143591	-0.0503154	-0.0338993	-0.0151533		1	0	0	0	0	0		0.83	0.15	0.02	0	0	0
GH76	0.613984	-0.143304	-1.08139	-0.378926	-0.255296	-0.114119		48	8	0	0	0	0		46.27	8.38	1.13	0.14	0.06	0.01
GH130	0.627227	-0.513349	-0.0985052	-0.524388	-0.353298	-0.157927		90	14	2	0	0	0		87.58	15.86	2.14	0.27	0.12	0.02
GH128	0.648651	-0.593396	-0.203092	-0.071165	-0.0479463	-0.0214324		2	0	0	0	0	0		1.65	0.3	0.04	0.01	0	0
GH139	0.648651	-0.593396	-0.203092	-0.071165	-0.0479463	-0.0214324		2	0	0	0	0	0		1.65	0.3	0.04	0.01	0	0
GH143	0.648651	-0.593396	-0.203092	-0.071165	-0.0479463	-0.0214324		2	0	0	0	0	0		1.65	0.3	0.04	0.01	0	0
GH145	0.648651	-0.593396	-0.203092	-0.071165	-0.0479463	-0.0214324		2	0	0	0	0	0		1.65	0.3	0.04	0.01	0	0
GH150	0.648651	-0.593396	-0.203092	-0.071165	-0.0479463	-0.0214324		2	0	0	0	0	0		1.65	0.3	0.04	0.01	0	0
GH84	0.648651	-0.593396	-0.203092	-0.071165	-0.0479463	-0.0214324		2	0	0	0	0	0		1.65	0.3	0.04	0.01	0	0
GH87	0.648651	-0.593396	-0.203092	-0.071165	-0.0479463	-0.0214324		2	0	0	0	0	0		1.65	0.3	0.04	0.01	0	0
PL12	0.648651	-0.593396	-0.203092	-0.071165	-0.0479463	-0.0214324		2	0	0	0	0	0		1.65	0.3	0.04	0.01	0	0
PL14	0.648651	-0.593396	-0.203092	-0.071165	-0.0479463	-0.0214324		2	0	0	0	0	0		1.65	0.3	0.04	0.01	0	0
PL17	0.648651	-0.593396	-0.203092	-0.071165	-0.0479463	-0.0214324		2	0	0	0	0	0		1.65	0.3	0.04	0.01	0	0
GH137	0.794524	-0.726842	-0.248765	-0.0871689	-0.0587287	-0.0262522		3	0	0	0	0	0		2.48	0.45	0.06	0.01	0	0
GH42	0.794524	-0.726842	-0.248765	-0.0871689	-0.0587287	-0.0262522		3	0	0	0	0	0		2.48	0.45	0.06	0.01	0	0
GH50	0.794524	-0.726842	-0.248765	-0.0871689	-0.0587287	-0.0262522		3	0	0	0	0	0		2.48	0.45	0.06	0.01	0	0
GH74	0.794524	-0.726842	-0.248765	-0.0871689	-0.0587287	-0.0262522		3	0	0	0	0	0		2.48	0.45	0.06	0.01	0	0
GH73	0.917542	-0.839381	-0.287282	-0.100666	-0.0678219	-0.0303169		4	0	0	0	0	0		3.31	0.6	0.08	0.01	0	0
PL27	0.917542	-0.839381	-0.287282	-0.100666	-0.0678219	-0.0303169		4	0	0	0	0	0		3.31	0.6	0.08	0.01	0	0
PL8	0.951801	-0.70061	-0.659534	-0.231105	-0.155704	-0.0696009		19	2	0	0	0	0		17.35	3.14	0.42	0.05	0.02	0
GH117	1.02596	-0.938564	-0.321227	-0.11256	-0.0758359	-0.0338993		5	0	0	0	0	0		4.13	0.75	0.1	0.01	0.01	0
GH136	1.02596	-0.938564	-0.321227	-0.11256	-0.0758359	-0.0338993		5	0	0	0	0	0		4.13	0.75	0.1	0.01	0.01	0
GH140	1.02596	-0.938564	-0.321227	-0.11256	-0.0758359	-0.0338993		5	0	0	0	0	0		4.13	0.75	0.1	0.01	0.01	0
PL10	1.02596	-0.938564	-0.321227	-0.11256	-0.0758359	-0.0338993		5	0	0	0	0	0		4.13	0.75	0.1	0.01	0.01	0
GH125	1.12401	-1.02826	-0.351927	-0.123318	-0.0830836	-0.0371391		6	0	0	0	0	0		4.96	0.9	0.12	0.02	0.01	0
GH37	1.12401	-1.02826	-0.351927	-0.123318	-0.0830836	-0.0371391		6	0	0	0	0	0		4.96	0.9	0.12	0.02	0.01	0
GH138	1.21421	-1.11078	-0.380169	-0.133214	-0.0897509	-0.0401194		7	0	0	0	0	0		5.78	1.05	0.14	0.02	0.01	0
GH66	1.21421	-1.11078	-0.380169	-0.133214	-0.0897509	-0.0401194		7	0	0	0	0	0		5.78	1.05	0.14	0.02	0.01	0
GH24	1.2982	-1.18761	-0.406464	-0.142428	-0.0959588	-0.0428944		8	0	0	0	0	0		6.61	1.2	0.16	0.02	0.01	0
GH35	1.32616	-1.12135	-0.610399	-0.213888	-0.144104	-0.0644156		17	1	0	0	0	0		14.87	2.69	0.36	0.05	0.02	0
GH141	1.45176	-1.32809	-0.454545	-0.159276	-0.10731	-0.0479684		10	0	0	0	0	0		8.26	1.5	0.2	0.03	0.01	0
GH67	1.45176	-1.32809	-0.454545	-0.159276	-0.10731	-0.0479684		10	0	0	0	0	0		8.26	1.5	0.2	0.03	0.01	0
GH63	1.59069	-1.45519	-0.498044	-0.174518	-0.117579	-0.0525588		12	0	0	0	0	0		9.92	1.8	0.24	0.03	0.01	0
PL21	1.59069	-1.45519	-0.498044	-0.174518	-0.117579	-0.0525588		12	0	0	0	0	0		9.92	1.8	0.24	0.03	0.01	0
PL9	1.65584	-1.51478	-0.51844	-0.181665	-0.122394	-0.0547112		13	0	0	0	0	0		10.74	1.95	0.26	0.03	0.01	0
GH123	1.82606	-1.59402	-0.734285	-0.257299	-0.173351	-0.0774894		25	1	0	0	0	0		21.48	3.89	0.53	0.07	0.03	0.01
GH9	1.88065	-1.64539	-0.748359	-0.26223	-0.176674	-0.0789747		26	1	0	0	0	0		22.31	4.04	0.55	0.07	0.03	0.01
GH146	1.94954	-1.78347	-0.610399	-0.213888	-0.144104	-0.0644156		18	0	0	0	0	0		14.87	2.69	0.36	0.05	0.02	0
GH51	2.05547	-1.88037	-0.643565	-0.22551	-0.151934	-0.0679157		20	0	0	0	0	0		16.53	2.99	0.4	0.05	0.02	0
GH94	2.05547	-1.88037	-0.643565	-0.22551	-0.151934	-0.0679157		20	0	0	0	0	0		16.53	2.99	0.4	0.05	0.02	0
GH105	2.2043	-1.81433	-1.11986	-0.392408	-0.264379	-0.11818		56	4	0	0	0	0		49.58	8.98	1.21	0.15	0.07	0.01
GH127	2.30115	-1.98859	-0.968142	-0.339244	-0.228561	-0.102168		43	2	0	0	0	0		37.18	6.73	0.91	0.11	0.05	0.01
GH115	2.39017	-2.18656	-0.748359	-0.26223	-0.176674	-0.0789747		27	0	0	0	0	0		22.31	4.04	0.55	0.07	0.03	0.01
GH5	2.46911	-2.47515	-0.161106	-0.385723	-0.259875	-0.116166		55	2	1	0	0	0		47.92	8.68	1.17	0.15	0.07	0.01
GH65	2.52033	-2.30564	-0.789113	-0.276511	-0.186295	-0.0832755		30	0	0	0	0	0		24.79	4.49	0.61	0.08	0.03	0.01
GH36	2.58586	-2.21517	-1.12929	-0.395711	-0.266604	-0.119174		58	3	0	0	0	0		50.4	9.13	1.23	0.15	0.07	0.01
GH13	2.59004	-1.96288	-1.97799	0.406338	-0.572787	-0.256041		237	29	1	1	0	0		221.44	40.1	5.41	0.68	0.31	0.06
GH97	2.67033	-2.16337	-1.43006	-0.501102	-0.33761	-0.150914		90	7	0	0	0	0		80.15	14.52	1.96	0.24	0.11	0.02
PL15	2.7628	-2.52745	-0.86503	-0.303113	-0.204218	-0.091287		36	0	0	0	0	0		29.75	5.39	0.73	0.09	0.04	0.01
GH18	2.99434	-2.35457	-1.46976	-1.13259	-0.763068	-0.341097		398	51	5	0	0	0		375.12	67.94	9.17	1.15	0.52	0.1
GH95	2.99641	-2.64247	-1.14792	-0.402239	-0.271003	-0.12114		61	2	0	0	0	0		52.05	9.43	1.27	0.16	0.07	0.01
GH27	3.51933	-3.17235	-1.20218	-0.421252	-0.283812	-0.126867		68	1	0	0	0	0		57.01	10.33	1.39	0.17	0.08	0.02
GH109	3.72492	-3.40761	-1.16627	-0.408669	-0.275335	-0.123077		65	0	0	0	0	0		53.71	9.73	1.31	0.16	0.07	0.01
GH88	3.77732	-3.3718	-1.36066	-0.476786	-0.321227	-0.143591		86	2	0	0	0	0		72.71	13.17	1.78	0.22	0.1	0.02
GH31	4.08664	-3.73852	-1.27952	-0.448354	-0.302072	-0.135029		78	0	0	0	0	0		64.45	11.67	1.58	0.2	0.09	0.02
GH29	5.16723	-4.8261	-1.31601	-0.658835	-0.44388	-0.198418		161	3	1	0	0	0		136.33	24.69	3.33	0.42	0.19	0.04
GH2	6.37286	-5.59135	-2.5025	-0.876894	-0.590794	-0.26409		274	10	0	0	0	0		234.66	42.5	5.74	0.72	0.33	0.07
