# Supplementary material for: Bacteroidetes use thousands of enzyme combinations to break down glycans
Source: Nat Commun. 2019 May 3;10:2043. doi: 10.1038/s41467-019-10068-5 (PMC6499787; doi:10.1038/s41467-019-10068-5)
Supplement: Supplementary file 10 — Supplementary Data 8 [file 41467_2019_10068_MOESM10_ESM.xlsx]

## Sheet: Synteny
Legend: Four examples of PUL clusters exhibiting a high level of synteny across a large taxonomical breadth.
CLUSTER 168
PUL modularity	NCBI TaxID	Genome	Genus	Family	Class
SusC SusD unk GH13 CBM58	665953	Bacteroides eggerthii 1_2_48FAA	Bacteroides	Bacteroidaceae	Bacteroidia
HTCS unk unk GH13 SusC SusC SusD GH13 unk unk	457388	Parabacteroides sp. 2_1_7	Parabacteroides	Tannerellaceae	Bacteroidia
SusC SusD unk GH13	457424	Bacteroides fragilis 3_1_12	Bacteroides	Bacteroidaceae	Bacteroidia
unk SusD SusC GH13 GH13	742817	Odoribacter laneus YIT 12061	Odoribacter	Odoribacteraceae	Bacteroidia
SusC SusD unk GH13	376686	Flavobacterium johnsoniae UW101	Flavobacterium	Flavobacteriaceae	Flavobacteriia
SusC SusD unk unk unk unk GH13	839	Prevotella ruminicola AR32	Prevotella	Prevotellaceae	Bacteroidia
SusC SusD unk unk GH13 GH13	839	Prevotella ruminicola KHT3	Prevotella	Prevotellaceae	Bacteroidia
SusC SusD unk unk CE2 GH13	1280674	Prevotella sp. AGR2160	Prevotella	Prevotellaceae	Bacteroidia
SusC SusD unk unk unk unk GH13	1408309	Prevotella sp. FD3004	Prevotella	Prevotellaceae	Bacteroidia
SusC SusD unk unk unk unk GH13	1761885	Prevotella sp. KHP7	Prevotella	Prevotellaceae	Bacteroidia
SusC SusD unk unk GH13	1761886	Prevotella sp. LC2012	Prevotella	Prevotellaceae	Bacteroidia
SusC SusD unk unk GH13	81582	Prevotella sp. TC2-24	Prevotella	Prevotellaceae	Bacteroidia
SusC SusD unk GH13	1218108	Empedobacter brevis ATCC 43319	Empedobacter	Flavobacteriaceae	Flavobacteriia
unk unk SusD SusC GH13	1076522	Asinibacterium sp. OR43	Asinibacterium	Chitinophagaceae	Chitinophagia
SusC SusD unk GH13 unk	867900	Cellulophaga lytica DSM 7489	Cellulophaga	Flavobacteriaceae	Flavobacteriia
SusC SusD unk GH13 unk unk GH13	688270	Cellulophaga algicola DSM 14237	Cellulophaga	Flavobacteriaceae	Flavobacteriia
SusC SusD unk unk GH13	216432	Croceibacter atlanticus HTCC2559	Croceibacter	Flavobacteriaceae	Flavobacteriia
SusD SusC GH13 unk	983548	Dokdonia sp. 4H-3-7-5	Dokdonia	Flavobacteriaceae	Flavobacteriia
SusD SusC GH13 unk	643867	Marivirga tractuosa DSM 4126	Marivirga	Flammeovirgaceae	Cytophagia
SusC SusD unk unk GH13	767031	Prevotella denticola F0289	Prevotella	Prevotellaceae	Bacteroidia
SusC SusD unk unk GH13	694427	Paludibacter propionicigenes WB4	Paludibacter	Paludibacteraceae	Bacteroidia
SusC SusD unk unk GH13	313598	Polaribacter sp. MED152	Polaribacter	Flavobacteriaceae	Flavobacteriia
SusC SusD unk GH13	313595	Psychroflexus torquis ATCC 700755	Psychroflexus	Flavobacteriaceae	Flavobacteriia
SusC SusD unk GH13	929556	Solitalea canadensis DSM 3403	Solitalea	Sphingobacteriaceae	Sphingobacteriia
SusR SusC SusD unk GH13 unk	929556	Solitalea canadensis DSM 3403	Solitalea	Sphingobacteriaceae	Sphingobacteriia
SusC SusD unk GH13	1121096	Bacteroides gallinarum DSM 18171	Bacteroides	Bacteroidaceae	Bacteroidia
ECF Anti SusC SusD GH13	1121904	Flexithrix dorotheae DSM 6795	Flexithrix	Flammeovirgaceae	Cytophagia
unk unk SusD SusC GH13	925409	Asinibacterium sp. OR53	Asinibacterium	Chitinophagaceae	Chitinophagia
SusC SusD unk unk GH13	1122984	Prevotella intermedia ATCC 25611 = DSM 20706	Prevotella	Prevotellaceae	Bacteroidia
SusC SusD unk unk GH13	944557	Prevotella denticola CRIS 18C-A	Prevotella	Prevotellaceae	Bacteroidia
SusC SusD unk GH13	1144313	Flavobacterium sp. CF136	Flavobacterium	Flavobacteriaceae	Flavobacteriia
SusC SusC SusD unk GH13	1144273	Anaerophaga thermohalophila str. Valhall	Anaerophaga	Marinilabiliaceae	Bacteroidia
unk SusD SusC unk GH13	487797	Flavobacteria bacterium MS024-3C			Flavobacteriia
SusC SusD unk GH13	1121895	Flavobacterium rivuli DSM 21788	Flavobacterium	Flavobacteriaceae	Flavobacteriia
SusC SusD unk GH13	1122992	Prevotella timonensis DSM 22865	Prevotella	Prevotellaceae	Bacteroidia
unk SusD SusC unk GH13 ECF	1095752	Prevotella sp. oral taxon 306 str. F0472	Prevotella	Prevotellaceae	Bacteroidia
SusC SusD unk GH13	938709	Bacteroidetes bacterium SCGC AAA027-N21
SusC SusD unk unk GH13	1078089	Bacteroides sp. HPS0048	Bacteroides	Bacteroidaceae	Bacteroidia
GH13 unk unk SusD SusC unk GH13	886379	Anaerophaga thermohalophila DSM 12881	Anaerophaga	Marinilabiliaceae	Bacteroidia
SusC SusD unk GH13	391598	Flavobacteria bacterium BAL38			Flavobacteriia
SusC SusD unk unk GH13	866771	Prevotella disiens FB035-09AN	Prevotella	Prevotellaceae	Bacteroidia
SusC SusD unk GH13	679189	Prevotella timonensis CRIS 5C-B1	Prevotella	Prevotellaceae	Bacteroidia
SusC SusD unk unk GH13	1122982	Prevotella denticola DSM 20614	Prevotella	Prevotellaceae	Bacteroidia
SusC SusD unk GH13	1121897	Flavobacterium soli DSM 19725	Flavobacterium	Flavobacteriaceae	Flavobacteriia
SusC SusD unk CBM48 GH13	1121901	Flavobacterium tegetincola DSM 22377	Flavobacterium	Flavobacteriaceae	Flavobacteriia
SusC SusD unk GH13	1121891	Flavobacterium gelidilacus DSM 15343	Flavobacterium	Flavobacteriaceae	Flavobacteriia
SusC SusD unk unk GH13	679190	Prevotella buccalis ATCC 35310	Prevotella	Prevotellaceae	Bacteroidia
SusC SusD unk GH13	1123035	Psychroflexus tropicus DSM 15496	Psychroflexus	Flavobacteriaceae	Flavobacteriia
SusC SusD unk GH13 CBM48	156586	Flavobacteria bacterium BBFL7			Flavobacteriia
SusC SusD unk unk GH13	888743	Prevotella multiformis DSM 16608	Prevotella	Prevotellaceae	Bacteroidia
SusC SusD unk unk GH13 unk ECF unk unk	997352	Prevotella nigrescens ATCC 33563	Prevotella	Prevotellaceae	Bacteroidia
SusC SusD unk GH13	1121898	Flavobacterium subsaxonicum DSM 21790	Flavobacterium	Flavobacteriaceae	Flavobacteriia
SusC SusD unk GH13 unk	1121889	Flavobacterium filum DSM 17961	Flavobacterium	Flavobacteriaceae	Flavobacteriia
SusC SusD unk unk GH13	927658	Alkaliflexus imshenetskii DSM 15055	Alkaliflexus	Marinilabiliaceae	Bacteroidia
SusC SusD unk unk GH13 unk	1248440	Polaribacter franzmannii ATCC 700399	Polaribacter	Flavobacteriaceae	Flavobacteriia
SusC SusD unk GH13	1121006	Aquimarina latercula DSM 2041	Aquimarina	Flavobacteriaceae	Flavobacteriia
SusC SusD unk GH13	1121888	Flavobacterium denitrificans DSM 15936	Flavobacterium	Flavobacteriaceae	Flavobacteriia
SusC SusD unk unk GH13	1122981	Prevotella corporis DSM 18810	Prevotella	Prevotellaceae	Bacteroidia
SusC SusD unk GH13 GH13	1123077	Runella limosa DSM 17973	Runella	Cytophagaceae	Cytophagia
SusC SusD unk unk GH13	1121953	Hymenobacter aerophilus DSM 13606	Hymenobacter	Hymenobacteraceae	Cytophagia
SusC SusD unk GH13	1073386	Bacteroides fragilis HMW 610	Bacteroides	Bacteroidaceae	Bacteroidia
SusC SusD unk unk GH13 unk ECF unk	702439	Prevotella nigrescens F0103	Prevotella	Prevotellaceae	Bacteroidia
SusC SusD unk unk GH13	997887	Bacteroides salyersiae CL02T12C01	Bacteroides	Bacteroidaceae	Bacteroidia
SusR SusC SusD unk GH13 GH13	997874	Bacteroides cellulosilyticus CL02T12C19	Bacteroides	Bacteroidaceae	Bacteroidia
SusC SusD unk GH13	1073388	Bacteroides fragilis HMW 616	Bacteroides	Bacteroidaceae	Bacteroidia
SusC SusD unk GH13	1086011	Flavobacterium frigoris PS1	Flavobacterium	Flavobacteriaceae	Flavobacteriia
SusC SusD unk unk GH13 GH13	1123078	Runella zeae DSM 19591	Runella	Cytophagaceae	Cytophagia
unk unk unk unk SusD SusC unk GH13	1123356	Terrimonas ferruginea DSM 30193	Terrimonas	Chitinophagaceae	Chitinophagia
SusC SusD unk GH13	385682	Thermophagus xiamenensis HS1	Thermophagus	Marinilabiliaceae	Bacteroidia
SusC SusD unk GH13	997884	Bacteroides nordii CL02T12C05	Bacteroides	Bacteroidaceae	Bacteroidia
SusC SusD unk GH13	1121912	Gelidibacter mesophilus DSM 14095	Gelidibacter	Flavobacteriaceae	Flavobacteriia
SusC SusD unk GH13	391603	Flavobacteriales bacterium ALC-1			Flavobacteriia
SusC SusD unk GH13	745717	Olleya sp. VCSA23	Olleya	Flavobacteriaceae	Flavobacteriia
SusC SusD unk GH13	391587	Kordia algicida OT-1	Kordia	Flavobacteriaceae	Flavobacteriia
SusC SusD unk GH13	1122225	Mesoflavibacter zeaxanthinifaciens DSM 18436	Mesoflavibacter	Flavobacteriaceae	Flavobacteriia
SusC SusD unk GH13 CBM48	1111730	Flavobacterium antarcticum DSM 19726	Flavobacterium	Flavobacteriaceae	Flavobacteriia
SusC SusD unk GH13	1353276	Olleya marilimosa CAM030	Olleya	Flavobacteriaceae	Flavobacteriia
SusC SusD unk GH13	1122226	Mesonia mobilis DSM 19841	Mesonia	Flavobacteriaceae	Flavobacteriia
SusC SusD unk GH13	1034807	Flavobacterium branchiophilum FL-15	Flavobacterium	Flavobacteriaceae	Flavobacteriia
SusC SusD unk GH13	1250001	Olleya sp. Hel_I_94	Olleya	Flavobacteriaceae	Flavobacteriia
SusC SusD unk GH13	1250004	Psychroserpens sp. Hel_I_66	Psychroserpens	Flavobacteriaceae	Flavobacteriia
SusC SusD unk GH13 unk	1250036	Cellulophaga sp. RHA_52	Cellulophaga	Flavobacteriaceae	Flavobacteriia
unk unk SusD SusC CBM48 GH13	510947	Lacibacter cauensis CGMCC 1.7271	Lacibacter	Chitinophagaceae	Chitinophagia
SusC SusD unk unk GH13_dist CBM48 GH13	1408473	Prolixibacter bellariivorans ATCC BAA-1284	Prolixibacter	Prolixibacteraceae	Bacteroidia
SusC SusD unk GH13	1249990	Nonlabens sp. Hel_I_38	Nonlabens	Flavobacteriaceae	Flavobacteriia
SusC SusD unk GH13	1249977	Nonlabens sp. Hel_I_56	Nonlabens	Flavobacteriaceae	Flavobacteriia
SusC SusD unk GH13	1298868	Flavobacterium sp. URHB0058	Flavobacterium	Flavobacteriaceae	Flavobacteriia
SusC SusD unk GH13	459526	Flavobacterium anhuiense CGMCC 1.6859	Flavobacterium	Flavobacteriaceae	Flavobacteriia
SusC SusD unk unk GH13 unk unk	1250006	Polaribacter sp. Hel_I_88	Polaribacter	Flavobacteriaceae	Flavobacteriia
SusD SusC GH13 unk	1249996	Dokdonia sp. Hel_I_63	Dokdonia	Flavobacteriaceae	Flavobacteriia
SusC SusD unk GH13	745718	Olleya sp. VCSM12	Olleya	Flavobacteriaceae	Flavobacteriia
SusC SusD unk GH13	1131812	Flavobacterium sp. 83	Flavobacterium	Flavobacteriaceae	Flavobacteriia
SusC SusD unk GH13	1249999	Lacinutrix sp. Hel_I_90	Lacinutrix	Flavobacteriaceae	Flavobacteriia
SusC SusD unk GH13	1202532	Flavobacterium sp. F52	Flavobacterium	Flavobacteriaceae	Flavobacteriia
SusC SusD unk GH13	1304868	Flavobacterium sp. 40S8	Flavobacterium	Flavobacteriaceae	Flavobacteriia
SusC SusD unk GH13	1121896	Flavobacterium sasangense DSM 21067	Flavobacterium	Flavobacteriaceae	Flavobacteriia
SusC SusD unk GH13	490189	Flavobacterium caeni CGMCC 1.7031	Flavobacterium	Flavobacteriaceae	Flavobacteriia
SusC SusD unk GH13	1506583	Flavobacterium sp. Fl	Flavobacterium	Flavobacteriaceae	Flavobacteriia
SusC SusD unk GH13	1094932	Flavobacterium sp. JGI 0001001-D1	Flavobacterium	Flavobacteriaceae	Flavobacteriia
SusC SusD unk GH13	459471	Flavobacterium tiangeerense CGMCC 1.6847	Flavobacterium	Flavobacteriaceae	Flavobacteriia
SusC SusD unk GH13	386300	Flavobacterium glaciei CGMCC 1.5380	Flavobacterium	Flavobacteriaceae	Flavobacteriia
unk SusD SusC GH13 unk unk CE4 unk	1393122	Crenotalea thermophila DSM 14807	Crenotalea	Chitinophagaceae	Chitinophagia
SusC SusD unk GH13 unk unk GH13	76594	Cellulophaga baltica DSM 24729	Cellulophaga	Flavobacteriaceae	Flavobacteriia
GH13 unk SusD SusC GH13 SusR	188932	Pedobacter cryoconitis DSM 14825	Pedobacter	Sphingobacteriaceae	Sphingobacteriia
SusC SusD unk unk unk CBM48 GH13	1356852	Hymenobacter sp. APR13	Hymenobacter	Hymenobacteraceae	Cytophagia
SusC SusD unk GH13 unk unk GH13	1348584	Cellulophaga baltica 18	Cellulophaga	Flavobacteriaceae	Flavobacteriia
SusC SusD unk GH13 unk unk GH13	1348585	Cellulophaga baltica NN016038	Cellulophaga	Flavobacteriaceae	Flavobacteriia
SusC SusD unk GH13	1454201	Nonlabens marinus S1-08	Nonlabens	Flavobacteriaceae	Flavobacteriia
SusC SusD unk GH13 unk	754409	Winogradskyella sp. PG-2	Winogradskyella	Flavobacteriaceae	Flavobacteriia
SusC SusD unk GH13	1094466	Flavobacterium indicum GPTSA100-9 = DSM 17447	Flavobacterium	Flavobacteriaceae	Flavobacteriia
SusC SusD unk unk GH13	1484118	Hymenobacter sp. PAMC 26628	Hymenobacter	Hymenobacteraceae	Cytophagia
SusC SusD unk GH13 unk	1622118	Lutibacter profundi LP1	Lutibacter	Flavobacteriaceae	Flavobacteriia
SusC SusD unk GH13	1476901	Nonlabens sp. MIC269	Nonlabens	Flavobacteriaceae	Flavobacteriia
SusC SusD unk GH13	96345	Flavobacterium psychrophilum Z2	Flavobacterium	Flavobacteriaceae	Flavobacteriia
SusC SusD unk GH13 unk	979	Cellulophaga lytica HI1	Cellulophaga	Flavobacteriaceae	Flavobacteriia
SusC SusD unk unk unk GH13	28131	Prevotella intermedia 17-2	Prevotella	Prevotellaceae	Bacteroidia
SusC SusD unk unk unk GH13	28131	Prevotella intermedia OMA14	Prevotella	Prevotellaceae	Bacteroidia
SusC SusD unk GH13 GH13	1191459	Flammeovirga sp. MY04	Flammeovirga	Flammeovirgaceae	Cytophagia
SusC SusD unk GH13	986	Flavobacterium johnsoniae GSE09	Flavobacterium	Flavobacteriaceae	Flavobacteriia
SusC SusD unk GH13	96345	Flavobacterium psychrophilum Z1	Flavobacterium	Flavobacteriaceae	Flavobacteriia
SusC SusD unk GH13	1850246	Lutibacter sp. LPB0138	Lutibacter	Flavobacteriaceae	Flavobacteriia
SusC SusD unk unk GH13 unk unk	1774273	Polaribacter vadi LPB0003	Polaribacter	Flavobacteriaceae	Flavobacteriia
SusC SusD unk GH13	1336802	Nonlabens sp. Hel1_33_55	Nonlabens	Flavobacteriaceae	Flavobacteriia
SusC SusD unk GH13 unk unk	1855336	Polaribacter sp. KT25b	Polaribacter	Flavobacteriaceae	Flavobacteriia
SusC SusD unk unk GH13	1249933	Winogradskyella sp. RHA_55	Winogradskyella	Flavobacteriaceae	Flavobacteriia
SusC SusD unk GH13 unk	979	Cellulophaga lytica DAU203	Cellulophaga	Flavobacteriaceae	Flavobacteriia
SusC SusD unk GH13 unk	1486034	Lacinutrix venerupis DOK2-8	Lacinutrix	Flavobacteriaceae	Flavobacteriia
SusC SusD unk GH13	1936080	Winogradskyella sp. J14-2	Winogradskyella	Flavobacteriaceae	Flavobacteriia
SusC SusD unk GH13	1936081	Seonamhaeicola sp. S2-3	Seonamhaeicola	Flavobacteriaceae	Flavobacteriia
SusC SusD unk GH13	996801	Polaribacter reichenbachii 6Alg 8T	Polaribacter	Flavobacteriaceae	Flavobacteriia
SusC SusD unk GH13	1761784	Flavobacterium sp. FV08	Flavobacterium	Flavobacteriaceae	Flavobacteriia
SusC SusD unk unk unk GH13	82805	Hymenobacter actinosclerus DSM 15310	Hymenobacter	Hymenobacteraceae	Cytophagia
unk SusD SusC CBM48 GH13	683125	Sphingobacterium wenxiniae DSM 22789	Sphingobacterium	Sphingobacteriaceae	Sphingobacteriia
SusC SusD unk GH13	1128970	Flavobacterium noncentrifugens CGMCC 1.10076	Flavobacterium	Flavobacteriaceae	Flavobacteriia
SusC SusD unk GH13	178355	Flavobacterium omnivorum CGMCC 1.2747	Flavobacterium	Flavobacteriaceae	Flavobacteriia
SusC SusD unk GH13	328515	Nonlabens dokdonensis DSM 17205	Nonlabens	Flavobacteriaceae	Flavobacteriia
SusC SusD unk unk GH13 CBM48 GH13	947013	Chryseolinea serpens DSM 24574	Chryseolinea		Cytophagia
SusR SusC SusD unk GH13	947013	Chryseolinea serpens DSM 24574	Chryseolinea		Cytophagia
SusC SusD unk unk GH13	1529069	Polaribacter sp. BM10	Polaribacter	Flavobacteriaceae	Flavobacteriia
SusC SusD unk GH13	592029	Nonlabens dokdonensis DSW-6	Nonlabens	Flavobacteriaceae	Flavobacteriia
SusC SusD GH13 unk GHetoile	861299	Gemmatirosa kalamazoonesis KBS708	Gemmatirosa	Gemmatimonadaceae	Gemmatimonadetes
SusC SusD unk GH13	319236	Nonlabens sediminis NBRC 100970	Nonlabens	Flavobacteriaceae	Flavobacteriia
SusC SusD unk GH13	331648	Nonlabens spongiae JCM 13191	Nonlabens	Flavobacteriaceae	Flavobacteriia
SusC SusD unk GH13	1492737	Flavobacterium gilvum EM1308	Flavobacterium	Flavobacteriaceae	Flavobacteriia
SusC SusD unk GH13	754397	Polaribacter sp. SA4-10	Polaribacter	Flavobacteriaceae	Flavobacteriia
SusC SusD unk unk GH13	1312072	Polaribacter sp. SA4-12	Polaribacter	Flavobacteriaceae	Flavobacteriia
SusC SusD unk GH13	889453	Alkalitalea saponilacus DSM 24412	Alkalitalea	Marinilabiliaceae	Bacteroidia
SusC SusD unk unk GH13	1717717	Marinifilaceae bacterium SPP2		Marinifilaceae	Bacteroidia
SusC SusD unk GH13 GH13	1978337	Petrimonas sp. IBARAKI	Petrimonas	Porphyromonadaceae	Bacteroidia
SusC SusD unk unk GH13	584609	Tenacibaculum jejuense KCTC 22618	Tenacibaculum	Flavobacteriaceae	Flavobacteriia
SusC SusD unk unk GH13	28131	Prevotella intermedia KCOM 1944	Prevotella	Prevotellaceae	Bacteroidia
SusC SusD unk unk GH13	28131	Prevotella intermedia KCOM 1741	Prevotella	Prevotellaceae	Bacteroidia
SusC SusD unk unk GH13	28131	Prevotella intermedia KCOM 1933	Prevotella	Prevotellaceae	Bacteroidia
SusC SusD unk unk GH13	28131	Prevotella intermedia KCOM 2838	Prevotella	Prevotellaceae	Bacteroidia
SusC SusD unk unk GH13	28131	Prevotella intermedia KCOM 2837	Prevotella	Prevotellaceae	Bacteroidia
SusC SusD unk unk GH13	28131	Prevotella intermedia KCOM 2033	Prevotella	Prevotellaceae	Bacteroidia
SusC SusD unk unk GH13	28131	Prevotella intermedia KCOM 2836	Prevotella	Prevotellaceae	Bacteroidia
SusC SusD unk GH13	1775430	Flammeovirga sp. SJP92	Flammeovirga	Flammeovirgaceae	Cytophagia
SusC SusD unk GH13 unk	2057808	Lacinutrix sp. Bg11-31	Lacinutrix	Flavobacteriaceae	Flavobacteriia
SusC SusD unk GH13	2058135	Olleya sp. Bg11-27	Olleya	Flavobacteriaceae	Flavobacteriia
SusC SusD unk unk GH13	2058137	Polaribacter sp. ALD11	Polaribacter	Flavobacteriaceae	Flavobacteriia
SusC SusD unk GH13	2058134	Nonlabens sp. MB-3u-79	Nonlabens	Flavobacteriaceae	Flavobacteriia
SusC SusD unk GH13	996801	Polaribacter reichenbachii KCTC 23969	Polaribacter	Flavobacteriaceae	Flavobacteriia
SusC SusD unk GH13	985043	Polaribacter sejongensis KCTC 23670	Polaribacter	Flavobacteriaceae	Flavobacteriia
SusC SusD unk unk GH13	754423	Tenacibaculum sp. SZ-18	Tenacibaculum	Flavobacteriaceae	Flavobacteriia
SusC SusD unk unk GH13	989	Marinilabilia salmonicolor MSL42	Marinilabilia	Marinilabiliaceae	Bacteroidia
SusC SusD unk unk GH13 unk	419940	Hyunsoonleella jejuensis DSM 21035	Hyunsoonleella	Flavobacteriaceae	Flavobacteriia
SusC SusD unk unk GH13 unk	504487	Jejuia pallidilutea DSM 21165	Jejuia	Flavobacteriaceae	Flavobacteriia
SusC SusD unk GH13	2069432	Tamlana sp. UJ94	Tamlana	Flavobacteriaceae	Flavobacteriia
SusC SusD unk GH13	1803846	Flavivirga eckloniae ECD14	Flavivirga	Flavobacteriaceae	Flavobacteriia
SusC SusD unk GH13	817	Bacteroides fragilis Q1F2	Bacteroides	Bacteroidaceae	Bacteroidia
unk SusD SusC GH13	1079859	Pseudarcicella hirudinis DSM 25647	Pseudarcicella	Cytophagaceae	Cytophagia
SusC SusD unk unk GH13_dist CBM48 GH13	1541063	Prolixibacter denitrificans DSM 27267	Prolixibacter	Prolixibacteraceae	Bacteroidia
unk unk SusD SusC GH13	669455	Vibrionimonas magnilacihabitans DSM 22423	Vibrionimonas	Chitinophagaceae	Chitinophagia
SusC SusD unk unk GH13 unk unk unk unk unk	1409788	Sunxiuqinia dokdonensis SK	Sunxiuqinia	Prolixibacteraceae	Bacteroidia
unk unk SusD SusC GH13	1235997	Hydrobacter penzbergensis DSM 25353	Hydrobacter	Chitinophagaceae	Chitinophagia
SusC SusD unk GH13 unk	1236989	Geofilum rubicundum JCM 15548	Geofilum	Marinilabiliaceae	Bacteroidia
SusC SusD unk unk unk GH13 GH13 unk	906888	Nonlabens ulvanivorans JCM 19296	Nonlabens	Flavobacteriaceae	Flavobacteriia
SusC SusC SusD unk GH13	1798434	Ignavibacteria bacterium RBG_16_35_7			Ignavibacteria
SusC SusD unk GH13	2162713	Flavobacterium sp. HYN0048	Flavobacterium	Flavobacteriaceae	Flavobacteriia
SusC SusD unk GH13 unk CE9	1981981	Flavobacterium sp. AJ004	Flavobacterium	Flavobacteriaceae	Flavobacteriia
SusC SusD unk GH13 unk	76595	Cellulophaga fucicola DSM 24786	Cellulophaga	Flavobacteriaceae	Flavobacteriia
SusC SusD unk GH13 unk	1798237	Algibacter sp. RHA_19	Algibacter	Flavobacteriaceae	Flavobacteriia
SusC SusD SusC SusD CBM26 CBM26 CBM26 GH13	1121006	Aquimarina latercula DSM 2041	Aquimarina	Flavobacteriaceae	Flavobacteriia
Cluster 51
PUL modularity	NCBI TaxID	Genome	Genus	Family	Class
SusC SusD unk GH3 GH144	537012	Bacteroides cellulosilyticus DSM 14838	Bacteroides	Bacteroidaceae	Bacteroidia
SusC SusD GH3 unk GH144 unk CE15	537012	Bacteroides cellulosilyticus DSM 14838	Bacteroides	Bacteroidaceae	Bacteroidia
SusC SusD GH3 GH144	411476	Bacteroides ovatus ATCC 8483	Bacteroides	Bacteroidaceae	Bacteroidia
SusC SusD GH3 GH144	411901	Bacteroides caccae ATCC 43185	Bacteroides	Bacteroidaceae	Bacteroidia
SusC SusD GH3 GH144 CE4 unk	457395	Bacteroides sp. 9_1_42FAA	Bacteroides	Bacteroidaceae	Bacteroidia
SusC SusD GH3 GH144	665953	Bacteroides eggerthii 1_2_48FAA	Bacteroides	Bacteroidaceae	Bacteroidia
SusC SusD GH3 GH144 unk	457424	Bacteroides fragilis 3_1_12	Bacteroides	Bacteroidaceae	Bacteroidia
SusC SusD GH3 GH144	702444	Bacteroides xylanisolvens SD CC 2a	Bacteroides	Bacteroidaceae	Bacteroidia
SusC SusD GH3 GH144	483216	Bacteroides eggerthii DSM 20697	Bacteroides	Bacteroidaceae	Bacteroidia
SusC SusD GH3 GH144 unk	742767	Dysgonomonas mossii DSM 22836	Dysgonomonas	Dysgonamonadaceae	Bacteroidia
SusC SusD GH3 GH144 CE4 unk	457391	Bacteroides sp. 3_1_33FAA	Bacteroides	Bacteroidaceae	Bacteroidia
SusC SusD GH3 GH144	469586	Bacteroides sp. 1_1_6	Bacteroides	Bacteroidaceae	Bacteroidia
SusC SusD GH3 GH144	469585	Bacteroides sp. 1_1_14	Bacteroides	Bacteroidaceae	Bacteroidia
SusC SusD GH3 GH144	585544	Bacteroides sp. D22	Bacteroides	Bacteroidaceae	Bacteroidia
SusC SusD GH3 GH144	556258	Bacteroides sp. D1	Bacteroides	Bacteroidaceae	Bacteroidia
SusC SusD GH3 GH144	702447	Bacteroides xylanisolvens SD CC 1b	Bacteroides	Bacteroidaceae	Bacteroidia
SusC SusD GH3 GH144	702443	Bacteroides ovatus SD CMC 3f	Bacteroides	Bacteroidaceae	Bacteroidia
SusC SusD GH3 GH144	457387	Bacteroides sp. 1_1_30	Bacteroides	Bacteroidaceae	Bacteroidia
SusC SusD GH3 GH144	469590	Bacteroides sp. 2_2_4	Bacteroides	Bacteroidaceae	Bacteroidia
SusC SusD GH3 GH144	665954	Bacteroides ovatus 3_8_47FAA	Bacteroides	Bacteroidaceae	Bacteroidia
SusC SusD GH3 GH144	556259	Bacteroides sp. D2	Bacteroides	Bacteroidaceae	Bacteroidia
SusC SusD GH3 GH144	657309	Bacteroides xylanisolvens XB1A	Bacteroides	Bacteroidaceae	Bacteroidia
SusC SusD GH3 GH144	469588	Bacteroides sp. 2_1_22	Bacteroides	Bacteroidaceae	Bacteroidia
SusC SusD unk GH144 GH3 GH144	483215	Bacteroides finegoldii DSM 17565	Bacteroides	Bacteroidaceae	Bacteroidia
SusC SusD GH3 GH144 CE4 unk	483217	Bacteroides dorei DSM 17855	Bacteroides	Bacteroidaceae	Bacteroidia
SusC SusD unk GH3 GH144	762984	Bacteroides clarus YIT 12056	Bacteroides	Bacteroidaceae	Bacteroidia
SusC SusD GH3 unk GH144	28116	Bacteroides ovatus NLAE-zl-C11	Bacteroides	Bacteroidaceae	Bacteroidia
SusC SusD GH3 unk GH144	28116	Bacteroides ovatus NLAE-zl-C34	Bacteroides	Bacteroidaceae	Bacteroidia
SusC SusD GH3 GH144	28116	Bacteroides ovatus NLAE-zl-C500	Bacteroides	Bacteroidaceae	Bacteroidia
SusC SusD GH3 unk GH144	28116	Bacteroides ovatus NLAE-zl-C57	Bacteroides	Bacteroidaceae	Bacteroidia
SusC SusD GH3 GH144	93974	Bacteroides sp. AR20	Bacteroides	Bacteroidaceae	Bacteroidia
SusC SusD GH3 GH144	818	Bacteroides thetaiotaomicron KPPR-3	Bacteroides	Bacteroidaceae	Bacteroidia
SusC SusD GH3 GH144	818	Bacteroides thetaiotaomicron NLAE-zl-G288	Bacteroides	Bacteroidaceae	Bacteroidia
SusC SusD GH3 GH144	818	Bacteroides thetaiotaomicron NLAE-zl-C523	Bacteroides	Bacteroidaceae	Bacteroidia
SusC SusD GH3 GH144	818	Bacteroides thetaiotaomicron NLAE-zl-C579	Bacteroides	Bacteroidaceae	Bacteroidia
SusC SusD GH3 GH144	371601	Bacteroides xylanisolvens NLAE-zl-C182	Bacteroides	Bacteroidaceae	Bacteroidia
SusC SusD GH3 GH144	371601	Bacteroides xylanisolvens NLAE-zl-C202	Bacteroides	Bacteroidaceae	Bacteroidia
SusC SusD GH3 GH144	371601	Bacteroides xylanisolvens NLAE-zl-C29	Bacteroides	Bacteroidaceae	Bacteroidia
SusC SusD GH3 GH144	371601	Bacteroides xylanisolvens NLAE-zl-C339	Bacteroides	Bacteroidaceae	Bacteroidia
SusC SusD GH3 GH144	371601	Bacteroides xylanisolvens NLAE-zl-G421	Bacteroides	Bacteroidaceae	Bacteroidia
SusC SusD GH3 GH144	371601	Bacteroides xylanisolvens NLAE-zl-G339	Bacteroides	Bacteroidaceae	Bacteroidia
SusC SusD GH3 GH144	371601	Bacteroides xylanisolvens NLAE-zl-G310	Bacteroides	Bacteroidaceae	Bacteroidia
SusC SusD unk GH144 GH3 unk unk unk unk unk unk	1855398	Porphyromonadaceae bacterium KHP3R9	NA	Porphyromonadaceae	Bacteroidia
SusC SusD GH144 GH3	1410613	Prevotella sp. P6B1	Prevotella	Prevotellaceae	Bacteroidia
SusC SusD GH144 GH3	1410614	Prevotella sp. P6B4	Prevotella	Prevotellaceae	Bacteroidia
SusC SusD unk GH144 GH144 unk GH3	688270	Cellulophaga algicola DSM 14237	Cellulophaga	Flavobacteriaceae	Flavobacteriia
SusC SusD unk GH144 GH3 unk GH144	926556	Echinicola vietnamensis DSM 17526	Echinicola	Cyclobacteriaceae	Cytophagia
SusC SusD unk GH144 GH144 unk GH3 unk	531844	Flavobacteriaceae bacterium 3519-10	NA	Flavobacteriaceae	Flavobacteriia
SusC SusD unk GH144 GH144 unk GH3 unk	643867	Marivirga tractuosa DSM 4126	Marivirga	Flammeovirgaceae	Cytophagia
SusC SusD unk GH144 GH144 GH3 unk	485917	Pedobacter heparinus DSM 2366	Pedobacter	Sphingobacteriaceae	Sphingobacteriia
SusC SusD unk GH144 GH144 GH3 unk	762903	Pseudopedobacter saltans DSM 12145	Pseudopedobacter	Sphingobacteriaceae	Sphingobacteriia
SusC SusD unk GH144 GH3 unk GH144	1121859	Echinicola pacifica DSM 19836	Echinicola	Cyclobacteriaceae	Cytophagia
SusC SusD GH144 GH3	525373	Sphingobacterium spiritivorum ATCC 33861	Sphingobacterium	Sphingobacteriaceae	Sphingobacteriia
SusC SusD GH3 GH144 CE4 unk	556260	Bacteroides dorei 5_1_36	Bacteroides	Bacteroidaceae	Bacteroidia
SusC SusD GH144 GH3	525372	Sphingobacterium spiritivorum ATCC 33300	Sphingobacterium	Sphingobacteriaceae	Sphingobacteriia
SusC SusD unk GH144 GH3	1144313	Flavobacterium sp. CF136	Flavobacterium	Flavobacteriaceae	Flavobacteriia
SusC SusD unk GH3 GH144	1121101	Bacteroides salyersiae WAL 10018	Bacteroides	Bacteroidaceae	Bacteroidia
SusC SusD unk GH144 GH3 GH144	742766	Dysgonomonas gadei ATCC BAA-286	Dysgonomonas	Dysgonamonadaceae	Bacteroidia
SusC SusD unk GH144 GH3	873533	Prevotella oralis ATCC 33269	Prevotella	Prevotellaceae	Bacteroidia
SusC SusD GH3 GH144	1078089	Bacteroides sp. HPS0048	Bacteroides	Bacteroidaceae	Bacteroidia
SusC SusD unk unk GH144 GH3 unk	926551	Capnocytophaga cynodegmi DSM 19736	Capnocytophaga	Flavobacteriaceae	Flavobacteriia
SusC SusD GH144 unk unk GH3	1121287	Chryseobacterium gregarium DSM 19109	Chryseobacterium	Flavobacteriaceae	Flavobacteriia
SusC SusD unk GH144 GH144 unk GH3	1121286	Chryseobacterium daeguense DSM 19388	Chryseobacterium	Flavobacteriaceae	Flavobacteriia
SusC SusD unk GH144 GH144 unk GH3	1121285	Chryseobacterium caeni DSM 17710	Chryseobacterium	Flavobacteriaceae	Flavobacteriia
SusC SusD GH144 GH3	1122980	Prevotella baroniae DSM 16972	Prevotella	Prevotellaceae	Bacteroidia
SusC SusD unk GH144 GH3 unk unk	540906	Pedobacter glucosidilyticus DSM 23534	Pedobacter	Sphingobacteriaceae	Sphingobacteriia
SusC SusD unk GH144 unk GH3	1123058	Riemerella columbina DSM 16469	Riemerella	Flavobacteriaceae	Flavobacteriia
SusC SusD GH3 GH144	371601	Bacteroides xylanisolvens NLAE-zl-P352	Bacteroides	Bacteroidaceae	Bacteroidia
SusC SusD GH3 GH144	371601	Bacteroides xylanisolvens NLAE-zl-P393	Bacteroides	Bacteroidaceae	Bacteroidia
SusC SusD GH3 GH144	371601	Bacteroides xylanisolvens NLAE-zl-P727	Bacteroides	Bacteroidaceae	Bacteroidia
SusC SusD GH3 GH144	371601	Bacteroides xylanisolvens NLAE-zl-P732	Bacteroides	Bacteroidaceae	Bacteroidia
SusC SusD GH3 GH144	371601	Bacteroides xylanisolvens NLAE-zl-P736	Bacteroides	Bacteroidaceae	Bacteroidia
SusC SusD GH3 GH144	818	Bacteroides thetaiotaomicron NLAE-zl-H207	Bacteroides	Bacteroidaceae	Bacteroidia
SusC SusD GH3 unk GH144 unk	1121097	Bacteroides graminisolvens DSM 19988	Bacteroides	Bacteroidaceae	Bacteroidia
SusC SusD GH3 GH144	28116	Bacteroides ovatus NLAE-zl-H304	Bacteroides	Bacteroidaceae	Bacteroidia
SusC SusD GH3 GH144	818	Bacteroides thetaiotaomicron NLAE-zl-H492	Bacteroides	Bacteroidaceae	Bacteroidia
SusC SusD GH3 GH144	28116	Bacteroides ovatus NLAE-zl-H361	Bacteroides	Bacteroidaceae	Bacteroidia
SusC SusD GH3 GH144	818	Bacteroides thetaiotaomicron NLAE-zl-P32	Bacteroides	Bacteroidaceae	Bacteroidia
SusC SusD GH3 GH144	818	Bacteroides thetaiotaomicron NLAE-zl-P699	Bacteroides	Bacteroidaceae	Bacteroidia
SusC SusD GH3 GH144	818	Bacteroides thetaiotaomicron NLAE-zl-H463	Bacteroides	Bacteroidaceae	Bacteroidia
SusC SusD unk unk GH144 GH144 unk GH3	1144316	Chryseobacterium sp. CF314	Chryseobacterium	Flavobacteriaceae	Flavobacteriia
SusC SusD GH144 unk unk GH3 unk	525257	Chryseobacterium gleum ATCC 35910	Chryseobacterium	Flavobacteriaceae	Flavobacteriia
SusC SusD GH3 GH144 CE4 unk	997875	Bacteroides dorei CL02T00C15	Bacteroides	Bacteroidaceae	Bacteroidia
SusC SusD unk unk GH144 GH3	1321819	Bacteroides pyogenes F0041	Bacteroides	Bacteroidaceae	Bacteroidia
SusC SusD GH3 GH144	997885	Bacteroides ovatus CL02T12C04	Bacteroides	Bacteroidaceae	Bacteroidia
SusC SusD GH3 GH144 CE4 unk	997876	Bacteroides dorei CL02T12C06	Bacteroides	Bacteroidaceae	Bacteroidia
GH144 unk SusD SusC GH3	997890	Bacteroides uniformis CL03T12C37	Bacteroides	Bacteroidaceae	Bacteroidia
SusC SusD GH3 GH144 CE4 unk	997877	Bacteroides dorei CL03T12C01	Bacteroides	Bacteroidaceae	Bacteroidia
SusC SusD unk GH3 GH144 SusC HTCS	1073351	Bacteroides stercoris CC31F	Bacteroides	Bacteroidaceae	Bacteroidia
SusC SusD GH144 GH3 unk	1338011	Elizabethkingia anophelis NUHP1	Elizabethkingia	Flavobacteriaceae	Flavobacteriia
SusC SusD GH3 GH144	997887	Bacteroides salyersiae CL02T12C01	Bacteroides	Bacteroidaceae	Bacteroidia
SusC SusD GH3 GH144	997892	Bacteroides xylanisolvens CL03T12C04	Bacteroides	Bacteroidaceae	Bacteroidia
SusC SusC SusD GH3 GH144	997873	Bacteroides caccae CL03T12C61	Bacteroides	Bacteroidaceae	Bacteroidia
AraC unk SusC SusD GH3 unk GH144 unk CE15 unk	997874	Bacteroides cellulosilyticus CL02T12C19	Bacteroides	Bacteroidaceae	Bacteroidia
SusC SusD GH3 GH144	997874	Bacteroides cellulosilyticus CL02T12C19	Bacteroides	Bacteroidaceae	Bacteroidia
SusC SusD GH3 GH144 unk unk HTCS	997878	Bacteroides fragilis CL03T00C08	Bacteroides	Bacteroidaceae	Bacteroidia
SusC SusD GH3 GH144 unk	1073388	Bacteroides fragilis HMW 616	Bacteroides	Bacteroidaceae	Bacteroidia
SusC SusD GH3 GH144	997884	Bacteroides nordii CL02T12C05	Bacteroides	Bacteroidaceae	Bacteroidia
SusC SusD GH3 GH144	371601	Bacteroides xylanisolvens NLAE-zl-H194	Bacteroides	Bacteroidaceae	Bacteroidia
SusD SusC GH3 GH144 unk GH144	1122179	Lewinella persica DSM 23188	Lewinella	Lewinellaceae	Saprospiria
SusC SusD GH144 unk GH3	1121870	Chryseobacterium tenax DSM 16811	Chryseobacterium	Flavobacteriaceae	Flavobacteriia
SusC SusD unk unk GH144 GH144 unk GH3	1500281	Chryseobacterium sp. CF284	Chryseobacterium	Flavobacteriaceae	Flavobacteriia
SusC SusD unk unk GH144 GH144 unk GH3	1500284	Chryseobacterium sp. CF299	Chryseobacterium	Flavobacteriaceae	Flavobacteriia
SusC SusD unk GH144 unk GH3	1123057	Rhodonellum psychrophilum DSM 17998	Rhodonellum	Cytophagaceae	Cytophagia
SusC SusD GH144 GH3	459529	Sphingobacterium siyangensis CGMCC 1.6855	Sphingobacterium	Sphingobacteriaceae	Sphingobacteriia
SusC SusD GH144 GH3 unk unk	1250004	Psychroserpens sp. Hel_I_66	Psychroserpens	Flavobacteriaceae	Flavobacteriia
ECF unk SusC SusD GH144 unk GH3	1150368	Sinomicrobium oceani CGMCC 1.12145	Sinomicrobium	Flavobacteriaceae	Flavobacteriia
SusC SusD GH144 GH144 GH3 GH3	1408473	Prolixibacter bellariivorans ATCC BAA-1284	Prolixibacter	Prolixibacteraceae	Bacteroidia
SusC SusD GH144 unk GH3	1500290	Chryseobacterium sp. YR460	Chryseobacterium	Flavobacteriaceae	Flavobacteriia
SusC SusD GH144 GH144 unk GH3 unk unk	1392489	Leeuwenhoekiella sp. MAR_2009_132	Leeuwenhoekiella	Flavobacteriaceae	Flavobacteriia
SusC SusD GH144 unk GH3 unk	1500289	Chryseobacterium sp. OV705	Chryseobacterium	Flavobacteriaceae	Flavobacteriia
SusC SusD GH144 unk GH3	1500298	Chryseobacterium sp. YR561	Chryseobacterium	Flavobacteriaceae	Flavobacteriia
SusC SusD GH144 unk GH3 unk	1500296	Chryseobacterium sp. YR480	Chryseobacterium	Flavobacteriaceae	Flavobacteriia
SusC SusD GH144 unk GH3 unk	1500287	Chryseobacterium sp. OV715	Chryseobacterium	Flavobacteriaceae	Flavobacteriia
SusC SusD GH144 unk GH3 unk	1500294	Chryseobacterium sp. YR485	Chryseobacterium	Flavobacteriaceae	Flavobacteriia
SusC SusD GH144 unk GH3 unk	1340435	Chryseobacterium sp. UNC8MFCol	Chryseobacterium	Flavobacteriaceae	Flavobacteriia
SusC SusD GH144 unk GH144 unk GH3	1249975	Gillisia sp. Hel_I_29	Gillisia	Flavobacteriaceae	Flavobacteriia
AraC unk SusC SusD GH3 unk GH144	1163670	Bacteroides sp. 14(A)	Bacteroides	Bacteroidaceae	Bacteroidia
SusC SusD GH3 GH144	1163670	Bacteroides sp. 14(A)	Bacteroides	Bacteroidaceae	Bacteroidia
SusC SusD GH144 GH144 unk GH3 unk unk	1392488	Leeuwenhoekiella sp. Hel_I_48	Leeuwenhoekiella	Flavobacteriaceae	Flavobacteriia
SusC SusD GH144 unk GH3	1500282	Chryseobacterium sp. CF365	Chryseobacterium	Flavobacteriaceae	Flavobacteriia
SusC SusD GH144 unk GH3 unk	1500292	Chryseobacterium sp. YR459	Chryseobacterium	Flavobacteriaceae	Flavobacteriia
SusC SusD GH144 unk GH3	1500288	Chryseobacterium sp. YR005	Chryseobacterium	Flavobacteriaceae	Flavobacteriia
SusC SusD GH144 unk GH3 unk	1500295	Chryseobacterium sp. YR477	Chryseobacterium	Flavobacteriaceae	Flavobacteriia
ECF Anti SusC SusD GH144 GH3	1356852	Hymenobacter sp. APR13	Hymenobacter	Hymenobacteraceae	Cytophagia
SusC SusD GH144 GH3 unk	172045	Elizabethkingia miricola BM10	Elizabethkingia	Flavobacteriaceae	Flavobacteriia
ECF Anti SusC SusD GH144 GH3	1227739	Hymenobacter swuensis DY53	Hymenobacter	Hymenobacteraceae	Cytophagia
SusC SusD GH144 unk GH3 unk	878220	Chryseobacterium sp. StRB126	Chryseobacterium	Flavobacteriaceae	Flavobacteriia
SusC SusD unk unk GH144 GH3	45243	Capnocytophaga haemolytica CCUG 32990	Capnocytophaga	Flavobacteriaceae	Flavobacteriia
ECF Anti SusC SusD GH144 GH144 unk GH3	1484118	Hymenobacter sp. PAMC 26628	Hymenobacter	Hymenobacteraceae	Cytophagia
SusC SusD GH3 GH144	1268240	Bacteroides cellulosilyticus WH2	Bacteroides	Bacteroidaceae	Bacteroidia
SusC SusD GH3 unk GH144 unk CE15 unk	1268240	Bacteroides cellulosilyticus WH2	Bacteroides	Bacteroidaceae	Bacteroidia
SusC SusD GH3 GH144 GH144	818	Bacteroides thetaiotaomicron 7330	Bacteroides	Bacteroidaceae	Bacteroidia
SusC SusD GH3 GH144	1422848	Bacteroides thetaiotaomicron VIII-271G	Bacteroides	Bacteroidaceae	Bacteroidia
SusC SusD GH3 GH144	1422836	Bacteroides thetaiotaomicron WH3	Bacteroides	Bacteroidaceae	Bacteroidia
SusC SusD GH3 GH144 CE4 unk	1422844	Bacteroides vulgatus VIII-271C	Bacteroides	Bacteroidaceae	Bacteroidia
SusC SusD GH3 GH144 CE4 unk	1422845	Bacteroides vulgatus VIII-271D	Bacteroides	Bacteroidaceae	Bacteroidia
SusC SusD GH3 GH144	1422842	Bacteroides xylanisolvens VIII-271A	Bacteroides	Bacteroidaceae	Bacteroidia
ECF unk unk unk SusC SusD GH144 GH3	403776	Sphingobacterium sp. PM2-P1-29	Sphingobacterium	Sphingobacteriaceae	Sphingobacteriia
SusC SusD unk GH144 GH144 unk GH3 unk	1727164	Pedobacter sp. PACM 27299	Pedobacter	Sphingobacteriaceae	Sphingobacteriia
SusC SusD GH144 unk GH3 unk	1324352	Chryseobacterium gallinarum DSM 27622	Chryseobacterium	Flavobacteriaceae	Flavobacteriia
SusC SusD GH3 GH144 CE4 unk	357276	Bacteroides dorei isolate HS1_L_3_B_079	Bacteroides	Bacteroidaceae	Bacteroidia
SusC SusD GH3 GH144 CE4 unk	357276	Bacteroides dorei isolate HS1_L_1_B_010	Bacteroides	Bacteroidaceae	Bacteroidia
SusC SusD GH3 GH144 CE4 unk	357276	Bacteroides dorei isolate HS2_L_2_B_045b	Bacteroides	Bacteroidaceae	Bacteroidia
SusC SusD GH144 unk GH3	1721091	Chryseobacterium sp. IHB B 17019	Chryseobacterium	Flavobacteriaceae	Flavobacteriia
SusC SusD GH144 GH3 unk	1117645	Elizabethkingia anophelis CSID_3015183678	Elizabethkingia	Flavobacteriaceae	Flavobacteriia
SusC SusD GH144 GH3 unk	1117645	Elizabethkingia anophelis CSID_3000521207	Elizabethkingia	Flavobacteriaceae	Flavobacteriia
SusC SusD GH144 GH3 unk	1117645	Elizabethkingia anophelis CSID_3015183681	Elizabethkingia	Flavobacteriaceae	Flavobacteriia
SusC SusD GH144 GH3 unk	1352940	Elizabethkingia anophelis FMS-007	Elizabethkingia	Flavobacteriaceae	Flavobacteriia
SusC SusD GH144 unk GH3	1685010	Chryseobacterium glacei IHBB 10212	Chryseobacterium	Flavobacteriaceae	Flavobacteriia
ECF Anti SusC SusD GH144 unk GH3	477680	Filimonas lacunae NBRC 104114	Filimonas	Chitinophagaceae	Chitinophagia
SusC SusD GH3 GH144	1796613	Bacteroides caecimuris I48	Bacteroides	Bacteroidaceae	Bacteroidia
SusC SusD GH3 GH144	1379690	Bacteroides ovatus V975	Bacteroides	Bacteroidaceae	Bacteroidia
SusC SusD unk GH144 GH144 unk GH3	1250295	Flavobacteriaceae bacterium MAR_2010_188	NA	Flavobacteriaceae	Flavobacteriia
SusC SusD GH144 unk GH144 unk GH3	1336796	Gillisia sp. Hel1_33_143	Gillisia	Flavobacteriaceae	Flavobacteriia
SusC SusD unk unk GH144 GH3	652787	Mucilaginibacter mallensis MP1X4	Mucilaginibacter	Sphingobacteriaceae	Sphingobacteriia
SusC SusD unk GH144 GH3 unk unk unk unk unk unk	1642646	Petrimonas mucosa DSM 28695	Petrimonas	Porphyromonadaceae	Bacteroidia
SusC SusD GH144 unk GH3	1121284	Chryseobacterium bovis DSM 19482	Chryseobacterium	Flavobacteriaceae	Flavobacteriia
SusC SusD unk GH144 GH144 GH3	151894	Pedobacter africanus DSM 12126	Pedobacter	Sphingobacteriaceae	Sphingobacteriia
SusC SusD GH144 unk GH3 unk	1500285	Chryseobacterium sp. OV279	Chryseobacterium	Flavobacteriaceae	Flavobacteriia
SusC SusD GH144 GH3 unk	1302689	Mucilaginibacter polytrichastri DSM 26907	Mucilaginibacter	Sphingobacteriaceae	Sphingobacteriia
SusC SusD GH144 GH3	1302689	Mucilaginibacter polytrichastri DSM 26907	Mucilaginibacter	Sphingobacteriaceae	Sphingobacteriia
SusC SusD GH144 GH3	688867	Ohtaekwangia koreensis DSM 25262	Ohtaekwangia	Cytophagaceae	Cytophagia
AraC unk SusC SusD GH3 unk GH144 unk CE15 unk	329854	Bacteroides intestinalis TSDC17.2	Bacteroides	Bacteroidaceae	Bacteroidia
SusC SusD GH3 GH144	329854	Bacteroides intestinalis TSDC17.2	Bacteroides	Bacteroidaceae	Bacteroidia
SusC SusD GH3 GH144	28116	Bacteroides ovatus TSDC17.2	Bacteroides	Bacteroidaceae	Bacteroidia
SusC SusD GH3 GH144	818	Bacteroides thetaiotaomicron TSDC17.2	Bacteroides	Bacteroidaceae	Bacteroidia
SusC SusD GH3 GH144	226186	Bacteroides thetaiotaomicron VPI-5482	Bacteroides	Bacteroidaceae	Bacteroidia
SusC SusD GH3 GH144	1268240	Bacteroides cellulosilyticus WH2 (new assembly)	Bacteroides	Bacteroidaceae	Bacteroidia
SusC SusD GH3 unk GH144 unk CE15 unk	1268240	Bacteroides cellulosilyticus WH2 (new assembly)	Bacteroides	Bacteroidaceae	Bacteroidia
SusC SusD GH3 GH144	818	Bacteroides thetaiotaomicron 7330 (new assembly)	Bacteroides	Bacteroidaceae	Bacteroidia
SusC SusD GH3 GH144	411476	Bacteroides ovatus ATCC 8483 (new assembly)	Bacteroides	Bacteroidaceae	Bacteroidia
SusC SusD GH144 GH3 unk	1117645	Elizabethkingia anophelis 0422	Elizabethkingia	Flavobacteriaceae	Flavobacteriia
SusC SusD GH144 GH3 unk	1117645	Elizabethkingia anophelis 3375	Elizabethkingia	Flavobacteriaceae	Flavobacteriia
SusC SusD GH144 GH3 unk	1606016	Elizabethkingia endophytica F3201	Elizabethkingia	Flavobacteriaceae	Flavobacteriia
SusC SusD GH144 GH3 unk	1756150	Elizabethkingia ursingii G4123	Elizabethkingia	Flavobacteriaceae	Flavobacteriia
SusC SusD GH144 GH3 unk	1606016	Elizabethkingia endophytica JM-87	Elizabethkingia	Flavobacteriaceae	Flavobacteriia
SusC SusD GH144 GH3 unk	238	Elizabethkingia meningoseptica G4120	Elizabethkingia	Flavobacteriaceae	Flavobacteriia
SusC SusD GH144 GH3 unk	238	Elizabethkingia meningoseptica G4076	Elizabethkingia	Flavobacteriaceae	Flavobacteriia
SusC SusD GH144 GH3 unk	238	Elizabethkingia meningoseptica KC1913	Elizabethkingia	Flavobacteriaceae	Flavobacteriia
SusC SusD GH144 GH3 unk	1756149	Elizabethkingia bruuniana G0146	Elizabethkingia	Flavobacteriaceae	Flavobacteriia
SusC SusD GH144 GH3 unk	1117645	Elizabethkingia anophelis F3543	Elizabethkingia	Flavobacteriaceae	Flavobacteriia
SusC SusD GH144 GH3 unk	1117645	Elizabethkingia anophelis E6809	Elizabethkingia	Flavobacteriaceae	Flavobacteriia
SusC SusD GH144 unk GH3 unk	253	Chryseobacterium indologenes FDAARGOS_337	Chryseobacterium	Flavobacteriaceae	Flavobacteriia
SusC SusD GH144 unk GH3	2015076	Chryseobacterium sp. T16E-39	Chryseobacterium	Flavobacteriaceae	Flavobacteriia
SusC SusD GH3 GH144	47678	Bacteroides caccae ATCC 43185 (new assembly)	Bacteroides	Bacteroidaceae	Bacteroidia
SusC SusD unk GH144 GH3 unk unk unk unk unk unk	1978337	Petrimonas sp. IBARAKI	Petrimonas	Porphyromonadaceae	Bacteroidia
SusC SusD unk unk GH144 GH3	45243	Capnocytophaga haemolytica NCTC12947	Capnocytophaga	Flavobacteriaceae	Flavobacteriia
SusC SusD unk GH144 GH144 unk GH3	536441	Chryseobacterium taklimakanense NCTC13490	Chryseobacterium	Flavobacteriaceae	Flavobacteriia
SusC SusD GH144 GH144 GH3	1010	Sphingobacterium mizutaii NCTC12149	Sphingobacterium	Sphingobacteriaceae	Sphingobacteriia
SusC SusD GH144 unk GH3	558152	Chryseobacterium piperi ATCC BAA-1782	Chryseobacterium	Flavobacteriaceae	Flavobacteriia
SusC SusD unk unk GH144 GH3 unk	28189	Capnocytophaga cynodegmi G7591	Capnocytophaga	Flavobacteriaceae	Flavobacteriia
SusC SusD GH144 GH3 unk	1246994	Elizabethkingia anophelis R26	Elizabethkingia	Flavobacteriaceae	Flavobacteriia
SusC SusD GH144 GH3 unk	1117646	Elizabethkingia anophelis Ag1	Elizabethkingia	Flavobacteriaceae	Flavobacteriia
SusC SusD GH144 GH3 unk	1117645	Elizabethkingia anophelis AR6-8	Elizabethkingia	Flavobacteriaceae	Flavobacteriia
SusC SusD GH144 GH3 unk	1117645	Elizabethkingia anophelis AR4-6	Elizabethkingia	Flavobacteriaceae	Flavobacteriia
SusC SusD GH144 GH3 unk	172045	Elizabethkingia miricola EM798-26	Elizabethkingia	Flavobacteriaceae	Flavobacteriia
SusC SusD GH144 unk GH3 unk	253	Chryseobacterium indologenes FDAARGOS_379	Chryseobacterium	Flavobacteriaceae	Flavobacteriia
GH144 unk SusD SusC GH3	1775430	Flammeovirga sp. SJP92	Flammeovirga	Flammeovirgaceae	Cytophagia
SusC SusD GH144 GH3 unk	238	Elizabethkingia meningoseptica Em1	Elizabethkingia	Flavobacteriaceae	Flavobacteriia
SusC SusD GH144 GH3 unk	238	Elizabethkingia meningoseptica Em2	Elizabethkingia	Flavobacteriaceae	Flavobacteriia
SusC SusD GH144 GH3 unk	238	Elizabethkingia meningoseptica Em3	Elizabethkingia	Flavobacteriaceae	Flavobacteriia
ECF Anti SusC SusD unk GH144 GH3	413434	Sediminibacterium ginsengisoli DSM 22335	Sediminibacterium	Chitinophagaceae	Chitinophagia
SusC SusD GH144 GH3 unk	1117645	Elizabethkingia anophelis FDAARGOS_134	Elizabethkingia	Flavobacteriaceae	Flavobacteriia
SusC SusD GH144 GH3 unk	1117645	Elizabethkingia anophelis FDAARGOS_132	Elizabethkingia	Flavobacteriaceae	Flavobacteriia
SusC SusD GH144 GH144 GH3 GH3	1541063	Prolixibacter denitrificans DSM 27267	Prolixibacter	Prolixibacteraceae	Bacteroidia
SusC SusD GH144 GH3	688913	Ohtaekwangia kribbensis DSM 25221	Ohtaekwangia	Cytophagaceae	Cytophagia
SusC SusD unk GH144 GH144 GH3 unk	1750599	Mongoliibacter ruber DSM 27929	Mongoliibacter	Cyclobacteriaceae	Cytophagia
SusC SusD unk GH144 GH144 GH3	563176	Siphonobacter aquaeclarae DSM 21668	Siphonobacter	Cytophagaceae	Cytophagia
SusC SusD GH144 GH3 unk	1117645	Elizabethkingia anophelis FDAARGOS_198	Elizabethkingia	Flavobacteriaceae	Flavobacteriia
SusC SusD unk GH144 GH144 GH3 unk	76595	Cellulophaga fucicola DSM 24786	Cellulophaga	Flavobacteriaceae	Flavobacteriia
unk SusC SusD SusC SusD GH3 unk GH144	763034	Bacteroides fluxus YIT 12057	Bacteroides	Bacteroidaceae	Bacteroidia
unk SusC SusD SusC SusD GH3 unk GH144 unk	997889	Bacteroides uniformis CL03T00C23	Bacteroides	Bacteroidaceae	Bacteroidia
unk SusC SusD SusC SusD GH3 unk GH144 unk	997890	Bacteroides uniformis CL03T12C37	Bacteroides	Bacteroidaceae	Bacteroidia
Cluster 511
PUL modularity	NCBI TaxID	Genome	Genus	Family	Class
SusR unk unk SusC SusD GH99 GH97	376686	Flavobacterium johnsoniae UW101	Flavobacterium	Flavobacteriaceae	Flavobacteriia
SusR unk unk SusC SusD GH99 GH97	1761885	Prevotella sp. KHP7	Prevotella	Prevotellaceae	Bacteroidia
unk unk SusC SusD GH99 GH97 SusR	1761883	Prevotella sp. KH1P2	Prevotella	Prevotellaceae	Bacteroidia
SusR unk unk SusC SusD GH99 GH97	1410613	Prevotella sp. P6B1	Prevotella	Prevotellaceae	Bacteroidia
SusR unk unk SusC SusD GH99 GH97	1410614	Prevotella sp. P6B4	Prevotella	Prevotellaceae	Bacteroidia
unk unk SusC SusD GH99 GH97 SusR	171552	Prevotellaceae bacterium KH2P17		Prevotellaceae	Bacteroidia
SusR unk unk SusC SusD GH99 GH97	688246	Prevotella multisaccharivorax DSM 17128	Prevotella	Prevotellaceae	Bacteroidia
SusR unk unk SusC SusD GH99 GH97	915438	Prevotella oryzae DSM 17970	Prevotella	Prevotellaceae	Bacteroidia
unk SusC SusD GH99 GH97 SusC	553174	Prevotella melaninogenica ATCC 25845	Prevotella	Prevotellaceae	Bacteroidia
SusR unk unk SusC SusD GH99 GH97	929556	Solitalea canadensis DSM 3403	Solitalea	Sphingobacteriaceae	Sphingobacteriia
SusR unk unk SusC SusD GH99 GH97 SusC	1095752	Prevotella sp. oral taxon 306 str. F0472	Prevotella	Prevotellaceae	Bacteroidia
SusR unk unk SusC SusD GH99 GH97	886379	Anaerophaga thermohalophila DSM 12881	Anaerophaga	Marinilabiliaceae	Bacteroidia
SusR unk unk SusC SusD GH99 GH97	1121897	Flavobacterium soli DSM 19725	Flavobacterium	Flavobacteriaceae	Flavobacteriia
SusR unk unk SusC SusD unk unk GH97 GH99 GH97	857291	Prevotella histicola F0411	Prevotella	Prevotellaceae	Bacteroidia
unk SusC SusD GH99 GH97	702438	Prevotella oulorum F0390	Prevotella	Prevotellaceae	Bacteroidia
SusC SusD GH99 GH97	1121888	Flavobacterium denitrificans DSM 15936	Flavobacterium	Flavobacteriaceae	Flavobacteriia
SusC SusD GH99 GH97	1298868	Flavobacterium sp. URHB0058	Flavobacterium	Flavobacteriaceae	Flavobacteriia
SusR unk unk SusC SusD GH99 GH97	459526	Flavobacterium anhuiense CGMCC 1.6859	Flavobacterium	Flavobacteriaceae	Flavobacteriia
SusR unk unk SusC SusD GH99 GH97	1202532	Flavobacterium sp. F52	Flavobacterium	Flavobacteriaceae	Flavobacteriia
SusR unk unk SusC SusD GH99 GH97	1304868	Flavobacterium sp. 40S8	Flavobacterium	Flavobacteriaceae	Flavobacteriia
SusR unk unk SusC SusD GH99 GH97	490189	Flavobacterium caeni CGMCC 1.7031	Flavobacterium	Flavobacteriaceae	Flavobacteriia
SusC SusD GH99 GH97	1506583	Flavobacterium sp. Fl	Flavobacterium	Flavobacteriaceae	Flavobacteriia
unk unk SusC SusD GH99 GH97	28136	Prevotella oulorum ATCC 43324	Prevotella	Prevotellaceae	Bacteroidia
SusR unk unk SusC SusD GH99 GH97	390640	Salinimicrobium catena DSM 23553	Salinimicrobium	Flavobacteriaceae	Flavobacteriia
SusC SusD unk GH97 GH99 SusR	1257021	Flammeovirgaceae bacterium 311		Flammeovirgaceae	Cytophagia
SusR unk unk SusC SusD GH99 GH97	96345	Flavobacterium psychrophilum Z2	Flavobacterium	Flavobacteriaceae	Flavobacteriia
SusR unk unk SusC SusD GH99 GH97	986	Flavobacterium johnsoniae GSE09	Flavobacterium	Flavobacteriaceae	Flavobacteriia
SusR unk unk SusC SusD GH99 GH97	96345	Flavobacterium psychrophilum Z1	Flavobacterium	Flavobacteriaceae	Flavobacteriia
SusC SusD GH99 GH97	1761784	Flavobacterium sp. FV08	Flavobacterium	Flavobacteriaceae	Flavobacteriia
SusR unk unk SusC SusD GH99 GH97	1128970	Flavobacterium noncentrifugens CGMCC 1.10076	Flavobacterium	Flavobacteriaceae	Flavobacteriia
SusR unk unk SusC SusD GH99 GH97	1761785	Flavobacterium sp. OV086	Flavobacterium	Flavobacteriaceae	Flavobacteriia
SusR GH97 SusC SusD GH99 unk	947013	Chryseolinea serpens DSM 24574	Chryseolinea		Cytophagia
SusC SusD GH99 GH97 unk	1220578	Flavihumibacter petaseus NBRC 106054	Flavihumibacter	Chitinophagaceae	Chitinophagia
Cluster 946
PUL modularity	NCBI TaxID	Genome	Genus	Family	Class
SusC SusD GH30_3 unk GH30_3 GH30_1	1122621	Olivibacter sitiensis DSM 17696	Olivibacter	Sphingobacteriaceae	Sphingobacteriia
SusR SusC SusD unk GH30_3 GH30_1	869213	Saccharicrinis fermentans DSM 9555	Saccharicrinis	Marinilabiliaceae	Bacteroidia
SusR SusC SusD unk GH30_3 GH30_1 unk	1353276	Olleya marilimosa CAM030	Olleya	Flavobacteriaceae	Flavobacteriia
SusR SusC SusD unk GH30_3 GH30_1 unk unk	1250004	Psychroserpens sp. Hel_I_66	Psychroserpens	Flavobacteriaceae	Flavobacteriia
SusR unk SusC SusD unk GH30_3 GH30_1	1408473	Prolixibacter bellariivorans ATCC BAA-1284	Prolixibacter	Prolixibacteraceae	Bacteroidia
HTCS unk SusC SusD GH30_3 unk GH30_3 GH30_1	1356852	Hymenobacter sp. APR13	Hymenobacter	Hymenobacteraceae	Cytophagia
ECF Anti SusC SusD unk unk GH30_3 GH30_1	1379909	Rufibacter sp. DG15C	Rufibacter	Hymenobacteraceae	Cytophagia
HTCS unk SusC SusD GH30_3 GH30_1	1385663	Hymenobacter sp. DG25A	Hymenobacter	Hymenobacteraceae	Cytophagia
SusR SusC SusD unk GH30_3 GH30_1	1191459	Flammeovirga sp. MY04	Flammeovirga	Flammeovirgaceae	Cytophagia
SusR SusC SusD unk GH30_3 GH30_1 MFS	1336795	Formosa sp. Hel3_A1_48	Formosa	Flavobacteriaceae	Flavobacteriia
SusR SusC SusD unk GH30_3 GH30_1 unk	1249933	Winogradskyella sp. RHA_55	Winogradskyella	Flavobacteriaceae	Flavobacteriia
SusR SusC SusD unk GH30_3 GH30_1 unk	1336804	Polaribacter sp. Hel1_33_78	Polaribacter	Flavobacteriaceae	Flavobacteriia
SusR SusC SusD unk GH30_3 GH30_1 unk	1936081	Seonamhaeicola sp. S2-3	Seonamhaeicola	Flavobacteriaceae	Flavobacteriia
ECF Anti SusC SusD GH30_3 GH30_1	2029983	Chitinophaga caeni 13	Chitinophaga	Chitinophagaceae	Chitinophagia
SusR SusC SusD unk GH30_3 GH30_1 unk	419940	Hyunsoonleella jejuensis DSM 21035	Hyunsoonleella	Flavobacteriaceae	Flavobacteriia
SusR SusC SusD unk GH30_3 GH30_1 unk	2069432	Tamlana sp. UJ94	Tamlana	Flavobacteriaceae	Flavobacteriia
ECF Anti SusC SusD GH30_3 GH30_1	1349421	Flavihumibacter solisilvae 3-3	Flavihumibacter	Chitinophagaceae	Chitinophagia
SusR SusC SusD unk GH30_3 GH30_1	1541063	Prolixibacter denitrificans DSM 27267	Prolixibacter	Prolixibacteraceae	Bacteroidia
SusR SusC SusD unk GH30_3 GH30_1 unk ECF unk	1168039	Saccharicrinis carchari DSM 27040	Saccharicrinis	Marinilabiliaceae	Bacteroidia
SusR SusC SusD unk GH30_3 GH30_3 GH30_1	156994	Reichenbachiella agariperforans DSM 26134	Reichenbachiella	Flammeovirgaceae	Cytophagia
