# Supplementary material for: Bacteroidetes use thousands of enzyme combinations to break down glycans
Source: Nat Commun. 2019 May 3;10:2043. doi: 10.1038/s41467-019-10068-5 (PMC6499787; doi:10.1038/s41467-019-10068-5)
Supplement: Supplementary file 11 — Supplementary Data 9 [file 41467_2019_10068_MOESM11_ESM.xlsx]

## Sheet: Pfam
Legend: List of proteins tagged as phosphodiesterase (Pfam: PF00149, PF01663) encoded in the vicinity of susC/D pairs by loci with no CAZymes. Proteins can be identified with their NCBI locus_tags
Pfam domain	NCBI Locus tag	NCBI TaxID	Organism name
PF00149	A6J37_15855	1117645	Elizabethkingia anophelis FDAARGOS_198
PF00149	BUN20_11815	817	Bacteroides fragilis Q1F2
PF00149	AL491_09555	1117645	Elizabethkingia anophelis FDAARGOS_132
PF00149	AL492_11965	1117645	Elizabethkingia anophelis FDAARGOS_134
PF00149	BFF93_09290	238	Elizabethkingia meningoseptica Em3
PF00149	BFF93_01920	238	Elizabethkingia meningoseptica Em3
PF00149	BGC12_14805	238	Elizabethkingia meningoseptica Em2
PF00149	BGC12_01895	238	Elizabethkingia meningoseptica Em2
PF00149	BES09_09285	238	Elizabethkingia meningoseptica Em1
PF00149	BES09_01910	238	Elizabethkingia meningoseptica Em1
PF00149	BTO17_03220	996801	Polaribacter reichenbachii KCTC 23969
PF00149	BTO17_03215	996801	Polaribacter reichenbachii KCTC 23969
PF00149	CW731_04535	2058137	Polaribacter sp. ALD11
PF00149	CW731_03585	2058137	Polaribacter sp. ALD11
PF00149	CPT03_21115	363852	Pedobacter ginsengisoli T01R-27
PF00149	CPT03_12665	363852	Pedobacter ginsengisoli T01R-27
PF00149	CPT03_00550	363852	Pedobacter ginsengisoli T01R-27
PF00149	CRN76_02015	253	Chryseobacterium indologenes FDAARGOS_379
PF00149	CQS02_09535	172045	Elizabethkingia miricola EM798-26
PF00149	CMV40_06535	1117645	Elizabethkingia anophelis AR4-6
PF00149	CMV41_06535	1117645	Elizabethkingia anophelis AR6-8
PF00149	EAAG1_006535	1117646	Elizabethkingia anophelis Ag1
PF00149	BAZ09_006535	1246994	Elizabethkingia anophelis R26
PF00149	CK934_09995	2033437	Chitinophaga sp. MD30
PF00149	CI960_21870	2025876	Parabacteroides sp. CT06
PF00149	SAMEA4412673_01026	1010	Sphingobacterium mizutaii NCTC12149
PF00149	SAMEA4412677_01031	536441	Chryseobacterium taklimakanense NCTC13490
PF00149	SAMEA4412677_00826	536441	Chryseobacterium taklimakanense NCTC13490
PF00149	CEY12_19680	2015076	Chryseobacterium sp. T16E-39
PF00149	CEQ15_00425	253	Chryseobacterium indologenes FDAARGOS_337
PF00149	CA264_11445	709015	Pontibacter actiniarum DSM 19842
PF00149	A6C57_15775	1834519	Fibrella sp. ES10-3-2-2
PF00149	AYC66_17730	1117645	Elizabethkingia anophelis E6809
PF00149	AYC67_17420	1117645	Elizabethkingia anophelis F3543
PF00149	AYC65_02265	1756149	Elizabethkingia bruuniana G0146
PF00149	B5G46_08160	238	Elizabethkingia meningoseptica KC1913
PF00149	BBD33_08170	238	Elizabethkingia meningoseptica G4076
PF00149	BBD35_10600	238	Elizabethkingia meningoseptica G4120
PF00149	BBD30_11725	1606016	Elizabethkingia endophytica JM-87
PF00149	BBD34_04210	1756150	Elizabethkingia ursingii G4123
PF00149	BBD32_02260	1606016	Elizabethkingia endophytica F3201
PF00149	BBD31_02130	1117645	Elizabethkingia anophelis 3375
PF00149	BBD28_12970	1117645	Elizabethkingia anophelis 0422
PF00149	BvMPK_1015	821	Bacteroides vulgatus mpk
PF00149	Bovatus_01505	411476	Bacteroides ovatus ATCC 8483 (new assembly)
PF00149	Bovatus_00295	411476	Bacteroides ovatus ATCC 8483 (new assembly)
PF00149	BcellWH2_01140	1268240	Bacteroides cellulosilyticus WH2 (new assembly)
PF00149	BcellWH2_01136	1268240	Bacteroides cellulosilyticus WH2 (new assembly)
PF00149	BvulgTSDC17_01831	821	Bacteroides vulgatus TSDC17.2
PF00149	BovatTSDC17_04970	28116	Bacteroides ovatus TSDC17.2
PF00149	BovatTSDC17_01578	28116	Bacteroides ovatus TSDC17.2
PF00149	BmassTSDC17_00148	204516	Bacteroides massiliensis TSDC17.2
PF00149	BinteTSDC17_05056	329854	Bacteroides intestinalis TSDC17.2
PF00149	BinteTSDC17_05052	329854	Bacteroides intestinalis TSDC17.2
PF00149	BW723_12770	996801	Polaribacter reichenbachii 6Alg 8T
PF00149	BW723_12765	996801	Polaribacter reichenbachii 6Alg 8T
PF00149	BV902_13695	1933220	Sphingobacterium sp. B29
PF00149	BV902_13595	1933220	Sphingobacterium sp. B29
PF00149	GRFL_0860	1229726	Gramella flava JLT2011
PF00149	A5M85_15925	979	Cellulophaga lytica DAU203
PF00149	BK054_16325	1458492	Myroides sp. ZB35
PF00149	YQ22_12250	1644130	Maribacter sp. 1_2014MBL_MicDiv
PF00149	ING2E5A_1420	1642646	Petrimonas mucosa DSM 28695
PF00149	ING2E5A_0529	1642646	Petrimonas mucosa DSM 28695
PF00149	SAMN05192545_2570	1250153	Maribacter sp. MAR_2009_60
PF00149	SAMN05216503_1331	1855336	Polaribacter sp. KT25b
PF00149	BACOV975_04298	1379690	Bacteroides ovatus V975
PF00149	BACOV975_03097	1379690	Bacteroides ovatus V975
PF00149	BFS30_12425	430522	Pedobacter steynii DX4
PF00149	BFS30_09415	430522	Pedobacter steynii DX4
PF00149	BFS30_09345	430522	Pedobacter steynii DX4
PF00149	AE940_10850	817	Bacteroides fragilis S14
PF00149	A8C56_20385	1176587	Niabella ginsenosidivorans BS26
PF00149	FLA_3890	477680	Filimonas lacunae NBRC 104114
PF00149	FLA_3860	477680	Filimonas lacunae NBRC 104114
PF00149	FLA_0986	477680	Filimonas lacunae NBRC 104114
PF00149	A0O34_17770	1685010	Chryseobacterium glacei IHBB 10212
PF00149	SY85_02175	1492898	Flavisolibacter tropicus LCS9
PF00149	M876_12050	1352940	Elizabethkingia anophelis FMS-007
PF00149	A2T59_08520	1117645	Elizabethkingia anophelis CSID_3015183681
PF00149	A2T72_08520	1117645	Elizabethkingia anophelis CSID_3000521207
PF00149	A4C56_08520	1117645	Elizabethkingia anophelis CSID_3015183684
PF00149	A2T74_08520	1117645	Elizabethkingia anophelis CSID_3015183678
PF00149	AS202_18070	76832	Myroides odoratimimus PR63039
PF00149	AS202_18020	76832	Myroides odoratimimus PR63039
PF00149	ATE47_02450	1721091	Chryseobacterium sp. IHB B 17019
PF00149	EL88_05265	357276	Bacteroides dorei isolate HS1_L_1_B_010
PF00149	VU15_13615	817	Bacteroides fragilis BOB25
PF00149	MB0529_02856	817	Bacteroides fragilis BE1
PF00149	IX49_15120	979	Cellulophaga lytica HI1
PF00149	OK18_12930	1324352	Chryseobacterium gallinarum DSM 27622
PF00149	AQ505_11845	1727164	Pedobacter sp. PACM 27299
PF00149	AQ505_06375	1727164	Pedobacter sp. PACM 27299
PF00149	BN1088_1430639	403776	Sphingobacterium sp. PM2-P1-29
PF00149	BN1088_1430634	403776	Sphingobacterium sp. PM2-P1-29
PF00149	PROKKA_03628	1422846	Bacteroides vulgatus VIII-271E
PF00149	PROKKA_01822	1422846	Bacteroides vulgatus VIII-271E
PF00149	PROKKA_03020	1422845	Bacteroides vulgatus VIII-271D
PF00149	PROKKA_02978	1422845	Bacteroides vulgatus VIII-271D
PF00149	PROKKA_03002	1422844	Bacteroides vulgatus VIII-271C
PF00149	PROKKA_02974	1422844	Bacteroides vulgatus VIII-271C
PF00149	PROKKA_02427	1422843	Bacteroides uniformis VIII-271B
PF00149	PROKKA_00034	1422843	Bacteroides uniformis VIII-271B
PF00149	PROKKA_00553	1422847	Bacteroides fragilis VIII-271F
PF00149	BACWH2_1044	1268240	Bacteroides cellulosilyticus WH2
PF00149	BACWH2_1040	1268240	Bacteroides cellulosilyticus WH2
PF00149	A0256_07330	1300914	Mucilaginibacter sp. PAMC 26640
PF00149	APS56_09630	1736674	Algibacter alginicilyticus HZ22
PF00149	APS56_09625	1736674	Algibacter alginicilyticus HZ22
PF00149	APS56_03950	1736674	Algibacter alginicilyticus HZ22
PF00149	FAES_2362	1166018	Fibrella aestuarina BUZ 2
PF00149	BN863_30780	1347342	Formosa agariphila KMM 3901
PF00149	CHSO_1302	878220	Chryseobacterium sp. StRB126
PF00149	BRDCF_p981	1400053	Bacteroidales bacterium CF
PF00149	BRDCF_p379	1400053	Bacteroidales bacterium CF
PF00149	PKOR_11900	400092	Pontibacter korlensis X14-1T
PF00149	MYRA21_3446	1583100	Myroides sp. A21
PF00149	MPR_1669	480520	Myroides profundi D25
PF00149	VO54_03620	172045	Elizabethkingia miricola BM10
PF00149	BF3026	272559	Bacteroides fragilis NCTC 9343
PF00149	BF3186	295405	Bacteroides fragilis YCH46
PF00149	MED217_06337	398720	Leeuwenhoekiella blandensis MED217
PF00149	BVU_1255	435590	Bacteroides vulgatus ATCC 8482
PF00149	BVU_2445	435590	Bacteroides vulgatus ATCC 8482
PF00149	PBAL39_04408	391596	Pedobacter sp. BAL39
PF00149	PBAL39_07715	391596	Pedobacter sp. BAL39
PF00149	PBAL39_08646	391596	Pedobacter sp. BAL39
PF00149	PBAL39_12363	391596	Pedobacter sp. BAL39
PF00149	BACOVA_01801	411476	Bacteroides ovatus ATCC 8483
PF00149	BACOVA_04146	411476	Bacteroides ovatus ATCC 8483
PF00149	BACUNI_03595	411479	Bacteroides uniformis ATCC 8492
PF00149	BACINT_02959	471870	Bacteroides intestinalis DSM 17393
PF00149	BACINT_02963	471870	Bacteroides intestinalis DSM 17393
PF00149	PRABACTJOHN_00663	537006	Parabacteroides johnsonii DSM 18315
PF00149	BACCOPRO_02191	547042	Bacteroides coprophilus DSM 18228
PF00149	BACCELL_05262	537012	Bacteroides cellulosilyticus DSM 14838
PF00149	HMPREF0765_3036	525372	Sphingobacterium spiritivorum ATCC 33300
PF00149	HMPREF0765_3974	525372	Sphingobacterium spiritivorum ATCC 33300
PF00149	HMPREF0204_0020	525257	Chryseobacterium gleum ATCC 35910
PF00149	Dfer_0324	471854	Dyadobacter fermentans DSM 18053
PF00149	Dfer_2404	471854	Dyadobacter fermentans DSM 18053
PF00149	Dfer_3216	471854	Dyadobacter fermentans DSM 18053
PF00149	Cpin_0975	485918	Chitinophaga pinensis DSM 2588
PF00149	Cpin_3146	485918	Chitinophaga pinensis DSM 2588
PF00149	Cpin_5275	485918	Chitinophaga pinensis DSM 2588
PF00149	Cpin_6658	485918	Chitinophaga pinensis DSM 2588
PF00149	Bfra3_010100015783	457424	Bacteroides fragilis 3_1_12
PF00149	HMPREF0766_0973	525373	Sphingobacterium spiritivorum ATCC 33861
PF00149	HMPREF0766_4028	525373	Sphingobacterium spiritivorum ATCC 33861
PF00149	BacD2_010100017675	556259	Bacteroides sp. D2
PF00149	HMPREF0645_1284	585502	Prevotella bergensis DSM 17361
PF00149	BSCG_00222	469590	Bacteroides sp. 2_2_4
PF00149	BSFG_03546	457394	Bacteroides sp. 4_3_47FAA
PF00149	BSHG_01950	457392	Bacteroides sp. 3_2_5
PF00149	ZPR_0251	655815	Zunongwangia profunda SM-A87
PF00149	CUU_0690	702446	Bacteroides vulgatus PC510
PF00149	CUU_3266	702446	Bacteroides vulgatus PC510
PF00149	CUY_4422	702443	Bacteroides ovatus SD CMC 3f
PF00149	CUY_0037	702443	Bacteroides ovatus SD CMC 3f
PF00149	HMPREF0103_2026	469589	Bacteroides sp. 2_1_33B
PF00149	HMPREF0101_03111	469587	Bacteroides sp. 2_1_16
PF00149	HMPREF0969_00965	585543	Bacteroides sp. D20
PF00149	HMPREF9010_02152	457390	Bacteroides sp. 3_1_23
PF00149	HMPREF9010_04842	457390	Bacteroides sp. 3_1_23
PF00149	HMPREF9008_02589	469591	Parabacteroides sp. 20_3
PF00149	Lbys_3421	649349	Leadbetterella byssophila DSM 17132
PF00149	Pedsa_2404	762903	Pseudopedobacter saltans DSM 12145
PF00149	HMPREF9011_02428	469593	Bacteroides sp. 3_1_40A
PF00149	HMPREF1007_03246	457393	Bacteroides sp. 4_1_36
PF00149	Weevi_1850	865938	Weeksella virosa DSM 16922
PF00149	BF638R_3033	862962	Bacteroides fragilis 638R
PF00149	HMPREF1017_01837	665954	Bacteroides ovatus 3_8_47FAA
PF00149	HMPREF1017_04635	665954	Bacteroides ovatus 3_8_47FAA
PF00149	HMPREF1018_03538	665938	Bacteroides sp. 2_1_56FAA
PF00149	HMPREF0127_03622	457387	Bacteroides sp. 1_1_30
PF00149	HMPREF9455_00597	742766	Dysgonomonas gadei ATCC BAA-286
PF00149	DraftBVmouse_00001650	1125631	Bacteroides vulgatus 274-1D4
PF00149	Murru_0580	886377	Muricauda ruestringensis DSM 13258
PF00149	Sph21_0810	743722	Sphingobacterium sp. 21
PF00149	Sph21_1922	743722	Sphingobacterium sp. 21
PF00149	Niako_2699	700598	Niastella koreensis GR20-10
PF00149	Niako_4187	700598	Niastella koreensis GR20-10
PF00149	Mucpa_1717	714943	Mucilaginibacter paludis DSM 18603
PF00149	Mucpa_1718	714943	Mucilaginibacter paludis DSM 18603
PF00149	Mucpa_3648	714943	Mucilaginibacter paludis DSM 18603
PF00149	Myrod_0906	929704	Myroides odoratus DSM 2801
PF00149	Gilli_1021	865937	Gillisia limnaea DSM 15749
PF00149	JoomaDRAFT_0324	926559	Joostella marina DSM 19592
PF00149	JoomaDRAFT_2064	926559	Joostella marina DSM 19592
PF00149	Alfi_1737	679935	Alistipes finegoldii DSM 17242
PF00149	Alfi_2075	679935	Alistipes finegoldii DSM 17242
PF00149	Alfi_2786	679935	Alistipes finegoldii DSM 17242
PF00149	RJ2H1_00013300	1125632	Bacteroides vulgatus RJ2H1
PF00149	RJ2L3_00012230	1125633	Bacteroides vulgatus RJ2L3
PF00149	RJ2L3_00023520	1125633	Bacteroides vulgatus RJ2L3
PF00149	PMI13_01005	1144316	Chryseobacterium sp. CF314
PF00149	HMPREF9720_0745	908612	Alistipes sp. HGB5
PF00149	HMPREF9720_2168	908612	Alistipes sp. HGB5
PF00149	HMPREF9720_0651	908612	Alistipes sp. HGB5
PF00149	C11DRAFT_01041	28116	Bacteroides ovatus NLAE-zl-C11
PF00149	C182DRAFT_03249	371601	Bacteroides xylanisolvens NLAE-zl-C182
PF00149	C339DRAFT_01808	371601	Bacteroides xylanisolvens NLAE-zl-C339
PF00149	C34DRAFT_02206	28116	Bacteroides ovatus NLAE-zl-C34
PF00149	P352DRAFT_00380	371601	Bacteroides xylanisolvens NLAE-zl-P352
PF00149	P393DRAFT_00219	371601	Bacteroides xylanisolvens NLAE-zl-P393
PF00149	P727DRAFT_00313	371601	Bacteroides xylanisolvens NLAE-zl-P727
PF00149	P732DRAFT_00463	371601	Bacteroides xylanisolvens NLAE-zl-P732
PF00149	P736DRAFT_03800	371601	Bacteroides xylanisolvens NLAE-zl-P736
PF00149	HMPREF9431_01962	702438	Prevotella oulorum F0390
PF00149	HMPREF1033_02705	665949	Tannerella sp. 6_1_58FAA_CT1
PF00149	HJ01_00167	1086011	Flavobacterium frigoris PS1
PF00149	HMPREF9712_01434	883150	Myroides odoratimimus CCUG 10230
PF00149	FbacS_010100002767	1042376	Ochrovirga pacifica S85
PF00149	FbacS_010100011443	1042376	Ochrovirga pacifica S85
PF00149	G310DRAFT_02694	371601	Bacteroides xylanisolvens NLAE-zl-G310
PF00149	G421DRAFT_02230	371601	Bacteroides xylanisolvens NLAE-zl-G421
PF00149	A37SDRAFT_01678	1122621	Olivibacter sitiensis DSM 17696
PF00149	A37SDRAFT_04264	1122621	Olivibacter sitiensis DSM 17696
PF00149	A37SDRAFT_04267	1122621	Olivibacter sitiensis DSM 17696
PF00149	OQ5DRAFT_02537	1144273	Anaerophaga thermohalophila str. Valhall
PF00149	H304DRAFT_02391	28116	Bacteroides ovatus NLAE-zl-H304
PF00149	H361DRAFT_00403	28116	Bacteroides ovatus NLAE-zl-H361
PF00149	H361DRAFT_02505	28116	Bacteroides ovatus NLAE-zl-H361
PF00149	B050DRAFT_01508	1121859	Echinicola pacifica DSM 19836
PF00149	B157DRAFT_03946	1123278	Spirosoma spitsbergense DSM 19989
PF00149	SedOR53DRAFT_1083	925409	Asinibacterium sp. OR53
PF00149	C506DRAFT_00131	1120974	Alistipes onderdonkii DSM 19147
PF00149	C506DRAFT_00498	1120974	Alistipes onderdonkii DSM 19147
PF00149	C506DRAFT_00499	1120974	Alistipes onderdonkii DSM 19147
PF00149	F597DRAFT_01202	1123008	Proteiniphilum acetatigenes DSM 18083
PF00149	H59DRAFT_01703	28116	Bacteroides ovatus NLAE-zl-H59
PF00149	H59DRAFT_03594	28116	Bacteroides ovatus NLAE-zl-H59
PF00149	H59DRAFT_04728	28116	Bacteroides ovatus NLAE-zl-H59
PF00149	H73DRAFT_02694	28116	Bacteroides ovatus NLAE-zl-H73
PF00149	H73DRAFT_04219	28116	Bacteroides ovatus NLAE-zl-H73
PF00149	H73DRAFT_05201	28116	Bacteroides ovatus NLAE-zl-H73
PF00149	I215_09266	555500	Galbibacter marinus
PF00149	F824DRAFT_02201	1123057	Rhodonellum psychrophilum DSM 17998
PF00149	F824DRAFT_03571	1123057	Rhodonellum psychrophilum DSM 17998
PF00149	H144DRAFT_0099	1121482	Dyadobacter beijingensis DSM 21582
PF00149	H144DRAFT_0951	1121482	Dyadobacter beijingensis DSM 21582
PF00149	H144DRAFT_3233	1121482	Dyadobacter beijingensis DSM 21582
PF00149	H144DRAFT_4040	1121482	Dyadobacter beijingensis DSM 21582
PF00149	HMPREF9714_02295	883152	Myroides odoratimimus CCUG 12901
PF00149	HMPREF9716_00537	883155	Myroides odoratimimus CIP 103059
PF00149	HMPREF9715_02394	883154	Myroides odoratimimus CIP 101113
PF00149	HMPREF9711_01056	883153	Myroides odoratimimus CCUG 3837
PF00149	MinjM_010100003687	1008457	Myroides injenensis M09-0166
PF00149	G521DRAFT_2022	468059	Pedobacter oryzae DSM 19973
PF00149	H608DRAFT_00239	1123356	Terrimonas ferruginea DSM 30193
PF00149	H561DRAFT_03748	1121287	Chryseobacterium gregarium DSM 19109
PF00149	H561DRAFT_03767	1121287	Chryseobacterium gregarium DSM 19109
PF00149	G457DRAFT_00055	1120966	Algoriphagus marincola DSM 16067
PF00149	G395DRAFT_00856	1121481	Dyadobacter alkalitolerans DSM 23607
PF00149	G395DRAFT_02065	1121481	Dyadobacter alkalitolerans DSM 23607
PF00149	G395DRAFT_04608	1121481	Dyadobacter alkalitolerans DSM 23607
PF00149	G395DRAFT_05061	1121481	Dyadobacter alkalitolerans DSM 23607
PF00149	F592DRAFT_02316	1122931	Parabacteroides gordonii DSM 23371
PF00149	G536DRAFT_3884	1121957	Hymenobacter norwichensis DSM 15439
PF00149	K322DRAFT_01750	1121485	Dysgonomonas capnocytophagoides DSM 22835
PF00149	K334DRAFT_01204	1122980	Prevotella baroniae DSM 16972
PF00149	M030DRAFT_01827	1340435	Chryseobacterium sp. UNC8MFCol
PF00149	HMPREF1214_02750	1078089	Bacteroides sp. HPS0048
PF00149	HMPREF1062_03103	997874	Bacteroides cellulosilyticus CL02T12C19
PF00149	HMPREF1062_03107	997874	Bacteroides cellulosilyticus CL02T12C19
PF00149	HMPREF1067_01765	997879	Bacteroides fragilis CL03T12C07
PF00149	HMPREF1055_01646	997882	Bacteroides fragilis CL07T00C01
PF00149	HMPREF1055_04154	997882	Bacteroides fragilis CL07T00C01
PF00149	HMPREF1056_01272	997883	Bacteroides fragilis CL07T12C05
PF00149	HMPREF1056_03779	997883	Bacteroides fragilis CL07T12C05
PF00149	HMPREF1078_00130	999421	Parabacteroides merdae CL09T00C40
PF00149	HMPREF9447_03796	742727	Bacteroides oleiciplenus YIT 12058
PF00149	HMPREF1073_03864	997890	Bacteroides uniformis CL03T12C37
PF00149	HMPREF1203_01334	1073386	Bacteroides fragilis HMW 610
PF00149	HMPREF1204_02042	1073387	Bacteroides fragilis HMW 615
PF00149	HMPREF1205_00035	1073388	Bacteroides fragilis HMW 616
PF00149	HMPREF1205_00706	1073388	Bacteroides fragilis HMW 616
PF00149	HMPREF1077_03564	999419	Parabacteroides johnsonii CL02T12C29
PF00149	HMPREF1059_03142	999417	Parabacteroides distasonis CL09T03C24
PF00149	HMPREF1075_03281	999416	Parabacteroides distasonis CL03T12C09
PF00149	HMPREF1080_02454	997881	Bacteroides fragilis CL05T12C13
PF00149	HMPREF1074_01286	997892	Bacteroides xylanisolvens CL03T12C04
PF00149	HMPREF1069_01285	997885	Bacteroides ovatus CL02T12C04
PF00149	HMPREF1069_03236	997885	Bacteroides ovatus CL02T12C04
PF00149	HMPREF1070_04112	997886	Bacteroides ovatus CL03T12C18
PF00149	HMPREF1070_04257	997886	Bacteroides ovatus CL03T12C18
PF00149	HMPREF1070_04536	997886	Bacteroides ovatus CL03T12C18
PF00149	HMPREF1072_02265	997889	Bacteroides uniformis CL03T00C23
PF00149	HMPREF1058_00599	997891	Bacteroides vulgatus CL09T03C04
PF00149	HMPREF1066_02890	997878	Bacteroides fragilis CL03T00C08
PF00149	CD04DRAFT_00292	1235985	Chitinophaga sp. JGI 0001002-D04
PF00149	N534DRAFT_0349	1380384	Tenacibaculum sp. 47A_GOM-205m
PF00149	NUHP1_02981	1338011	Elizabethkingia anophelis NUHP1
PF00149	K429DRAFT_1209	1163670	Bacteroides sp. 14(A)
PF00149	K429DRAFT_1213	1163670	Bacteroides sp. 14(A)
PF00149	H190DRAFT_00289	1286844	Chitinophaga sp. JGI 0001003-C21
PF00149	H190DRAFT_00907	1286844	Chitinophaga sp. JGI 0001003-C21
PF00149	Q369DRAFT_04686	1121483	Dyadobacter crusticola DSM 16708
PF00149	Q369DRAFT_05101	1121483	Dyadobacter crusticola DSM 16708
PF00149	Q369DRAFT_05102	1121483	Dyadobacter crusticola DSM 16708
PF00149	BS55DRAFT_01122	1123265	Sphingobacterium thalpophilum DSM 11723
PF00149	BS55DRAFT_02055	1123265	Sphingobacterium thalpophilum DSM 11723
PF00149	BS55DRAFT_04195	1123265	Sphingobacterium thalpophilum DSM 11723
PF00149	BS55DRAFT_04243	1123265	Sphingobacterium thalpophilum DSM 11723
PF00149	BP71DRAFT_00558	1121484	Dyadobacter ginsengisoli DSM 21015
PF00149	BP71DRAFT_01604	1121484	Dyadobacter ginsengisoli DSM 21015
PF00149	BP71DRAFT_03166	1121484	Dyadobacter ginsengisoli DSM 21015
PF00149	BP71DRAFT_04073	1121484	Dyadobacter ginsengisoli DSM 21015
PF00149	BP71DRAFT_06085	1121484	Dyadobacter ginsengisoli DSM 21015
PF00149	P164DRAFT_2691	1392489	Leeuwenhoekiella sp. MAR_2009_132
PF00149	P177DRAFT_00944	1392498	Maribacter forsetii DSM 18668
PF00149	EJ52DRAFT_01248	1121884	Flavisolibacter ginsengisoli DSM 18119
PF00149	EW65DRAFT_04269	1500282	Chryseobacterium sp. CF365
PF00149	EW64DRAFT_00278	1500281	Chryseobacterium sp. CF284
PF00149	EW67DRAFT_00036	1500284	Chryseobacterium sp. CF299
PF00149	FG27DRAFT_1697	1250278	Salegentibacter sp. Hel_I_6
PF00149	EW69DRAFT_0998	1500286	Chryseobacterium sp. OV259
PF00149	EW69DRAFT_2349	1500286	Chryseobacterium sp. OV259
PF00149	EW72DRAFT_01317	1500289	Chryseobacterium sp. OV705
PF00149	EW66DRAFT_02693	1500283	Chryseobacterium sp. CF356
PF00149	EW66DRAFT_03394	1500283	Chryseobacterium sp. CF356
PF00149	EI50DRAFT_00718	28136	Prevotella oulorum ATCC 43324
PF00149	EW71DRAFT_0505	1500288	Chryseobacterium sp. YR005
PF00149	EW71DRAFT_2641	1500288	Chryseobacterium sp. YR005
PF00149	EW82DRAFT_0691	1500298	Chryseobacterium sp. YR561
PF00149	EW82DRAFT_0830	1500298	Chryseobacterium sp. YR561
PF00149	EW78DRAFT_1629	1500295	Chryseobacterium sp. YR477
PF00149	EW77DRAFT_4725	1500294	Chryseobacterium sp. YR485
PF00149	EW79DRAFT_0363	1500296	Chryseobacterium sp. YR480
PF00149	EW75DRAFT_0442	1500292	Chryseobacterium sp. YR459
PF00149	JM80DRAFT_2380	1250036	Cellulophaga sp. RHA_52
PF00149	LY54DRAFT_02393	270918	Salegentibacter mishustinae DSM 23404
PF00149	LY11DRAFT_01010	188932	Pedobacter cryoconitis DSM 14825
PF00149	LY11DRAFT_02059	188932	Pedobacter cryoconitis DSM 14825
PF00149	LY11DRAFT_04426	188932	Pedobacter cryoconitis DSM 14825
PF00149	LY11DRAFT_05091	188932	Pedobacter cryoconitis DSM 14825
PF00149	LX87DRAFT_00038	643671	Larkinella arboricola DSM 21851
PF00149	LX87DRAFT_01444	643671	Larkinella arboricola DSM 21851
PF00149	LX87DRAFT_04713	643671	Larkinella arboricola DSM 21851
PF00149	LY06DRAFT_00346	623280	Parapedobacter luteus DSM 22899
PF00149	LY06DRAFT_00367	623280	Parapedobacter luteus DSM 22899
PF00149	LY06DRAFT_00369	623280	Parapedobacter luteus DSM 22899
PF00149	LY06DRAFT_00392	623280	Parapedobacter luteus DSM 22899
PF00149	LY06DRAFT_00393	623280	Parapedobacter luteus DSM 22899
PF00149	LY06DRAFT_01860	623280	Parapedobacter luteus DSM 22899
PF00149	LY06DRAFT_01861	623280	Parapedobacter luteus DSM 22899
PF00149	LY06DRAFT_01862	623280	Parapedobacter luteus DSM 22899
PF00149	LY06DRAFT_02501	623280	Parapedobacter luteus DSM 22899
PF00149	LY03DRAFT_4629	688867	Ohtaekwangia koreensis DSM 25262
PF00149	LY03DRAFT_5374	688867	Ohtaekwangia koreensis DSM 25262
PF00149	LY03DRAFT_5375	688867	Ohtaekwangia koreensis DSM 25262
PF00149	LX61DRAFT_3745	393003	Chitinophaga ginsengisegetis DSM 18108
PF00149	LX61DRAFT_5096	393003	Chitinophaga ginsengisegetis DSM 18108
PF00149	LX99DRAFT_01251	468058	Mucilaginibacter oryzae DSM 19975
PF00149	LY64DRAFT_0110	561061	Sphingobacterium psychroaquaticum DSM 22418
PF00149	LY64DRAFT_0655	561061	Sphingobacterium psychroaquaticum DSM 22418
PF00149	LY64DRAFT_0657	561061	Sphingobacterium psychroaquaticum DSM 22418
PF00149	LY64DRAFT_2065	561061	Sphingobacterium psychroaquaticum DSM 22418
PF00149	LX71DRAFT_02073	1121284	Chryseobacterium bovis DSM 19482
PF00149	IE58DRAFT_02116	93975	Bacteroides sp. AR29
PF00149	IQ32DRAFT_00518	1150368	Sinomicrobium oceani CGMCC 1.12145
PF00149	IQ32DRAFT_00521	1150368	Sinomicrobium oceani CGMCC 1.12145
PF00149	IQ31DRAFT_04608	459529	Sphingobacterium siyangensis CGMCC 1.6855
PF00149	IQ31DRAFT_04621	459529	Sphingobacterium siyangensis CGMCC 1.6855
PF00149	LX66DRAFT_0301	1121281	Chitinophaga japonensis DSM 13484
PF00149	LX66DRAFT_4727	1121281	Chitinophaga japonensis DSM 13484
PF00149	JN11DRAFT_01734	652788	Mucilaginibacter frigoritolerans ATCC BAA-1854
PF00149	JM89DRAFT_02929	76832	Myroides odoratimimus ATCC BAA-634
PF00149	Ga0056044_00067	408074	Chitinophaga terrae DSM 23920
PF00149	Ga0056070_03652	1122606	Niastella yeongjuensis DSM 17621
PF00149	Ga0066741_10229	1855287	Chitinophaga sp. CF418
PF00149	Ga0062136_12439	221126	Algibacter lectus JCM 19300
PF00149	Ga0070145_10967	178355	Flavobacterium omnivorum CGMCC 1.2747
PF00149	Ga0070524_3930	947013	Chryseolinea serpens DSM 24574
PF00149	Ga0058663_108135	1461577	Weeksella massiliensis FF8
PF00149	Ga0070246_103273	1241337	Pedobacter nutrimenti DSM 27372
PF00149	Ga0070246_104291	1241337	Pedobacter nutrimenti DSM 27372
PF00149	Ga0070246_104473	1241337	Pedobacter nutrimenti DSM 27372
PF00149	Ga0070580_102213	288992	Pedobacter caeni DSM 16990
PF00149	Ga0070580_102956	288992	Pedobacter caeni DSM 16990
PF00149	Ga0070587_11016	34086	Pedobacter piscium DSM 11725
PF00149	Ga0070588_3531	151894	Pedobacter africanus DSM 12126
PF00149	Ga0070588_4429	151894	Pedobacter africanus DSM 12126
PF00149	Ga0064114_10796	1334022	Zunongwangia mangrovi DSM 24499
PF00149	Ga0070600_111130	192904	Kriegella aquimaris DSM 19886
PF00149	Ga0070226_108218	76594	Cellulophaga baltica DSM 24729
PF00149	Ga0070572_0379	563176	Siphonobacter aquaeclarae DSM 21668
PF00149	Ga0070572_0428	563176	Siphonobacter aquaeclarae DSM 21668
PF00149	Ga0070572_1736	563176	Siphonobacter aquaeclarae DSM 21668
PF00149	Ga0070572_4668	563176	Siphonobacter aquaeclarae DSM 21668
PF00149	Ga0066898_12746	371601	Bacteroides xylanisolvens NLAE-zl-G339
PF00149	Ga0066898_13213	371601	Bacteroides xylanisolvens NLAE-zl-G339
PF00149	Ga0075144_0889	1798237	Algibacter sp. RHA_19
PF00149	Ga0073009_1011772	1220578	Flavihumibacter petaseus NBRC 106054
PF00149	Ga0078313_10929	1349421	Flavihumibacter solisilvae 3-3
PF00149	Ga0078313_11561	1349421	Flavihumibacter solisilvae 3-3
PF00149	Ga0057023_101448	683125	Sphingobacterium wenxiniae DSM 22789
PF00149	Ga0070494_1021091	104663	Chitinophaga filiformis DSM 527
PF00149	Ga0070009_1840	536979	Chitinophaga niabensis DSM 24787
PF00149	Ga0070009_3838	536979	Chitinophaga niabensis DSM 24787
PF00149	Ga0074839_0638	425513	Pedobacter metabolipauper DSM 19035
PF00149	Ga0074839_2941	425513	Pedobacter metabolipauper DSM 19035
PF00149	Ga0074839_3764	425513	Pedobacter metabolipauper DSM 19035
PF00149	Ga0081967_115941	1409788	Sunxiuqinia dokdonensis SK
PF00149	Ga0105827_11636	1855399	Porphyromonadaceae bacterium NLAE-zl-C104
PF00149	Ga0105817_11769	1855397	Porphyromonadaceae bacterium KH3R12
PF00149	Ga0105817_12527	1855397	Porphyromonadaceae bacterium KH3R12
PF00149	Ga0105824_103115	1855398	Porphyromonadaceae bacterium KHP3R9
PF00149	Ga0105824_103811	1855398	Porphyromonadaceae bacterium KHP3R9
PF00149	Ga0104402_101669	28116	Bacteroides ovatus NLAE-zl-C500
PF00149	Ga0104402_101670	28116	Bacteroides ovatus NLAE-zl-C500
PF00149	Ga0104402_102944	28116	Bacteroides ovatus NLAE-zl-C500
PF00149	Ga0104390_102252	28116	Bacteroides ovatus NLAE-zl-C57
PF00149	Ga0104390_102253	28116	Bacteroides ovatus NLAE-zl-C57
PF00149	Ga0104390_105812	28116	Bacteroides ovatus NLAE-zl-C57
PF00149	Ga0104384_11515	371601	Bacteroides xylanisolvens NLAE-zl-C202
PF00149	Ga0104384_13111	371601	Bacteroides xylanisolvens NLAE-zl-C202
PF00149	Ga0124346_13322	1686296	Gabonia massiliensis GM3
PF00149	Ga0124346_13323	1686296	Gabonia massiliensis GM3
PF00149	Ga0111694_102379	641691	Pricia antarctica DSM 23421
PF00149	Ga0111694_10781	641691	Pricia antarctica DSM 23421
PF00149	Ga0131162_104108	1484053	Mariniphaga anaerophila DSM 26910
PF00149	Ga0131162_104110	1484053	Mariniphaga anaerophila DSM 26910
PF00149	Ga0131162_105295	1484053	Mariniphaga anaerophila DSM 26910
PF00149	Ga0131162_1084	1484053	Mariniphaga anaerophila DSM 26910
PF00149	Ga0131162_10828	1484053	Mariniphaga anaerophila DSM 26910
PF00149	Ga0171598_10759	1259464	Arcticibacter pallidicorallinus CGMCC 1.9313
PF00149	Ga0127230_101740	1775430	Flammeovirga sp. SJP92
PF00149	Ga0180995_103459	1477437	Parapedobacter indicus DSM 28470
PF00149	Ga0180995_105189	1477437	Parapedobacter indicus DSM 28470
PF00149	Ga0180995_105190	1477437	Parapedobacter indicus DSM 28470
PF00149	Ga0180995_114141	1477437	Parapedobacter indicus DSM 28470
PF01663	A6J37_06240	1117645	Elizabethkingia anophelis FDAARGOS_198
PF01663	C1H87_18320	1803846	Flavivirga eckloniae ECD14
PF01663	AL491_01080	1117645	Elizabethkingia anophelis FDAARGOS_132
PF01663	AL492_03485	1117645	Elizabethkingia anophelis FDAARGOS_134
PF01663	CW731_03580	2058137	Polaribacter sp. ALD11
PF01663	CW731_01035	2058137	Polaribacter sp. ALD11
PF01663	CPT03_00555	363852	Pedobacter ginsengisoli T01R-27
PF01663	CRN76_04790	253	Chryseobacterium indologenes FDAARGOS_379
PF01663	CQS02_18745	172045	Elizabethkingia miricola EM798-26
PF01663	COR50_17230	2029983	Chitinophaga caeni 13
PF01663	CMV40_15225	1117645	Elizabethkingia anophelis AR4-6
PF01663	CMV41_15225	1117645	Elizabethkingia anophelis AR6-8
PF01663	EAAG1_015225	1117646	Elizabethkingia anophelis Ag1
PF01663	BAZ09_015010	1246994	Elizabethkingia anophelis R26
PF01663	CK934_00235	2033437	Chitinophaga sp. MD30
PF01663	CJF12_06515	558152	Chryseobacterium piperi ATCC BAA-1782
PF01663	AREALGSMS7_02093	616991	Arenibacter algicola SMS7
PF01663	AREALGSMS7_02092	616991	Arenibacter algicola SMS7
PF01663	CEY12_00840	2015076	Chryseobacterium sp. T16E-39
PF01663	CA265_13535	1986952	Sphingobacteriaceae bacterium GW460-11-11-14-LB5
PF01663	AYC66_07945	1117645	Elizabethkingia anophelis E6809
PF01663	AYC67_07925	1117645	Elizabethkingia anophelis F3543
PF01663	AYC65_13215	1756149	Elizabethkingia bruuniana G0146
PF01663	BBD30_03095	1606016	Elizabethkingia endophytica JM-87
PF01663	BBD34_13190	1756150	Elizabethkingia ursingii G4123
PF01663	BBD32_11315	1606016	Elizabethkingia endophytica F3201
PF01663	BBD31_11025	1117645	Elizabethkingia anophelis 3375
PF01663	BBD28_04060	1117645	Elizabethkingia anophelis 0422
PF01663	A5M85_08645	979	Cellulophaga lytica DAU203
PF01663	BK054_16275	1458492	Myroides sp. ZB35
PF01663	YQ22_12255	1644130	Maribacter sp. 1_2014MBL_MicDiv
PF01663	YQ22_12240	1644130	Maribacter sp. 1_2014MBL_MicDiv
PF01663	SAMN05192545_2572	1250153	Maribacter sp. MAR_2009_60
PF01663	SAMN05192545_2569	1250153	Maribacter sp. MAR_2009_60
PF01663	A9P82_10040	1850526	Arachidicoccus sp. BS20
PF01663	FLA_3990	477680	Filimonas lacunae NBRC 104114
PF01663	FLA_0352	477680	Filimonas lacunae NBRC 104114
PF01663	M876_02500	1352940	Elizabethkingia anophelis FMS-007
PF01663	A2T59_16890	1117645	Elizabethkingia anophelis CSID_3015183681
PF01663	A2T72_16885	1117645	Elizabethkingia anophelis CSID_3000521207
PF01663	A4C56_16890	1117645	Elizabethkingia anophelis CSID_3015183684
PF01663	A2T74_16890	1117645	Elizabethkingia anophelis CSID_3015183678
PF01663	IX49_08025	979	Cellulophaga lytica HI1
PF01663	A0256_23025	1300914	Mucilaginibacter sp. PAMC 26640
PF01663	Lupro_02595	1622118	Lutibacter profundi LP1
PF01663	ZOBELLIA_998	63186	Zobellia galactanivorans DsijT
PF01663	FAES_5431	1166018	Fibrella aestuarina BUZ 2
PF01663	MYRA21_3436	1583100	Myroides sp. A21
PF01663	Hsw_2649	1227739	Hymenobacter swuensis DY53
PF01663	VO54_01812	172045	Elizabethkingia miricola BM10
PF01663	M667_01205	1348585	Cellulophaga baltica NN016038
PF01663	M666_01170	1348584	Cellulophaga baltica 18
PF01663	MED217_06327	398720	Leeuwenhoekiella blandensis MED217
PF01663	ALPR1_01410	388413	Algoriphagus machipongonensis
PF01663	PBAL39_04403	391596	Pedobacter sp. BAL39
PF01663	Phep_1357	485917	Pedobacter heparinus DSM 2366
PF01663	Cpin_6789	485918	Chitinophaga pinensis DSM 2588
PF01663	Phep_2857	485917	Pedobacter heparinus DSM 2366
PF01663	ZPR_3177	655815	Zunongwangia profunda SM-A87
PF01663	Celly_1639	867900	Cellulophaga lytica DSM 7489
PF01663	Murru_0583	886377	Muricauda ruestringensis DSM 13258
PF01663	Cycma_3922	880070	Cyclobacterium marinum DSM 745
PF01663	Mucpa_0734	714943	Mucilaginibacter paludis DSM 18603
PF01663	Mucpa_0735	714943	Mucilaginibacter paludis DSM 18603
PF01663	Mucpa_3649	714943	Mucilaginibacter paludis DSM 18603
PF01663	Mucpa_7156	714943	Mucilaginibacter paludis DSM 18603
PF01663	JoomaDRAFT_2061	926559	Joostella marina DSM 19592
PF01663	JoomaDRAFT_3450	926559	Joostella marina DSM 19592
PF01663	HMPREF9712_01424	883150	Myroides odoratimimus CCUG 10230
PF01663	FbacS_010100009325	1042376	Ochrovirga pacifica S85
PF01663	B050DRAFT_04042	1121859	Echinicola pacifica DSM 19836
PF01663	A3EMDRAFT_05736	1121904	Flexithrix dorotheae DSM 6795
PF01663	B160DRAFT_01356	1122605	Niabella aurantiaca DSM 17617
PF01663	B154DRAFT_03703	1123248	Segetibacter koreensis DSM 18137
PF01663	D576DRAFT_04564	1248440	Polaribacter franzmannii ATCC 700399
PF01663	I215_05025	555500	Galbibacter marinus
PF01663	F824DRAFT_03561	1123057	Rhodonellum psychrophilum DSM 17998
PF01663	HMPREF9714_02285	883152	Myroides odoratimimus CCUG 12901
PF01663	HMPREF9715_02384	883154	Myroides odoratimimus CIP 101113
PF01663	HMPREF9711_01046	883153	Myroides odoratimimus CCUG 3837
PF01663	G460DRAFT_3025	1120968	Algoriphagus vanfongensis DSM 17529
PF01663	G466DRAFT_03529	1121011	Arenibacter certesii DSM 19833
PF01663	G466DRAFT_03530	1121011	Arenibacter certesii DSM 19833
PF01663	H518DRAFT_00310	1123347	Tenacibaculum ovolyticum DSM 18103
PF01663	H603DRAFT_01812	1121890	Flavobacterium frigidarium DSM 17623
PF01663	K299DRAFT_00111	1313306	Chitinophagaceae bacterium JGI 0001003-L06
PF01663	HMPREF1060_02544	999420	Parabacteroides merdae CL03T12C32
PF01663	HMPREF1055_01645	997882	Bacteroides fragilis CL07T00C01
PF01663	HMPREF1056_01273	997883	Bacteroides fragilis CL07T12C05
PF01663	NUHP1_00859	1338011	Elizabethkingia anophelis NUHP1
PF01663	Q369DRAFT_00948	1121483	Dyadobacter crusticola DSM 16708
PF01663	P162DRAFT_1279	1392488	Leeuwenhoekiella sp. Hel_I_48
PF01663	BP71DRAFT_00071	1121484	Dyadobacter ginsengisoli DSM 21015
PF01663	BP71DRAFT_00702	1121484	Dyadobacter ginsengisoli DSM 21015
PF01663	BP71DRAFT_05687	1121484	Dyadobacter ginsengisoli DSM 21015
PF01663	P177DRAFT_00942	1392498	Maribacter forsetii DSM 18668
PF01663	FG28DRAFT_1609	1250232	Muricauda sp. MAR_2010_75
PF01663	GQ41DRAFT_2962	237373	Arenibacter palladensis MAR_2009_79
PF01663	GQ41DRAFT_2963	237373	Arenibacter palladensis MAR_2009_79
PF01663	JM83DRAFT_0796	1249981	Gillisia sp. Hel_I_86
PF01663	JM80DRAFT_0471	1250036	Cellulophaga sp. RHA_52
PF01663	LV85DRAFT_01566	237019	Algoriphagus chordae DSM 19830
PF01663	LX87DRAFT_01053	643671	Larkinella arboricola DSM 21851
PF01663	LX87DRAFT_05558	643671	Larkinella arboricola DSM 21851
PF01663	LY06DRAFT_02749	623280	Parapedobacter luteus DSM 22899
PF01663	LY03DRAFT_5373	688867	Ohtaekwangia koreensis DSM 25262
PF01663	LX61DRAFT_3304	393003	Chitinophaga ginsengisegetis DSM 18108
PF01663	LX61DRAFT_5093	393003	Chitinophaga ginsengisegetis DSM 18108
PF01663	LX99DRAFT_04401	468058	Mucilaginibacter oryzae DSM 19975
PF01663	LX99DRAFT_04404	468058	Mucilaginibacter oryzae DSM 19975
PF01663	LX63DRAFT_02005	76595	Cellulophaga fucicola DSM 24786
PF01663	IQ32DRAFT_03719	1150368	Sinomicrobium oceani CGMCC 1.12145
PF01663	LX66DRAFT_0195	1121281	Chitinophaga japonensis DSM 13484
PF01663	LX66DRAFT_0448	1121281	Chitinophaga japonensis DSM 13484
PF01663	LX66DRAFT_3089	1121281	Chitinophaga japonensis DSM 13484
PF01663	JN11DRAFT_01732	652788	Mucilaginibacter frigoritolerans ATCC BAA-1854
PF01663	JM89DRAFT_02919	76832	Myroides odoratimimus ATCC BAA-634
PF01663	Ga0056044_02942	408074	Chitinophaga terrae DSM 23920
PF01663	Ga0056044_03684	408074	Chitinophaga terrae DSM 23920
PF01663	Ga0066741_101366	1855287	Chitinophaga sp. CF418
PF01663	Ga0066741_10681	1855287	Chitinophaga sp. CF418
PF01663	Ga0070154_106185	388280	Cyclobacterium lianum CGMCC 1.6102
PF01663	Ga0070524_3931	947013	Chryseolinea serpens DSM 24574
PF01663	Ga0070587_102610	34086	Pedobacter piscium DSM 11725
PF01663	Ga0069979_0469	408657	Dyadobacter koreensis DSM 19938
PF01663	Ga0069979_5913	408657	Dyadobacter koreensis DSM 19938
PF01663	Ga0070600_111122	192904	Kriegella aquimaris DSM 19886
PF01663	Ga0070600_111123	192904	Kriegella aquimaris DSM 19886
PF01663	Ga0070600_111125	192904	Kriegella aquimaris DSM 19886
PF01663	Ga0070226_102388	76594	Cellulophaga baltica DSM 24729
PF01663	Ga0070572_0096	563176	Siphonobacter aquaeclarae DSM 21668
PF01663	Ga0075144_0506	1798237	Algibacter sp. RHA_19
PF01663	Ga0073009_1011773	1220578	Flavihumibacter petaseus NBRC 106054
PF01663	Ga0073009_103690	1220578	Flavihumibacter petaseus NBRC 106054
PF01663	Ga0073009_103692	1220578	Flavihumibacter petaseus NBRC 106054
PF01663	Ga0078313_10659	1349421	Flavihumibacter solisilvae 3-3
PF01663	Ga0070494_10245	104663	Chitinophaga filiformis DSM 527
PF01663	Ga0070494_10590	104663	Chitinophaga filiformis DSM 527
PF01663	Ga0074826_101329	237018	Algoriphagus aquimarinus DSM 23399
PF01663	Ga0070009_3593	536979	Chitinophaga niabensis DSM 24787
PF01663	Ga0074839_4369	425513	Pedobacter metabolipauper DSM 19035
PF01663	Ga0131159_108133	1302690	Cnuella takakiae DSM 26897
PF01663	Ga0131256_3400	1261403	Mangrovibacterium diazotrophicum DSM 27148
PF01663	Ga0131256_3403	1261403	Mangrovibacterium diazotrophicum DSM 27148
PF03772	HMPREF0971_03162	649760	Prevotella oris F0302
PF03772	HMPREF9431_00833	702438	Prevotella oulorum F0390
PF03772	HMPREF9944_01482	999422	Prevotella maculosa OT 289
PF03772	B045DRAFT_01463	1122990	Prevotella paludivivens DSM 17968
PF03772	D468DRAFT_02392	1122989	Prevotella oris DSM 18711
PF03772	H164DRAFT_00246	1122986	Prevotella maculosa DSM 19339
PF03772	EI50DRAFT_02264	28136	Prevotella oulorum ATCC 43324
