# Supplementary material for: Bacteroidetes use thousands of enzyme combinations to break down glycans
Source: Nat Commun. 2019 May 3;10:2043. doi: 10.1038/s41467-019-10068-5 (PMC6499787; doi:10.1038/s41467-019-10068-5)
Supplement: Supplementary file 12 — Supplementary Data 10 [file 41467_2019_10068_MOESM12_ESM.xlsx]

## Sheet: Cazyme_clusters_included_versus
Legend: Loci lacking susC/D genes contribute weakly to the diversity of the CAZyme combinations. The composition of most of these loci is already identical to or is included in that in PULs (light and dark yellow colored lines). Original CAZyme compositions found in loci lacking susC/D genes are colored in orange.
Category	CAZyme families or subfamilies	Number of loci/PULs	Number of loci lacking SusC/D	Genera
SusC/D less loci with original composition	GH127 GH51 GH78	16	16	Bacteroides
SusC/D less loci with original composition	GH115 GH2 GH43_26 GH43_3 GH43_34	13	13	Bacteroides
SusC/D less loci with original composition	GH2 GH28 GH3 GH43_10 GH43_35 GH97	11	11	Prevotella
SusC/D less loci with original composition	GH13_3 GH13_9 GH31 Pept	11	11	Eudoraea Leeuwenhoekiella Sediminibacter Flavimarina Muricauda Winogradskyella Kriegella
SusC/D less loci with original composition	GH13_8 GH133 GH57	8	8	Odoribacter Butyricimonas Capnocytophaga
SusC/D less loci with original composition	CE1 CE15 GH13_14 GH31 GH43_29 GH77 GH97	8	8	Prevotella
SusC/D less loci with original composition	GH28 GH31 GH36 GH97 PL6	7	7	Bacteroides
SusC/D less loci with original composition	GH13_10 GH13_16 GH13_26 GH13_3 GH13_9 GH57 GH77	7	7	Gillisia Pontibacter Salinimicrobium
SusC/D less loci with original composition	GH16 GH18 GH64	6	6	Flavobacterium Zobellia
SusC/D less loci with original composition	GH106 GH146 GH28 GH39 GH43_10 GH51 GH88 GH97 Pept	4	4	Bacteroides
SusC/D less loci with original composition	CE7 GH130 GH26 GH3 GH36 GH5_7	4	4	Prevotella
SusC/D less loci with original composition	GH16 GH18 GH64 Pept	3	3	Flavobacterium
SusC/D less loci with original composition	GH20 GH57 GH92	3	3	Capnocytophaga
SusC/D less loci with original composition	CE1 GH10 GH35 GH43_1 GH43_10 GH43_2 GH43_29 GH43_7 GH67 GH8	3	3	Bacteroides
SusC/D less loci with original composition	GH2 GH27 GH36	3	3	Bacteroides
SusC/D less loci with original composition	GH28 GH31 GH43_2 GH43_7 GH97	3	3	Prevotella
SusC/D less loci with original composition	GH16 GH18 Pept	3	3	Chitinophaga
SusC/D less loci with original composition	GH13_10 GH13_11 GH13_26 GH13_31	3	3	Chitinophaga
SusC/D less loci with original composition	GH13 GH13_14 GH77 Sulf	3	3	Prevotella
SusC/D less loci with original composition	GH28 GH31 GH36 GH97	3	3	Bacteroides
SusC/D less loci with original composition	CE1 GH115 GH3 GH30_8 GH31 GH43_10 GH43_12 GH43_29 GH51 GH95 GH97	3	3	Chryseobacterium
SusC/D less loci with original composition	GH13_38 GH25 Pept Sulf	3	3	Algoriphagus
SusC/D less loci with original composition	GH105 GH106 GH28 GH43_10 GH43_28 GH43_29 PL11	3	3	Bacteroides
SusC/D less loci with original composition	GH117 GH141 GH29 GH31 GH33 Sulf	3	3	Arenibacter
SusC/D less loci with original composition	GH146 GH2 GH27 GH31 GH43 GH43_10 GH43_29 GH43_35 GH51 GH97	3	3	Bacteroides
SusC/D less loci with original composition	CE8 GH2 GH3 PL10	3	3	Bacteroides
SusC/D less loci with original composition	GH141 GH29 GH3 GH8	2	2	Bacteroides
SusC/D less loci with original composition	GH105 GH117 GH141 GH20 GH29 GH3 Sulf	2	2	Bacteroides
SusC/D less loci with original composition	CE4 GH2 GH28 GH31 GH43_28 GH92	2	2	Tannerella Coprobacter
SusC/D less loci with original composition	GH28 PL1 PL9 Sulf	2	2	Tannerella Coprobacter
SusC/D less loci with original composition	CE1 CE6 GH115 GH146 GH2 GH30 GH43_10 GH43_16 GH43_29 GH43_35 GH95 GH98	2	2	Paraprevotella
SusC/D less loci with original composition	GH29 GH35 GH95 Sulf	2	2	Parabacteroides
SusC/D less loci with original composition	CE12 CE4 GH106 GH2 GH27 GH28 GH35 GH42 GH43_18 GH78 PL11	2	2	Bacteroides
SusC/D less loci with original composition	GH115 GH125 GH2 GH43_26 GH43_3 GH43_34 GH76 GH92	2	2	Bacteroides
SusC/D less loci with original composition	GH105 GH8 Sulf	2	2	Bacteroides
SusC/D less loci with original composition	GH125 GH76 GH92 Pept	2	2	Petrimonas
SusC/D less loci with original composition	GH2 GH43_3 GH5_13 GH93	2	2	Petrimonas
SusC/D less loci with original composition	GH43_19 GH43_34 GH43_5 GH53 Pept	2	2	Prevotella
SusC/D less loci with original composition	CE12 GH106 GH73	2	2	Prevotella
SusC/D less loci with original composition	CE1 GH3 GH43_17 GH43_19 GH43_24 GH9	2	2	Prevotella
SusC/D less loci with original composition	CE2 GH20 GH92	2	2	Prevotella
SusC/D less loci with original composition	CE4 GH3 GH35 GH67 Pept	2	2	Prevotella
SusC/D less loci with original composition	CE1 CE15 CE6 GH13_14 GH31 GH43_29 GH77 GH97	2	2	Prevotella
SusC/D less loci with original composition	GH24 GH35 GH67 GH97	2	2	Prevotella
SusC/D less loci with original composition	CE12 GH105 GH106 GH28 GH88 PL22	2	2	Asinibacterium
SusC/D less loci with original composition	GH13_11 GH13_16 GH13_3 GH13_9	2	2	Salinibacter
SusC/D less loci with original composition	CE1 GH106 GH28 GH3	2	2	Spirosoma
SusC/D less loci with original composition	GH18 GH29 GH3 Sulf	2	2	Segetibacter Maribacter
SusC/D less loci with original composition	GH109 GH3 GH95 Sulf	2	2	Sphingobacterium
SusC/D less loci with original composition	GH125 GH39 GH92	2	2	Barnesiella
SusC/D less loci with original composition	GH130 GH146 GH2 GH20 GH92	2	2	Bacteroides
SusC/D less loci with original composition	GH133 GH25 GH57	2	2	Prevotella
SusC/D less loci with original composition	GH105 GH2 GH67 GH76 GH97	2	2	Bacteroides
SusC/D less loci with original composition	GH10 GH105 GH106 GH28 PL11	2	2	Bacteroides
SusC/D less loci with original composition	GH105 GH2 GH36 GH88 GH89	2	2	Bacteroides
SusC/D less loci with original composition	GH128 GH3 GH55 GH81	2	2	Anaerophaga
SusC/D less loci with original composition	GH146 GH36 GH42 GH43_34 Pept	2	2	Flavobacterium
SusC/D less loci with original composition	CE1 GH115 GH27 GH3 GH30_8 GH31 GH43_10 GH43_12 GH43_29 GH51 GH95 GH97	2	2	Chryseobacterium
SusC/D less loci with original composition	CE15 CE4 CE6 GH10 GH8	2	2	Cytophaga
SusC/D less loci with original composition	GH123 GH2 GH35	2	2	Bacteroides
SusC/D less loci with original composition	CE4 GH2 GH20 GH92 Pept	2	2	Winogradskyella
SusC/D less loci with original composition	GH117 GH141 GH29 GH31 Sulf	2	2	Arenibacter
SusC/D less loci with original composition	GH3 GH53 GH9	2	2	Mucilaginibacter
SusC/D less loci with original composition	CE15 GH33 GH97	2	2	Algoriphagus
SusC/D less loci with original composition	GH36 GH39 GH43_18	2	2	(NaN)(NaN)
SusC/D less loci with original composition	GH10 GH146 GH43_1 GH5_21 GH67	2	2	Chryseobacterium
SusC/D less loci with original composition	GH3 GH39 GH95 Sulf	2	2	Cellulophaga
SusC/D less loci with original composition	GH106 GH2 GH78 PL25 Sulf	2	2	Siansivirga Tamlana
SusC/D less loci with original composition	GH13_38 GH13_9 GH31 GH65	2	2	Mucilaginibacter
SusC/D less loci with original composition	GH105 GH106 GH28 GH43_10 GH43_16 GH43_28 GH43_29 PL11	2	2	Bacteroides
SusC/D less loci with original composition	GH20 GH29 GH88 Sulf	2	2	Pedobacter
SusC/D less loci with original composition	CE8 GH92 PL1	2	2	Parabacteroides Muribaculum
SusC/D less loci with original composition	GH2 GH3 GH36 GH84	2	2	Parabacteroides Muribaculum
SusC/D less loci with original composition	GH13_16 GH13_3 GH13_38 GH13_9 GH57	2	2	Ohtaekwangia
SusC/D less loci with original composition	GH3 GH30_2 GH39	2	2	Algibacter Jejuia
SusC/D less loci with original composition	GH105 GH106 GH28 GH43_16 GH43_28 PL11	1	1	Bacteroides
SusC/D less loci with original composition	GH2 GH3 GH31 GH43_12 GH5_4 GH95 Pept	1	1	Bacteroides
SusC/D less loci with original composition	CE1 CE15 CE6 GH10 GH115 GH31 GH35 GH43_1 GH43_10 GH67 GH8 GH95 GH97	1	1	Bacteroides
SusC/D less loci with original composition	GH2 GH92 GH95 PL17	1	1	Tannerella
SusC/D less loci with original composition	GH2 GH3 GH30 GH43_2	1	1	Tannerella
SusC/D less loci with original composition	GH146 GH2Sulf	1	1	Alistipes
SusC/D less loci with original composition	CE4 GH106 GH2 GH27 GH28 GH35 GH42 GH43_18 GH78 PL11	1	1	Bacteroides
SusC/D less loci with original composition	GH115 GH2 GH43_3 GH43_34	1	1	Bacteroides
SusC/D less loci with original composition	GH127 GH141 GH97	1	1	Prevotella
SusC/D less loci with original composition	GH25 GH51 GH95	1	1	Paraprevotella
SusC/D less loci with original composition	GH38 GH43_19 GH43_24	1	1	Paraprevotella
SusC/D less loci with original composition	GH125 GH3 Sulf	1	1	Parabacteroides
SusC/D less loci with original composition	GH105 GH2 GH29 GH84	1	1	Odoribacter
SusC/D less loci with original composition	GH30_2 GH43_10 GH43_19 GH43_9 GH88 GH97	1	1	Bacteroides
SusC/D less loci with original composition	GH105 GH88 GH89 GH95	1	1	Bacteroides
SusC/D less loci with original composition	GH27 GH28 GH31 GH36 GH97	1	1	Bacteroides
SusC/D less loci with original composition	GH106 GH20 GH43_33	1	1	Alistipes
SusC/D less loci with original composition	GH106 GH109 GH29 GH92 GH95 GH97	1	1	Alistipes
SusC/D less loci with original composition	CE7 GH78 Pept	1	1	Alistipes
SusC/D less loci with original composition	GH123 GH43_34 GH43_8	1	1	(NaN)(NaN)
SusC/D less loci with original composition	GH123 GH2 GH92 GH97	1	1	(NaN)(NaN)
SusC/D less loci with original composition	GH106 GH146 GH35 GH43_18 GH43_19 GH43_34 GH43_5 GH51 GH97	1	1	(NaN)(NaN)
SusC/D less loci with original composition	GH115 GH2 GH29 GH3 GH43_12 Pept	1	1	Prevotella
SusC/D less loci with original composition	GH13 GH53 GH9	1	1	Prevotella
SusC/D less loci with original composition	GH28 GH31 GH43_2 GH43_7 GH97 Pept	1	1	Prevotella
SusC/D less loci with original composition	GH33 GH35 GH67	1	1	Prevotella
SusC/D less loci with original composition	CE12 GH115 GH2 GH28 GH35	1	1	Prevotella
SusC/D less loci with original composition	GH26 GH5_8 GH9	1	1	Prevotella
SusC/D less loci with original composition	CE12 CE4 CE8 GH140 GH2 Pept PL11	1	1	Prevotella
SusC/D less loci with original composition	CE12 CE8 GH140 GH2 Pept PL11	1	1	Prevotella
SusC/D less loci with original composition	CE1 CE15 GH10 GH115 GH13_14 GH3 GH31 GH43_29 GH77 GH95 GH97	1	1	Prevotella
SusC/D less loci with original composition	GH3 GH51 Sulf	1	1	Prevotella
SusC/D less loci with original composition	CE1 GH146 GH3 GH43_1 GH51 GH9 GH97	1	1	Prevotella
SusC/D less loci with original composition	CE1 CE2 GH3 GH43_28 GH9 Sulf	1	1	(NaN)(NaN)
SusC/D less loci with original composition	GH130 GH2 GH26 GH36 GH94	1	1	(NaN)(NaN)
SusC/D less loci with original composition	GH27 GH30 GH43_1 GH67 Pept	1	1	Mucilaginibacter
SusC/D less loci with original composition	GH13_38 GH13_9 GH31	1	1	Mucilaginibacter
SusC/D less loci with original composition	GH105 GH139 PL1 PL4	1	1	Mucilaginibacter
SusC/D less loci with original composition	CE4 GH125 GH2 GH92	1	1	Prevotella
SusC/D less loci with original composition	GH16 GH27 GH39 GH43_19 GH43_34 GH51	1	1	Niabella
SusC/D less loci with original composition	GH20 GH43_26 GH43_3 GH43_31 GH5_13	1	1	Niabella
SusC/D less loci with original composition	CE1 GH137 GH138 GH140 GH2 GH33 GH78 GH95	1	1	Prevotella
SusC/D less loci with original composition	GH105 GH145 GH16 GH3 GH43_18 GH43_19 GH43_34	1	1	Sphingobacterium
SusC/D less loci with original composition	GH27 GH29 PL6	1	1	Niastella
SusC/D less loci with original composition	GH43_34 GH5_2 PL6	1	1	Niastella
SusC/D less loci with original composition	CE12 GH106 GH43_8	1	1	Dyadobacter
SusC/D less loci with original composition	GH2 GH20 GH97 Sulf	1	1	Niabella
SusC/D less loci with original composition	GH10 GH20 GH43_12	1	1	Cellulophaga
SusC/D less loci with original composition	CE8 GH13_38 GH43_10 GH65	1	1	Leadbetterella
SusC/D less loci with original composition	GH117 GH16 GH29 GH95 Sulf	1	1	Maribacter
SusC/D less loci with original composition	GH27 GH5_7 GH95	1	1	Prevotella
SusC/D less loci with original composition	GH13 GH13_3 GH13_9 GH31 Pept	1	1	Robiginitalea
SusC/D less loci with original composition	GH125 GH29 GH30_3 Pept	1	1	Runella
SusC/D less loci with original composition	CE15 GH16 GH5_36 GH78 Pept Sulf	1	1	Runella
SusC/D less loci with original composition	GH127 GH146 GH43_34 GH51 Pept	1	1	Muricauda
SusC/D less loci with original composition	CE15 CE6 GH43_19 GH5_22 GH9 GH97 Sulf	1	1	Paludibacter
SusC/D less loci with original composition	CE1 CE6 GH10 GH115 GH2 GH27 GH3 GH31 GH43_10 GH43_12 GH43_2 GH43_28 GH43_29 GH43_35 GH5_21 GH67 GH8 GH95 GH97	1	1	Paludibacter
SusC/D less loci with original composition	GH130 GH2 GH26 GH27 GH5_2 GH5_7 GH94	1	1	Paludibacter
SusC/D less loci with original composition	GH13_31 GH37 GH97	1	1	Psychroflexus
SusC/D less loci with original composition	GH30_1 GH30_3 GH37 GH5_46	1	1	Solitalea
SusC/D less loci with original composition	GH2 GH20 GH43_28 Sulf	1	1	Solitalea
SusC/D less loci with original composition	GH13_m52 GH92	1	1	Solitalea
SusC/D less loci with original composition	CE1 GH130 GH26 GH30_3 Sulf	1	1	Zunongwangia
SusC/D less loci with original composition	GH123 GH20 GH29	1	1	Echinicola
SusC/D less loci with original composition	GH2 GH5 Sulf	1	1	Echinicola
SusC/D less loci with original composition	GH16 GH43 GH95 Sulf	1	1	Flexithrix
SusC/D less loci with original composition	GH136 GH140 GH2 PL11 Sulf	1	1	Flexithrix
SusC/D less loci with original composition	GH123 GH16 GH43_8	1	1	Proteiniphilum
SusC/D less loci with original composition	GH106 GH125 GH76 GH97	1	1	Alistipes
SusC/D less loci with original composition	GH106 GH115 GH43_34 GH78 Pept	1	1	Alistipes
SusC/D less loci with original composition	GH16 GH2 GH82 Sulf	1	1	Saccharicrinis
SusC/D less loci with original composition	GH117 GH141 GH2 GH29 GH39 GH97 Sulf	1	1	Saccharicrinis
SusC/D less loci with original composition	GH29 GH48 GH5_1 GH5_10 GH5_2 GH9	1	1	Saccharicrinis
SusC/D less loci with original composition	GH3 GH47 GH92 GH97	1	1	Saccharicrinis
SusC/D less loci with original composition	CE12 GH105 GH28 GH3 GH42	1	1	Bacteroides
SusC/D less loci with original composition	GH141 GH42 GH43_12 GH43_9 GH5_4 GH74	1	1	Flavobacterium
SusC/D less loci with original composition	GH105 GH115 GH28 GH43_24 PL4 Sulf	1	1	Flavobacterium
SusC/D less loci with original composition	GH13_10 GH13_23 GH13_26 GH130	1	1	Spirosoma
SusC/D less loci with original composition	GH13_10 GH13_16 GH37	1	1	Spirosoma
SusC/D less loci with original composition	CE12 CE7 GH105 GH106 GH2 GH28 GH42 PL11	1	1	Flavobacterium
SusC/D less loci with original composition	GH35 GH67 GH92	1	1	Prevotella
SusC/D less loci with original composition	CE2 GH110 GH2 GH95 GH97	1	1	Barnesiella
SusC/D less loci with original composition	GH29 GH32 GH36	1	1	Barnesiella
SusC/D less loci with original composition	GH2 GH3 GH31 GH43_1 GH5_4 GH95 GH97	1	1	Anaerophaga
SusC/D less loci with original composition	GH123 GH141 GH20 GH3 GH31 GH43_28 GH84 GH97	1	1	Rikenella
SusC/D less loci with original composition	CE4 GH27 GH97	1	1	Bacteroides
SusC/D less loci with original composition	CE1 GH115 GH27 GH3 GH30_8 GH31 GH43 GH43_10 GH43_12 GH43_29 GH51 GH95 GH97	1	1	Chryseobacterium
SusC/D less loci with original composition	GH28 GH97 PL10	1	1	Flavobacterium
SusC/D less loci with original composition	GH115 GH3 GH43 GH43_29 GH51 GH97	1	1	Chryseobacterium
SusC/D less loci with original composition	GH13_38 GH28 GH43_10	1	1	Bacteroides
SusC/D less loci with original composition	GH29 GH77 Sulf	1	1	Porphyromonas
SusC/D less loci with original composition	GH2 GH25 GH29	1	1	Bacteroides
SusC/D less loci with original composition	GH89 PL11 Sulf	1	1	Prevotella
SusC/D less loci with original composition	GH142 GH143 GH2 GH28 GH43_18 PL9	1	1	Prevotella
SusC/D less loci with original composition	CE1 CE6 GH115 GH36	1	1	Prevotella
SusC/D less loci with original composition	GH13_11 GH13_16 GH13_3	1	1	Salisaeta
SusC/D less loci with original composition	GH13_38 GH13_8 GH133 GH57	1	1	Capnocytophaga
SusC/D less loci with original composition	GH105 GH13_10 GH13_11 GH13_26 GH77	1	1	Pedobacter
SusC/D less loci with original composition	GH117 GH2 GH28 GH29 GH31 GH88 GH95	1	1	Pedobacter
SusC/D less loci with original composition	GH43_12 GH88 Sulf	1	1	Pedobacter
SusC/D less loci with original composition	GH138 GH142 GH2 GH28 GH95 PL8 Sulf	1	1	Pedobacter
SusC/D less loci with original composition	GH16 GH66 Sulf	1	1	Prevotella
SusC/D less loci with original composition	CE15 GH33 GH97 Sulf	1	1	Algoriphagus
SusC/D less loci with original composition	GH145 GH16 GH2 GH27 GH43_19 GH43_34 GH51 GH88	1	1	Flavobacterium
SusC/D less loci with original composition	GH3 GH30_2 GH42	1	1	Flavobacterium
SusC/D less loci with original composition	GH110 GH2 GH27 GH29 GH35 GH92 GH95 Sulf	1	1	Alkaliflexus
SusC/D less loci with original composition	GH43_12 PL9	1	1	Alkaliflexus
SusC/D less loci with original composition	GH2 GH5 GH78 GH97 Sulf	1	1	Alkaliflexus
SusC/D less loci with original composition	CE1 GH10 GH146 GH3 GH43_10 GH43_12 GH43_2 GH43_29 GH67 GH8 GH95	1	1	Hymenobacter
SusC/D less loci with original composition	GH105 GH145 GH16 GH2 GH43_18	1	1	Hymenobacter
SusC/D less loci with original composition	GH16 GH48 GH5_1 GH5_7 GH9	1	1	Aquimarina
SusC/D less loci with original composition	GH5_2 PL14	1	1	Aquimarina
SusC/D less loci with original composition	CE1 GH3 GH43_10 GH43_29 GH8 GH9 GH97	1	1	Flavobacterium
SusC/D less loci with original composition	GH115 GH2 GH43_1 GH43_12 Pept	1	1	Pontibacter
SusC/D less loci with original composition	GH110 GH120 GH2 GH3 GH38 GH43_28 GH95	1	1	Parabacteroides
SusC/D less loci with original composition	GH13_10 GH13_16 GH13_3 GH13_9 GH57	1	1	Pontibacter
SusC/D less loci with original composition	GH30_5 GH35 GH51	1	1	Parabacteroides
SusC/D less loci with original composition	GH125 GH30_3 Sulf	1	1	Parabacteroides
SusC/D less loci with original composition	GH105 GH127 GH145 GH16 GH35 GH43_24 GH51 GH97 PL27	1	1	Bacteroides
SusC/D less loci with original composition	GH105 GH127 GH140 GH141 GH31 GH33 GH78 GH95 PL1	1	1	Bacteroides
SusC/D less loci with original composition	GH2 GH29 GH36 GH63 GH97 Pept Sulf	1	1	Bacteroides
SusC/D less loci with original composition	CE12 GH105 GH106 GH115 GH2 GH28 GH31 GH35 PL11	1	1	Thermophagus
SusC/D less loci with original composition	CE4 GH110 GH150 GH2 GH43_29 Sulf	1	1	Ochrovirga
SusC/D less loci with original composition	GH105 GH106 GH15 GH28 GH43_18	1	1	Galbibacter
SusC/D less loci with original composition	GH109 GH130 GH2 GH23	1	1	Bacteroides
SusC/D less loci with original composition	CE4 GH18 GH3 GH9	1	1	Gelidibacter
SusC/D less loci with original composition	GH123 GH20 GH84	1	1	Gelidibacter
SusC/D less loci with original composition	GH13 GH13_19 GH31 GH43_12 GH65 GH97	1	1	(NaN)(NaN)
SusC/D less loci with original composition	GH13_9 GH31 Pept	1	1	Eudoraea
SusC/D less loci with original composition	CE12 GH2 GH92 Sulf	1	1	Leeuwenhoekiella
SusC/D less loci with original composition	GH130 GH2 GH26 GH27 GH29 GH3 GH31 GH5_2 GH5_7 GH97 Pept	1	1	Salinimicrobium
SusC/D less loci with original composition	GH109 GH130 GH2 GH5_13 GH92 Pept Sulf	1	1	Gaetbulibacter
SusC/D less loci with original composition	CE1 GH43_10 GH43_16 GH5_7 GH8 GH95	1	1	Sporocytophaga
SusC/D less loci with original composition	CE1 CE6 GH10 GH27 GH43_15 GH43_29 GH8 GH95	1	1	Sporocytophaga
SusC/D less loci with original composition	CE4 GH10 GH16 GH30_8 GH9 PL1 PL11	1	1	Sporocytophaga
SusC/D less loci with original composition	CE15 GH16 GH8 PL1	1	1	Sporocytophaga
SusC/D less loci with original composition	GH27 GH43_17 GH43_19 GH43_26 GH43_34	1	1	Arenibacter
SusC/D less loci with original composition	CE15 GH10 GH115 GH3 GH43_1 GH43_12 GH67	1	1	Lacibacter
SusC/D less loci with original composition	CE12 GH115 GH2 GH28 GH29 GH43_18 GH88 PL11	1	1	Lacibacter
SusC/D less loci with original composition	CE8 GH28 GH33 GH76	1	1	Sinomicrobium
SusC/D less loci with original composition	CE3 GH28 PL1	1	1	Prolixibacter
SusC/D less loci with original composition	GH109 GH2 GH20 GH27 GH29 GH33 Sulf	1	1	(NaN)(NaN)
SusC/D less loci with original composition	GH13_38 GH25 Pept	1	1	Algoriphagus
SusC/D less loci with original composition	GH20 GH39 PL1	1	1	Pseudosphingobacterium
SusC/D less loci with original composition	GH105 GH3 GH43_18 GH43_24 GH43_34 Sulf	1	1	Pseudosphingobacterium
SusC/D less loci with original composition	CE7 GH106 GH127 GH139 GH2	1	1	Pseudosphingobacterium
SusC/D less loci with original composition	GH27 GH43 GH43_17 GH43_9 Sulf	1	1	Zobellia
SusC/D less loci with original composition	GH10 GH105 PL8	1	1	Zobellia
SusC/D less loci with original composition	GH136 GH29 GH43_34 GH95	1	1	Chitinophaga
SusC/D less loci with original composition	GH13 GH13_38 GH13_9 GH31 GH65	1	1	Mucilaginibacter
SusC/D less loci with original composition	GH130 GH26 GH27 GH28 GH51	1	1	Mucilaginibacter
SusC/D less loci with original composition	GH3 GH43_1 GH51 GH67	1	1	Eudoraea
SusC/D less loci with original composition	GH1 GH10 GH115 GH3 GH43_1 GH67 Pept	1	1	Flavobacterium
SusC/D less loci with original composition	GH146 GH2 GH35 GH51	1	1	Prevotella
SusC/D less loci with original composition	GH128 GH136 GH2 GH43_24 Sulf	1	1	Polaribacter
SusC/D less loci with original composition	CE1 CE6 GH146 GH3 GH43_10 GH43_12 GH43_2 GH43_29 GH95 GH97	1	1	Sediminibacter
SusC/D less loci with original composition	GH13_10 GH13_23 Sulf	1	1	Dyadobacter
SusC/D less loci with original composition	GH13_16 GH13_26 GH13_3 GH13_9 GH77	1	1	Dyadobacter
SusC/D less loci with original composition	GH127 GH27 GH43_5 GH51	1	1	(NaN)(NaN)
SusC/D less loci with original composition	CE4 GH2 GH20 GH92	1	1	Lacinutrix
SusC/D less loci with original composition	GH16 GH3 GH5_2	1	1	Flavobacterium
SusC/D less loci with original composition	GH10 GH11 GH3 GH43_1 GH43_12	1	1	Flavobacterium
SusC/D less loci with original composition	CE1 GH43_10 GH43_29 GH8 GH9 GH97	1	1	Flavobacterium
SusC/D less loci with original composition	GH2 GH3 GH42 GH43_12 GH97 Pept	1	1	Flavobacterium
SusC/D less loci with original composition	GH136 GH43 GH43_24 GH97	1	1	(NaN)(NaN)
SusC/D less loci with original composition	GH2 GH29 GH39 GH42 GH43_10 GH5_4 GH74 GH97 Pept	1	1	(NaN)(NaN)
SusC/D less loci with original composition	GH141 GH29 GH3 GH39 GH95 GH97 Sulf	1	1	Cellulophaga
SusC/D less loci with original composition	GH2 GH23 Sulf	1	1	Draconibacterium
SusC/D less loci with original composition	GH13_16 GH13_3 GH13_9 GH31	1	1	(NaN)(NaN)
SusC/D less loci with original composition	GH43_34 GH8 Sulf	1	1	(NaN)(NaN)
SusC/D less loci with original composition	GH3 GH5_2 Pept PL1	1	1	Hymenobacter
SusC/D less loci with original composition	GH106 GH2 GH43_2 GH78 Sulf	1	1	Siansivirga
SusC/D less loci with original composition	CE1 GH115 GH3 GH30 GH43_10 GH43_12 GH43_29 GH51 GH97	1	1	Chryseobacterium
SusC/D less loci with original composition	GH123 GH20 GH43_34 GH43_8 Sulf	1	1	Fermentimonas
SusC/D less loci with original composition	GH26PL8	1	1	Formosa
SusC/D less loci with original composition	GH13_9 GH31Pept Sulf	1	1	Formosa
SusC/D less loci with original composition	GH2 GH32 GH78	1	1	Fibrella
SusC/D less loci with original composition	CE15 GH10 GH115 GH43_1 GH51 GH67	1	1	Fibrella
SusC/D less loci with original composition	GH130 GH20 GH29 GH3 GH30_2 GH43 GH92 GH95 Pept Sulf	1	1	Algibacter
SusC/D less loci with original composition	GH3 GH30_2 GH39 Sulf	1	1	Algibacter
SusC/D less loci with original composition	GH116 GH28 GH29 GH3 GH31 GH39 GH43 GH92 GH95 Sulf	1	1	Algibacter
SusC/D less loci with original composition	GH127 GH36 GH43_29 GH43_5 GH51	1	1	Hymenobacter
SusC/D less loci with original composition	GH27 GH36 GH51	1	1	Hymenobacter
SusC/D less loci with original composition	GH130 GH26 GH28 GH43 GH5_7 GH92	1	1	Hymenobacter
SusC/D less loci with original composition	GH13 GH13_3 GH13_38 GH13_9 GH31 GH5_7 GH65	1	1	Mucilaginibacter
SusC/D less loci with original composition	GH13_31 GH32 GH37	1	1	Mucilaginibacter
SusC/D less loci with original composition	GH2 GH76 GH94	1	1	Bacteroides
SusC/D less loci with original composition	CE12 CE4 GH106 GH2 GH27 GH28 GH42 GH43_12 GH43_18 GH43_34 GH78	1	1	Bacteroides
SusC/D less loci with original composition	CE6 GH10 GH3 GH43_1 GH43_10 GH43_12 GH43_29 GH43_35 GH67	1	1	Sphingobacterium
SusC/D less loci with original composition	GH13 GH13_14 GH2 GH77	1	1	Prevotella
SusC/D less loci with original composition	GH5_7 GH97 Sulf	1	1	Flavisolibacter
SusC/D less loci with original composition	CE1 GH2 GH62 GH98 Sulf	1	1	Filimonas
SusC/D less loci with original composition	GH16 GH38	1	1	Flammeovirga
SusC/D less loci with original composition	GH136 GH82	1	1	Flammeovirga
SusC/D less loci with original composition	CE8 GH3 GH43_12 PL1	1	1	Parabacteroides
SusC/D less loci with original composition	GH125 GH140 GH142 GH143 GH2 GH33 GH43_18 GH78	1	1	Niabella
SusC/D less loci with original composition	GH39 GH43_10 GH78 Sulf	1	1	Wenyingzhuangia
SusC/D less loci with original composition	GH128 GH3 Sulf	1	1	Formosa
SusC/D less loci with original composition	GH116 GH117 GH29 GH36 GH43_10 GH43_24 GH51 GH95 GH97 Pept Sulf	1	1	Polaribacter
SusC/D less loci with original composition	CE2 GH130 GH2 GH27 GH28 GH3	1	1	Mucilaginibacter
SusC/D less loci with original composition	GH2 GH3 GH36 GH43_28 GH95	1	1	Mucilaginibacter
SusC/D less loci with original composition	GH16 GH30_3 GH37	1	1	Mucilaginibacter
SusC/D less loci with original composition	CE1 GH123 GH2 GH92 GH97	1	1	Petrimonas
SusC/D less loci with original composition	GH2 GH28 GH97 PL10	1	1	Flavobacterium
SusC/D less loci with original composition	GH125 GH43_34 GH76 GH92 GH97	1	1	Gramella
SusC/D less loci with original composition	CE12 CE8 GH105 GH28 GH32 GH43_10 PL10 PL9	1	1	Gramella
SusC/D less loci with original composition	GH16 GH2 GH29 GH43_12 GH43_2 Sulf	1	1	Polaribacter
SusC/D less loci with original composition	GH117 GH5 Sulf	1	1	Algoriphagus
SusC/D less loci with original composition	GH110 GH141 GH33	1	1	Algoriphagus
SusC/D less loci with original composition	GH146 GH39 GH42 GH5_4	1	1	Chitinophaga
SusC/D less loci with original composition	GH105 GH110 GH95	1	1	Pedobacter
SusC/D less loci with original composition	GH105 GH106 GH127 GH137 GH139 GH2 GH78 Sulf	1	1	Pedobacter
SusC/D less loci with original composition	GH27 GH43_29 GH43_5 GH51	1	1	Siccationidurans
SusC/D less loci with original composition	GH3 GH43_10 GH43_2 GH43_29 GH67 GH8	1	1	Siccationidurans
SusC/D less loci with original composition	GH33 GH97 Sulf	1	1	Algoriphagus
SusC/D less loci with original composition	GH141 GH29 GH43_10 GH74	1	1	Flavobacterium
SusC/D less loci with original composition	GH105 GH29 GH31 GH88 GH95 Pept PL6	1	1	Pedobacter
SusC/D less loci with original composition	GH127 GH16 GH18 Pept	1	1	Chitinophaga
SusC/D less loci with original composition	GH13_16 GH13_23 GH78	1	1	Chitinophaga
SusC/D less loci with original composition	GH10 GH115 GH133 GH43_1 GH57Pept	1	1	Chitinophaga
SusC/D less loci with original composition	GH43_10 GH43_16 GH43_29 GH5_4 GH74	1	1	Ohtaekwangia
SusC/D less loci with original composition	GH12 GH2 GH43_18 GH9	1	1	Ohtaekwangia
SusC/D less loci with original composition	GH26 GH43_12 GH9	1	1	Salegentibacter
SusC/D less loci with original composition	GH13_16 GH13_3 GH13_36 GH13_38 GH13_9 GH57	1	1	Chryseolinea
SusC/D less loci with original composition	GH106 GH2 GH43_10 GH78	1	1	Spirosoma
SusC/D less loci with original composition	GH146 GH2 GH27 GH31 GH43 GH43_10 GH43_29 GH43_35 GH97	1	1	Bacteroides
SusC/D less loci with original composition	GH106 GH2 PL25 Sulf	1	1	Polaribacter
SusC/D less loci with original composition	GH13_11 GH13_16 GH13_26 GH13_9	1	1	(NaN)(NaN)
SusC/D less loci with original composition	GH13_10 GH15 GH77	1	1	(NaN)(NaN)
SusC/D less loci with original composition	GH13 GH13_20 GH13_32	1	1	(NaN)(NaN)
SusC/D less loci with original composition	CE6 GH20 GH29 GH3	1	1	Flavobacterium
SusC/D less loci with original composition	GH2 GH95 GH97 PL8	1	1	Flavobacterium
SusC/D less loci with original composition	GH120 GH20 GH3 GH31 GH36 GH43 GH43_28 GH95	1	1	Flavobacterium
SusC/D less loci with original composition	GH20 GH43_28 GH95 Sulf	1	1	Flavobacterium
SusC/D less loci with original composition	CE2 GH138 GH16 GH29 GH86 Sulf	1	1	Polaribacter
SusC/D less loci with original composition	GH117 GH120 GH28 GH29 GH3 GH31 GH43_2 Sulf	1	1	Polaribacter
SusC/D less loci with original composition	GH117 GH141 GH16 GH2 GH28 GH29 GH3 Sulf	1	1	Polaribacter
SusC/D less loci with original composition	CE8 GH3 GH43_12	1	1	Muribaculum
SusC/D less loci with original composition	GH2 GH3 GH43_12 GH67	1	1	Alkalitalea
SusC/D less loci with original composition	GH13 GH28 GH31 GH65	1	1	Alkalitalea
SusC/D less loci with original composition	GH117 GH2 GH97 Pept Sulf	1	1	(NaN)(NaN)
SusC/D less loci with original composition	GH110 GH2 GH31 GH36 Sulf	1	1	(NaN)(NaN)
SusC/D less loci with original composition	GH130 GH2 GH3 GH5_41 GH63 Pept Sulf	1	1	(NaN)(NaN)
SusC/D less loci with original composition	GH16 GH2 GH30_2	1	1	(NaN)(NaN)
SusC/D less loci with original composition	GH123 GH2 GH97 Sulf	1	1	Petrimonas
SusC/D less loci with original composition	GH117 GH16 GH2 GH50	1	1	Tenacibaculum
SusC/D less loci with original composition	GH48 GH5 GH5_1 GH5_7 GH8 GH9	1	1	Tenacibaculum
SusC/D less loci with original composition	GH13 GH13_38 GH13_9 GH31 GH65 GH95	1	1	Mucilaginibacter
SusC/D less loci with original composition	GH13_10 GH13_11 GH13_26 GH16	1	1	Chitinophaga
SusC/D less loci with original composition	GH13_8 GH133 GH20 GH57 GH92	1	1	Capnocytophaga
SusC/D less loci with original composition	GH105 GH117 GH92 Sulf	1	1	(NaN)(NaN)
SusC/D less loci with original composition	GH141 GH29 GH30_2 GH39 Sulf	1	1	Flammeovirga
SusC/D less loci with original composition	GH117 GH136 GH2 GH3 GH86 Sulf	1	1	Flammeovirga
SusC/D less loci with original composition	CE12 GH105 GH106 GH130 GH18 GH2 GH92 GH95 PL11	1	1	Mangrovibacterium
SusC/D less loci with original composition	CE1 CE12 CE4 GH115 GH2 GH43_10 GH43_29 GH88 GH97 PL11	1	1	Mangrovibacterium
SusC/D less loci with original composition	CE1 GH43_10 GH43_2 GH51 GH9	1	1	Mangrovibacterium
SusC/D less loci with original composition	GH27 GH28 GH43 GH43_12 GH5_13 Sulf	1	1	Sediminitomix
SusC/D less loci with original composition	GH16 GH2 GH29 GH3 GH30_2 Sulf	1	1	Sediminitomix
SusC/D less loci with original composition	GH117 GH136 GH16 GH2 GH29 GH3 GH86 PL9 Sulf	1	1	Sediminitomix
SusC/D less loci with original composition	GH43 GH43_12 GH43_2 Sulf	1	1	Sediminitomix
SusC/D less loci with original composition	CE1 CE6 GH10 GH146 GH29 GH43_1 GH43_10 GH43_12 GH95	1	1	Spirosoma
SusC/D less loci with original composition	GH117 GH29 GH30_4 GH43 GH95 Pept Sulf	1	1	Polaribacter
SusC/D less loci with original composition	GH120 GH141 GH29 GH3 GH30_2 GH43 GH95 Pept Sulf	1	1	Polaribacter
SusC/D less loci with original composition	GH13_8 GH31 GH57	1	1	Reichenbachiella
SusC/D less loci with original composition	GH106 GH2 GH3 GH43_2 GH78	1	1	Mangrovibacterium
SusC/D less loci with original composition	CE12 GH105 GH106 GH117 GH2 GH95 PL11 PL22	1	1	Mangrovibacterium
SusC/D less loci with original composition	GH26PL12 Sulf	1	1	Mariniphaga
SusC/D less loci with original composition	CE15 GH2 GH43_34 GH5_36	1	1	Mariniphaga
SusC/D less loci with original composition	GH117 GH141 GH28 GH29 GH3 GH88 GH97 PL17 Sulf	1	1	Flagellimonas
SusC/D less loci with original composition	GH105 GH106 GH2 GH3 GH43_29	1	1	Flagellimonas
SusC/D less loci with original composition	GH105 GH106 GH138 GH2 GH3 GH43 GH59 GH78 PL28 Sulf	1	1	Hyunsoonleella
SusC/D less loci with original composition	GH106 GH138 GH2 GH39 GH43_2 GH78 PL24 PL25 Sulf	1	1	Hyunsoonleella
SusC/D less loci with original composition	GH20 GH29 GH3 GH30_2 GH92 GH95 Sulf	1	1	Jejuia
SusC/D less loci with original composition	GH116 GH141 GH28 GH29 GH31 GH39 GH43 GH95 GH97 Sulf	1	1	Jejuia
SusC/D less loci with original composition	GH141 GH29 GH43_28	1	1	Flavivirga
SusC/D less loci with original composition	GH105 GH20 GH31 GH89	1	1	Flavivirga
SusC/D less loci with original composition	CE2 GH2 GH29	1	1	Flavivirga
SusC/D less loci with original composition	GH117 GH16 GH29 GH3 GH43_2 GH86 Pept Sulf	1	1	Flavivirga
SusC/D less loci with original composition	GH32 GH43_31 GH5_13	1	1	Flavihumibacter
SusC/D less loci with original composition	GH16 GH29 GH51 GH78	1	1	Pseudarcicella
SusC/D less loci with original composition	GH127 GH129 GH16 Sulf	1	1	Pricia
SusC/D less loci with original composition	CE4 GH110 GH120 GH18 GH2 GH3 GH31 GH35 GH43_10	1	1	Solitalea
SusC/D less loci with original composition	GH120 GH38 GH43 GH95	1	1	Solitalea
SusC/D less loci with original composition	GH110 GH20 GH43_28 GH95	1	1	Solitalea
SusC/D less loci with original composition	GH110 GH2 GH29 GH3 GH89 GH95	1	1	Saccharicrinis
SusC/D less loci with original composition	GH146 GH3 GH43_33 GH97	1	1	Arcticibacter
SusC/D less loci with original composition	GH10 GH137 GH138 GH140 GH141 GH142 GH2 GH33 GH43_1 GH78 PL1	1	1	Arcicella
SusC/D less loci with original composition	GH141 GH29 GH30_2 GH88 GH97 PL17 Sulf	1	1	Reichenbachiella
SusC/D less loci with original composition	GH116 GH117 GH28 GH31 GH39 GH43 GH95 Sulf	1	1	Reichenbachiella
SusC/D less loci with original composition	CE15 GH105 GH36 GH63 GH92 Sulf	1	1	Phaeodactylibacter
SusC/D less loci with original composition	GH105 GH116 GH28 Sulf	1	1	Phaeodactylibacter
SusC/D less loci with original composition	GH43_9 PL1 PL10 PL11	1	1	Tamlana
SusC/D less loci with original composition	GH2 GH27 GH43_34 GH53 GH97	1	1	Tamlana
SusC/D less loci with original composition	GH20 GH30_3 GH5_46 Sulf	1	1	Sunxiuqinia
SusC/D less loci with original composition	CE12 GH105 GH106 GH117 GH2 GH31 PL1 PL11 PL22	1	1	Sunxiuqinia
SusC/D less loci with original composition	GH13_8 GH133 GH3 GH57	1	1	Sunxiuqinia
SusC/D less loci with original composition	GH13_9 GH144	1	1	Parafilimonas
SusC/D less loci with original composition	GH43_26 GH43_3 GH76 GH93 Sulf	1	1	Parafilimonas
SusC/D less loci with original composition	GH28 GH88 PL15 Sulf	1	1	Parafilimonas
SusC/D less loci with original composition	CE14 GH109 GH29	1	1	Parafilimonas
SusC/D less loci with original composition	GH1 GH53	1	1	Geofilum
SusC/D less loci with original composition	GH13 GH2 GH31 GH65	1	1	Geofilum
SusC/D less loci with original composition	GH105 GH2 GH20 GH29 GH92	1	1	Geofilum
SusC/D less loci with original composition	CE7 GH2 GH28 GH3 GH88 Sulf	1	1	Flaviramulus
SusC/D less loci with original composition	GH13_18 GH13_31 GH37 GH97 PL1	1	1	Flaviramulus
SusC/D less loci with original composition	GH133 GH57 GH63	1	1	Coprobacter
SusC/D less loci with original composition	GH13_10 GH13_11 GH13_23 GH13_26 GH77	1	1	Parapedobacter
SusC/D less loci with original composition	GH13_36 GH31 GH95	1	1	Siphonobacter
SusC/D less loci with original composition	GH128 GH2 GH3 GH5_46	1	1	(NaN)(NaN)
SusC/D less loci with original composition	GH23 GH26 GH3 GH5_2 GH5_7	1	1	(NaN)(NaN)
SusC/D less loci with original composition	GH141 GH2 GH42 GH43 GH51 GH78	1	1	(NaN)(NaN)
SusC/D less loci with original composition	GH120 GH43 GH95 Pept Sulf	1	1	Polaribacter
SusC/D less loci with original composition	GH117 GH2 GH30_2 GH86 Sulf	1	1	Cellulophaga
SusC/D less loci with original composition	GH136 GH2 GH29 GH43 GH95 Sulf	1	1	Flammeovirga
SusC/D less loci with original composition	GH30_2 GH92 Sulf	1	1	Flammeovirga
SusC/D less loci with original composition	GH2 GH74 Sulf	1	1	Flammeovirga
SusC/D less loci with original composition	GH2 GH29 GH42 GH82 Sulf	1	1	Lutibacter
SusC/D less loci with original composition	GH115 GH138 GH141 GH2 GH28 GH29 GH63 PL27 Sulf	1	1	Lutibacter
SusC/D less loci with original composition	GH35 GH43 GH74 Sulf	1	1	Lutibacter
SusC/D less loci with original composition	GH105 GH16 GH2 GH3 Sulf	1	1	Lutibacter
SusC/D-less loci which composition is included in PULs	GH127 GH141 GH78	43	43	Bacteroides Prevotella
SusC/D-less loci which composition is included in PULs	GH106 GH139 GH2 PL1	43	43	Bacteroides
SusC/D-less loci which composition is included in PULs	GH13_10 GH13_11 GH13_26 GH77	27	27	Sphingobacterium Olivibacter Pedobacter Segetibacter Anaerophaga Pseudosphingobacterium Chitinophaga Rufibacter Flavisolibacter Mucilaginibacter Alkalitalea Marinilabilia Cnuella Arcticibacter Geofilum
SusC/D-less loci which composition is included in PULs	GH142 GH143 GH28 GH78	24	24	Bacteroides
SusC/D-less loci which composition is included in PULs	GH105 GH140 GH33 GH78 GH95	23	23	Bacteroides
SusC/D-less loci which composition is included in PULs	GH13_3 GH13_9 GH31	21	21	Polaribacter Gramella Kordia Seonamhaeicola Gilvibacter Algibacter Flaviramulus Aureitalea
SusC/D-less loci which composition is included in PULs	GH105 GH127 GH140 GH141 GH33 GH78 GH95	20	20	Bacteroides
SusC/D-less loci which composition is included in PULs	GH109 GH2 GH95	20	20	Bacteroides
SusC/D-less loci which composition is included in PULs	CE7 GH78	17	17	Bacteroides
SusC/D-less loci which composition is included in PULs	GH109 GH2	16	16	Bacteroides
SusC/D-less loci which composition is included in PULs	GH2 GH43 GH51 Sulf	13	13	Bacteroides
SusC/D-less loci which composition is included in PULs	GH2 GH38 GH78 GH92	13	13	Bacteroides
SusC/D-less loci which composition is included in PULs	GH105 GH145 GH31 GH35 GH43_19 GH43_24 GH51 GH97	12	12	Bacteroides
SusC/D-less loci which composition is included in PULs	CE1 GH115 GH43_10 GH43_29 GH67	12	12	Bacteroides
SusC/D-less loci which composition is included in PULs	GH13 GH13_19 GH65	11	11	Lacinutrix Flavobacterium Olleya Gilvibacter Aureitalea
SusC/D-less loci which composition is included in PULs	GH13 GH13_19 GH31 GH65	11	11	Flavobacterium Gelidibacter Lacinutrix Tenacibaculum
SusC/D-less loci which composition is included in PULs	GH10 GH146 GH43_1 GH67	10	10	Chryseobacterium
SusC/D-less loci which composition is included in PULs	GH13 GH31 GH65	10	10	Gillisia Kordia Prolixibacter Salinimicrobium Lutibacter
SusC/D-less loci which composition is included in PULs	GH3 GH30_3 GH5_46	9	9	Bacteroides
SusC/D-less loci which composition is included in PULs	GH13 GH31 Sulf	9	9	Parabacteroides Bacteroides
SusC/D-less loci which composition is included in PULs	GH127 GH137 GH138 GH141 GH2 GH78	9	9	Bacteroides
SusC/D-less loci which composition is included in PULs	GH130 GH78 GH92	8	8	Parabacteroides Bacteroides
SusC/D-less loci which composition is included in PULs	GH145 GH35 GH43_19 GH43_24 GH51 GH97	8	8	Bacteroides
SusC/D-less loci which composition is included in PULs	GH13 GH13_19 GH13_38 GH31 GH65 GH97	8	8	Psychroserpens Sediminibacter Polaribacter Winogradskyella
SusC/D-less loci which composition is included in PULs	GH31 GH38 GH92	7	7	Prevotella
SusC/D-less loci which composition is included in PULs	GH13 GH13_19 GH13_38 GH31 GH65	7	7	Salinimicrobium Winogradskyella Formosa Seonamhaeicola Polaribacter
SusC/D-less loci which composition is included in PULs	GH2 GH3 Sulf	6	6	Bacteroides Flammeovirga
SusC/D-less loci which composition is included in PULs	GH105 GH127 GH145 GH2 GH43_19 GH43_34 GH51 GH97	6	6	Bacteroides
SusC/D-less loci which composition is included in PULs	GH105 GH106 GH28 PL11	6	6	Bacteroides
SusC/D-less loci which composition is included in PULs	GH105 GH28 GH35	6	6	Bacteroides
SusC/D-less loci which composition is included in PULs	GH2 GH28 PL11	6	6	Bacteroides Gramella
SusC/D-less loci which composition is included in PULs	GH2 GH20 GH29	6	6	Niabella Olivibacter Bacteroides Sinomicrobium Sphingobacterium
SusC/D-less loci which composition is included in PULs	GH130 GH20 GH33 GH92	6	6	Prevotella
SusC/D-less loci which composition is included in PULs	GH42 GH5_13 GH97	5	5	Bacteroides
SusC/D-less loci which composition is included in PULs	GH105 GH140 GH28 GH33 GH78 GH95	5	5	Bacteroides
SusC/D-less loci which composition is included in PULs	GH138 GH142 GH2 GH28 GH95	5	5	Pedobacter Hymenobacter
SusC/D-less loci which composition is included in PULs	GH105 GH106 GH28 GH43_10	5	5	Bacteroides
SusC/D-less loci which composition is included in PULs	GH105 GH145 GH35 GH43_19 GH43_24 GH51 GH97	5	5	Bacteroides
SusC/D-less loci which composition is included in PULs	CE12 GH105 GH42	5	5	Bacteroides
SusC/D-less loci which composition is included in PULs	GH2 GH3 GH97	4	4	Bacteroides Prevotella
SusC/D-less loci which composition is included in PULs	GH43_24 PL27	4	4	Bacteroides
SusC/D-less loci which composition is included in PULs	GH105 GH130 GH2	4	4	Bacteroides
SusC/D-less loci which composition is included in PULs	GH105 GH2 GH29 GH97	4	4	Prevotella
SusC/D-less loci which composition is included in PULs	GH106 GH127 GH139	4	4	Sphingobacterium Niastella Hymenobacter
SusC/D-less loci which composition is included in PULs	GH130 GH20 GH29 GH33	4	4	Prevotella
SusC/D-less loci which composition is included in PULs	GH2 GH43_10 GH97	4	4	Bacteroides
SusC/D-less loci which composition is included in PULs	GH149 GH17 GH3	4	4	Algoriphagus Cecembia
SusC/D-less loci which composition is included in PULs	GH3 GH42 GH5_13	4	4	Bacteroides
SusC/D-less loci which composition is included in PULs	CE1 GH146 GH2 GH27 GH31 GH43_10 GH43_29 GH43_35 GH97	3	3	Bacteroides
SusC/D-less loci which composition is included in PULs	CE8 GH2 PL10	3	3	Bacteroides
SusC/D-less loci which composition is included in PULs	CE12 GH106 GH2 GH28 GH43_18 GH43_34	3	3	Bacteroides
SusC/D-less loci which composition is included in PULs	GH35 GH43_19 GH51 GH97	3	3	Bacteroides
SusC/D-less loci which composition is included in PULs	GH130 GH20 GH29 GH33 GH92	3	3	Prevotella
SusC/D-less loci which composition is included in PULs	GH141 GH28 PL10	3	3	Flavobacterium
SusC/D-less loci which composition is included in PULs	GH2 GH3 GH31 GH9	3	3	Bacteroides
SusC/D-less loci which composition is included in PULs	GH106 GH139 GH2 GH95	3	3	Bacteroides
SusC/D-less loci which composition is included in PULs	PL1 PL10 Sulf	3	3	Bacteroides
SusC/D-less loci which composition is included in PULs	GH2 GH26 GH27	3	3	Prevotella
SusC/D-less loci which composition is included in PULs	GH117 GH16 GH2 Sulf	3	3	Saccharicrinis Formosa Maribacter
SusC/D-less loci which composition is included in PULs	GH137 GH138 GH140 GH2 GH33 GH78 GH95	3	3	Prevotella
SusC/D-less loci which composition is included in PULs	CE12 CE8 GH28 PL1 PL10	3	3	Bacteroides Lewinella Chryseobacterium
SusC/D-less loci which composition is included in PULs	GH2 GH20 GH92	3	3	Bacteroides Alkaliflexus Draconibacterium
SusC/D-less loci which composition is included in PULs	GH10 GH115 GH43_1 GH67	3	3	Bacteroides Flavobacterium
SusC/D-less loci which composition is included in PULs	CE8 GH105 GH28 PL10	3	3	Sphingobacterium
SusC/D-less loci which composition is included in PULs	GH105 GH127 GH33 GH78 GH95	3	3	Bacteroides
SusC/D-less loci which composition is included in PULs	GH20 GH92 Pept	3	3	Flammeovirga
SusC/D-less loci which composition is included in PULs	GH2 GH82 Sulf	3	3	Flammeovirga
SusC/D-less loci which composition is included in PULs	GH13 GH13_19 GH13_38 GH65 GH97	3	3	Hyunsoonleella Jejuia Tamlana
SusC/D-less loci which composition is included in PULs	GH139 GH2 PL1	2	2	Bacteroides
SusC/D-less loci which composition is included in PULs	GH43_10 GH43_28 GH43_29	2	2	Bacteroides
SusC/D-less loci which composition is included in PULs	GH2 GH3 GH43_26 GH76	2	2	Bacteroides
SusC/D-less loci which composition is included in PULs	GH125 GH43_31 GH76 GH92	2	2	Bacteroides
SusC/D-less loci which composition is included in PULs	GH3 GH31 GH43_10 GH43_12 GH43_29 GH97	2	2	Bacteroides
SusC/D-less loci which composition is included in PULs	GH130 GH26 GH3	2	2	Prevotella Bacteroides
SusC/D-less loci which composition is included in PULs	GH43_10 GH51 GH88	2	2	Paraprevotella
SusC/D-less loci which composition is included in PULs	GH2 GH43_19 GH43_34 GH43_9 GH51	2	2	Paraprevotella
SusC/D-less loci which composition is included in PULs	CE12 GH105 GH2	2	2	Paraprevotella
SusC/D-less loci which composition is included in PULs	GH35 GH43_19 GH43_34 GH51	2	2	Bacteroides
SusC/D-less loci which composition is included in PULs	CE12 GH105 GH106 GH2	2	2	Bacteroides Prevotella
SusC/D-less loci which composition is included in PULs	GH2 GH27 GH28 GH43_19 GH43_34 GH51 GH95	2	2	Flavobacterium
SusC/D-less loci which composition is included in PULs	GH110 GH29 GH95	2	2	Petrimonas
SusC/D-less loci which composition is included in PULs	GH133 GH57PL11	2	2	Prevotella
SusC/D-less loci which composition is included in PULs	GH13_14 GH77 GH97	2	2	Prevotella
SusC/D-less loci which composition is included in PULs	CE1 GH10 GH115 GH146 GH2 GH29 GH31 GH43_29 GH95	2	2	Prevotella
SusC/D-less loci which composition is included in PULs	GH115 GH3 GH43_2 GH43_7	2	2	Prevotella
SusC/D-less loci which composition is included in PULs	GH2 GH31 GH9	2	2	Prevotella
SusC/D-less loci which composition is included in PULs	GH13_16 GH13_3 GH13_9	2	2	Sphingobacterium Mooreia
SusC/D-less loci which composition is included in PULs	GH13_10 GH13_11 GH13_26	2	2	Niastella
SusC/D-less loci which composition is included in PULs	CE12 GH105 GH78	2	2	Niastella
SusC/D-less loci which composition is included in PULs	GH105 GH35 GH97	2	2	Chitinophaga
SusC/D-less loci which composition is included in PULs	GH105 GH142 GH78 GH95	2	2	Echinicola
SusC/D-less loci which composition is included in PULs	GH130 GH2 GH92	2	2	Prevotella
SusC/D-less loci which composition is included in PULs	GH106 GH3 GH78	2	2	Prevotella
SusC/D-less loci which composition is included in PULs	GH137 GH141 GH2 GH78	2	2	Pseudopedobacter Pedobacter
SusC/D-less loci which composition is included in PULs	CE8 GH105 GH28 GH43_10 PL10	2	2	Sphingobacterium
SusC/D-less loci which composition is included in PULs	GH105 GH106 GH28	2	2	Bacteroides
SusC/D-less loci which composition is included in PULs	CE12 GH105 GH28 GH43_10 PL10	2	2	Flavobacterium
SusC/D-less loci which composition is included in PULs	GH2 GH3 GH76	2	2	Prevotella
SusC/D-less loci which composition is included in PULs	GH28 GH3 GH95	2	2	Bacteroides
SusC/D-less loci which composition is included in PULs	GH2 GH29 GH95 Sulf	2	2	Bacteroides
SusC/D-less loci which composition is included in PULs	GH125 GH2 GH3 GH38 GH76 GH97	2	2	Bacteroides
SusC/D-less loci which composition is included in PULs	GH10 GH3 GH43_1 GH67	2	2	Prevotella Tamlana
SusC/D-less loci which composition is included in PULs	CE8 GH133 GH57PL1	2	2	Prevotella
SusC/D-less loci which composition is included in PULs	GH130 GH33 GH92	2	2	Prevotella
SusC/D-less loci which composition is included in PULs	GH149 GH17 GH3 GH30_1	2	2	Eudoraea
SusC/D-less loci which composition is included in PULs	GH3 GH78	2	2	Prevotella
SusC/D-less loci which composition is included in PULs	GH115 GH2 GH43_26 GH43_34	2	2	Bacteroides
SusC/D-less loci which composition is included in PULs	GH13_19 GH13_38 GH31 GH65	2	2	Gillisia Polaribacter
SusC/D-less loci which composition is included in PULs	GH137 GH2 GH78	2	2	Hymenobacter Mucilaginibacter
SusC/D-less loci which composition is included in PULs	GH127 GH27 GH51	2	2	Hymenobacter
SusC/D-less loci which composition is included in PULs	CE12 GH105 PL11	2	2	Hymenobacter Dyadobacter
SusC/D-less loci which composition is included in PULs	GH110 GH150 GH2 GH82 Sulf	2	2	Ochrovirga Wenyingzhuangia
SusC/D-less loci which composition is included in PULs	GH110 GH2 GH35	2	2	Bacteroides Flavihumibacter
SusC/D-less loci which composition is included in PULs	CE12 CE8 GH105 GH106 GH28 Pept	2	2	Arenibacter
SusC/D-less loci which composition is included in PULs	GH146 GH67 GH8	2	2	Prolixibacter
SusC/D-less loci which composition is included in PULs	GH106 GH127 GH139 GH141 GH2 GH78	2	2	Mucilaginibacter Niabella
SusC/D-less loci which composition is included in PULs	CE8 GH105 GH28	2	2	Mucilaginibacter Flavisolibacter
SusC/D-less loci which composition is included in PULs	GH106 GH127 GH139 GH2 GH78	2	2	Sphingobacterium
SusC/D-less loci which composition is included in PULs	CE1 GH115 GH3 GH30_8 GH43_10 GH43_12 GH43_29 GH51 GH97	2	2	Chryseobacterium
SusC/D-less loci which composition is included in PULs	GH43_26 GH43_8 GH5_13	2	2	Hymenobacter Rufibacter
SusC/D-less loci which composition is included in PULs	CE12 GH105 GH28 PL10	2	2	Algibacter Hymenobacter
SusC/D-less loci which composition is included in PULs	GH105 GH127 GH137 GH138 GH140 GH141 GH2 GH28 GH33 GH78 GH95	2	2	Bacteroides
SusC/D-less loci which composition is included in PULs	CE8 GH43_10 PL10	2	2	Parabacteroides Muribaculum
SusC/D-less loci which composition is included in PULs	GH2 GH29 GH31 GH43_29 GH95	2	2	Bacteroides
SusC/D-less loci which composition is included in PULs	GH16 GH2 GH29 GH3 GH43 Sulf	2	2	Polaribacter
SusC/D-less loci which composition is included in PULs	GH10 GH115 GH43_1 GH43_12	2	2	Polaribacter
SusC/D-less loci which composition is included in PULs	GH2 GH29 GH36	2	2	Chitinophaga
SusC/D-less loci which composition is included in PULs	GH127 GH141 GH2 GH78	2	2	Chitinophaga
SusC/D-less loci which composition is included in PULs	GH43_3 GH5_13 Sulf	2	2	Dyadobacter
SusC/D-less loci which composition is included in PULs	GH13 GH13_38 GH31 GH65	2	2	Mucilaginibacter Nonlabens
SusC/D-less loci which composition is included in PULs	GH127 GH146 GH51	2	2	Chryseolinea Flavihumibacter
SusC/D-less loci which composition is included in PULs	GH31 GH95 Sulf	2	2	Bacteroides Algibacter
SusC/D-less loci which composition is included in PULs	CE12 GH28 GH43_10	2	2	Mangrovibacterium
SusC/D-less loci which composition is included in PULs	GH13 GH13_19 GH31 GH65 GH97	2	2	Olleya Tenacibaculum
SusC/D-less loci which composition is included in PULs	GH2 GH92 Sulf	2	2	Marinilabilia Phaeodactylibacter
SusC/D-less loci which composition is included in PULs	GH146 GH28 GH43_10 GH51 GH88 GH97 Pept	1	1	Bacteroides
SusC/D-less loci which composition is included in PULs	GH137 GH138 GH78	1	1	Bacteroides
SusC/D-less loci which composition is included in PULs	GH105 GH127 GH95	1	1	Bacteroides
SusC/D-less loci which composition is included in PULs	CE12 GH115 GH35 GH43_24	1	1	Bacteroides
SusC/D-less loci which composition is included in PULs	GH43 GH43_10 GH43_29	1	1	Bacteroides
SusC/D-less loci which composition is included in PULs	GH3 GH30_2 GH43_2	1	1	Bacteroides
SusC/D-less loci which composition is included in PULs	GH29 GH31 GH78	1	1	Bacteroides
SusC/D-less loci which composition is included in PULs	CE1 GH3 GH43_17 GH43_2 GH9	1	1	Bacteroides
SusC/D-less loci which composition is included in PULs	GH10 GH43 GH43_10 GH43_12	1	1	Bacteroides
SusC/D-less loci which composition is included in PULs	GH2 GH28 GH43_19 GH43_34 GH43_9 GH97	1	1	Bacteroides
SusC/D-less loci which composition is included in PULs	GH146 GH43_10 GH97 Pept	1	1	Bacteroides
SusC/D-less loci which composition is included in PULs	GH2 GH3 PL8	1	1	Bacteroides
SusC/D-less loci which composition is included in PULs	GH10 GH27 PL9	1	1	Bacteroides
SusC/D-less loci which composition is included in PULs	GH137 GH2	1	1	Bacteroides
SusC/D-less loci which composition is included in PULs	GH2 GH43_29	1	1	Bacteroides
SusC/D-less loci which composition is included in PULs	GH10 GH115 GH146 GH2 GH31 GH43_1 GH43_29 GH97	1	1	Bacteroides
SusC/D-less loci which composition is included in PULs	GH36 GH63 GH97 Sulf	1	1	Bacteroides
SusC/D-less loci which composition is included in PULs	GH2 GH29 GH31 GH42 GH43_16 GH97	1	1	Bacteroides
SusC/D-less loci which composition is included in PULs	GH31 GH76	1	1	Bacteroides
SusC/D-less loci which composition is included in PULs	GH3 GH43_12 GH95	1	1	Bacteroides
SusC/D-less loci which composition is included in PULs	GH2 GH29 GH33	1	1	Bacteroides
SusC/D-less loci which composition is included in PULs	GH28 GH78 GH88 PL8	1	1	Bacteroides
SusC/D-less loci which composition is included in PULs	GH2 GH28 GH43 GH43_12	1	1	Bacteroides
SusC/D-less loci which composition is included in PULs	GH140 GH142 GH28 GH33 GH78	1	1	Bacteroides
SusC/D-less loci which composition is included in PULs	CE12 GH105 GH106 GH2 GH28 GH42 GH43_18 GH43_34 PL11	1	1	Bacteroides
SusC/D-less loci which composition is included in PULs	CE12 GH106 GH2 GH28	1	1	Bacteroides
SusC/D-less loci which composition is included in PULs	GH3 GH36 GH42 GH78	1	1	Bacteroides
SusC/D-less loci which composition is included in PULs	GH142 GH143 GH43_18 PL1	1	1	Bacteroides
SusC/D-less loci which composition is included in PULs	GH3 GH43_19 GH43_29	1	1	Paraprevotella
SusC/D-less loci which composition is included in PULs	CE1 GH31 GH43_29 GH97	1	1	Paraprevotella
SusC/D-less loci which composition is included in PULs	GH146 GH28 GH31 GH97	1	1	Paraprevotella
SusC/D-less loci which composition is included in PULs	CE1 GH3 GH31 GH43_29 GH97	1	1	Paraprevotella
SusC/D-less loci which composition is included in PULs	GH20 PL8 Sulf	1	1	Odoribacter
SusC/D-less loci which composition is included in PULs	GH35 GH43_19 GH43_24 GH51 GH97	1	1	Bacteroides
SusC/D-less loci which composition is included in PULs	GH29 GH88 PL15	1	1	Bacteroides
SusC/D-less loci which composition is included in PULs	GH115 GH3 GH97	1	1	Bacteroides
SusC/D-less loci which composition is included in PULs	GH105 GH106 GH127 GH137 GH138 GH139 GH140 GH141 GH2 GH33 GH78 GH95 PL1	1	1	Bacteroides
SusC/D-less loci which composition is included in PULs	GH3 GH43_2 GH43_28	1	1	Bacteroides
SusC/D-less loci which composition is included in PULs	GH13_14 GH43_1	1	1	Bacteroides
SusC/D-less loci which composition is included in PULs	GH146 GH43_10 GH88 GH97	1	1	Bacteroides
SusC/D-less loci which composition is included in PULs	GH106 GH2 GH28	1	1	Alistipes
SusC/D-less loci which composition is included in PULs	GH137 GH138 GH2 GH20 GH78	1	1	Bacteroides
SusC/D-less loci which composition is included in PULs	GH2 GH3 GH97 PL8	1	1	Bacteroides
SusC/D-less loci which composition is included in PULs	CE12 GH105 GH106	1	1	Bacteroides
SusC/D-less loci which composition is included in PULs	GH146 GH35 GH43_19 GH43_34 GH43_5 GH51 GH97	1	1	(NaN)(NaN)
SusC/D-less loci which composition is included in PULs	GH146 GH35 GH43_19 GH43_34 GH43_5 GH51	1	1	(NaN)(NaN)
SusC/D-less loci which composition is included in PULs	CE1 GH31 GH43_10 GH43_29 GH8 GH97	1	1	Prevotella
SusC/D-less loci which composition is included in PULs	GH43_2 GH43_7 GH97	1	1	Prevotella
SusC/D-less loci which composition is included in PULs	GH106 GH137 GH138 GH140 GH142 GH143 GH2 GH33 GH78 GH95	1	1	Prevotella
SusC/D-less loci which composition is included in PULs	GH2 PL1 PL11	1	1	Prevotella
SusC/D-less loci which composition is included in PULs	GH105 GH133 GH57PL11	1	1	Prevotella
SusC/D-less loci which composition is included in PULs	GH35 GH67 GH97	1	1	Prevotella
SusC/D-less loci which composition is included in PULs	GH2 GH29 GH43_12	1	1	Prevotella
SusC/D-less loci which composition is included in PULs	GH2 GH43_19 GH51	1	1	Prevotella
SusC/D-less loci which composition is included in PULs	GH106 GH137 GH139 GH141 GH2 GH31 GH78	1	1	Prevotella
SusC/D-less loci which composition is included in PULs	GH140 GH142 GH143 GH2 GH33 GH43_18 GH78 GH95	1	1	Prevotella
SusC/D-less loci which composition is included in PULs	GH105 GH106 GH115 GH2 GH28 PL11	1	1	Prevotella
SusC/D-less loci which composition is included in PULs	GH140 GH33 GH51 GH78 GH95	1	1	Prevotella
SusC/D-less loci which composition is included in PULs	GH127 GH142 GH143 GH43_18 GH78	1	1	Prevotella
SusC/D-less loci which composition is included in PULs	CE1 CE6 GH10 GH115 GH3 GH31 GH43_29 GH43_35 GH95 GH97	1	1	Prevotella
SusC/D-less loci which composition is included in PULs	GH43_10 GH43_2 GH43_7 GH97	1	1	Prevotella
SusC/D-less loci which composition is included in PULs	GH127 GH141 GH31	1	1	Prevotella
SusC/D-less loci which composition is included in PULs	CE1 GH3 GH5_4	1	1	(NaN)(NaN)
SusC/D-less loci which composition is included in PULs	CE1 CE6 CE8 GH10 GH43_10 GH43_29	1	1	(NaN)(NaN)
SusC/D-less loci which composition is included in PULs	GH2 GH25 GH5_4	1	1	(NaN)(NaN)
SusC/D-less loci which composition is included in PULs	GH31 GH43_10 GH43_29 GH51	1	1	(NaN)(NaN)
SusC/D-less loci which composition is included in PULs	CE1 GH3 GH9	1	1	(NaN)(NaN)
SusC/D-less loci which composition is included in PULs	GH137 GH138 GH142 GH2 GH78 GH95	1	1	Mucilaginibacter
SusC/D-less loci which composition is included in PULs	GH142 GH2 GH33 GH78	1	1	Niabella
SusC/D-less loci which composition is included in PULs	GH105 GH133 GH28 GH57	1	1	Prevotella
SusC/D-less loci which composition is included in PULs	GH142 GH143 GH43_18 GH78 Pept	1	1	Prevotella
SusC/D-less loci which composition is included in PULs	CE12 GH105 GH2 GH39 GH43_18 PL11	1	1	Niastella
SusC/D-less loci which composition is included in PULs	GH125 GH76 GH78	1	1	Niastella
SusC/D-less loci which composition is included in PULs	GH16 GH43_19 GH43_34 GH51	1	1	Niabella
SusC/D-less loci which composition is included in PULs	GH140 GH142 GH143 GH2 GH33 GH43_18 GH78	1	1	Niabella
SusC/D-less loci which composition is included in PULs	GH143 GH28 GH43_18 GH78	1	1	Echinicola
SusC/D-less loci which composition is included in PULs	GH43_34 GH43_8 GH5_13	1	1	Echinicola
SusC/D-less loci which composition is included in PULs	CE1 CE6 GH43_10 GH43_12 GH51 GH95	1	1	Emticicia
SusC/D-less loci which composition is included in PULs	CE1 GH146 GH43_10 GH43_12 GH95	1	1	Haliscomenobacter
SusC/D-less loci which composition is included in PULs	CE1 CE6 GH10 GH146 GH43_1 GH43_10 GH43_12	1	1	Runella
SusC/D-less loci which composition is included in PULs	GH3 GH51 GH97	1	1	Paludibacter
SusC/D-less loci which composition is included in PULs	GH3 GH31 GH39	1	1	Paludibacter
SusC/D-less loci which composition is included in PULs	CE1 GH3 GH43_28	1	1	Paludibacter
SusC/D-less loci which composition is included in PULs	GH141 GH143 GH2 GH33 GH43_18 GH78 PL1	1	1	Pedobacter
SusC/D-less loci which composition is included in PULs	GH2 GH88 PL8	1	1	Pedobacter
SusC/D-less loci which composition is included in PULs	GH143 GH2 GH28 GH33 GH43_18 GH78 PL1	1	1	Pseudopedobacter
SusC/D-less loci which composition is included in PULs	PL6 PL8 Sulf	1	1	Pseudopedobacter
SusC/D-less loci which composition is included in PULs	GH13_10 GH13_16 GH13_26	1	1	Spirosoma
SusC/D-less loci which composition is included in PULs	GH92 GH95 Sulf	1	1	Spirosoma
SusC/D-less loci which composition is included in PULs	GH2 GH28 GH89 GH95	1	1	Zunongwangia
SusC/D-less loci which composition is included in PULs	GH146 GH43_29 GH43_5 GH51	1	1	Zunongwangia
SusC/D-less loci which composition is included in PULs	GH117 GH141 GH29 GH95 Sulf	1	1	Arenibacter
SusC/D-less loci which composition is included in PULs	GH105 GH2 GH28 PL11	1	1	Bacteroides
SusC/D-less loci which composition is included in PULs	GH43_10 GH43_16 GH43_28 GH43_29	1	1	Bacteroides
SusC/D-less loci which composition is included in PULs	GH2 GH43 GH51 GH97	1	1	Bacteroides
SusC/D-less loci which composition is included in PULs	GH20 GH88 Sulf	1	1	Echinicola
SusC/D-less loci which composition is included in PULs	GH105 GH106 GH43_10	1	1	Echinicola
SusC/D-less loci which composition is included in PULs	CE12 GH105	1	1	Flectobacillus
SusC/D-less loci which composition is included in PULs	GH3 GH88 Sulf	1	1	Flexithrix
SusC/D-less loci which composition is included in PULs	GH43_2 GH92 GH95	1	1	Flexithrix
SusC/D-less loci which composition is included in PULs	CE1 GH43_12 GH51 GH9	1	1	Flexithrix
SusC/D-less loci which composition is included in PULs	GH2 GH43_26 GH5_13	1	1	Flexithrix
SusC/D-less loci which composition is included in PULs	GH125 GH92 Pept	1	1	Olivibacter
SusC/D-less loci which composition is included in PULs	GH39 GH43_5 GH51	1	1	Segetibacter
SusC/D-less loci which composition is included in PULs	GH10 GH146 GH8	1	1	Segetibacter
SusC/D-less loci which composition is included in PULs	CE12 GH105 GH106 GH117 GH28 PL11	1	1	Sphingobacterium
SusC/D-less loci which composition is included in PULs	GH2 GH29 GH43_2 Sulf	1	1	Saccharicrinis
SusC/D-less loci which composition is included in PULs	GH2 GH5_41 GH5_7 Sulf	1	1	Saccharicrinis
SusC/D-less loci which composition is included in PULs	GH16 GH2 GH43 Sulf	1	1	Saccharicrinis
SusC/D-less loci which composition is included in PULs	GH130 GH92 Pept	1	1	Saccharicrinis
SusC/D-less loci which composition is included in PULs	GH10 GH43_10 GH43_12	1	1	Bacteroides
SusC/D-less loci which composition is included in PULs	GH117 GH28	1	1	Sphingobacterium
SusC/D-less loci which composition is included in PULs	GH105 GH28 PL11	1	1	Joostella
SusC/D-less loci which composition is included in PULs	GH29 GH88 GH95 Sulf	1	1	Joostella
SusC/D-less loci which composition is included in PULs	GH127 GH43_29 GH43_5 GH51	1	1	Joostella
SusC/D-less loci which composition is included in PULs	GH2 GH29 GH3 GH31 GH97	1	1	Joostella
SusC/D-less loci which composition is included in PULs	GH110 GH92	1	1	Prevotella
SusC/D-less loci which composition is included in PULs	CE6 GH115 GH97	1	1	Anaerophaga
SusC/D-less loci which composition is included in PULs	GH2 GH20 GH29 GH95 Sulf	1	1	Anaerophaga
SusC/D-less loci which composition is included in PULs	CE1 GH3 GH43_35 GH51 GH9	1	1	Anaerophaga
SusC/D-less loci which composition is included in PULs	GH2 GH3 GH31 GH5_4 GH95	1	1	Anaerophaga
SusC/D-less loci which composition is included in PULs	GH130 GH20 GH29 GH33 GH92 Pept	1	1	Prevotella
SusC/D-less loci which composition is included in PULs	GH20 GH29 GH35 Sulf	1	1	Prevotella
SusC/D-less loci which composition is included in PULs	GH2 GH31 GH43_19 GH43_34 GH51	1	1	Flavobacterium
SusC/D-less loci which composition is included in PULs	GH29 GH33 Sulf	1	1	(NaN)(NaN)
SusC/D-less loci which composition is included in PULs	GH105 GH109 GH123 GH2	1	1	Bacteroides
SusC/D-less loci which composition is included in PULs	CE1 CE6 GH43_29 GH95 GH97	1	1	Prevotella
SusC/D-less loci which composition is included in PULs	GH105 GH2 GH51 PL11	1	1	Prevotella
SusC/D-less loci which composition is included in PULs	GH13 GH13_14 GH43_5 GH77 GH97	1	1	Prevotella
SusC/D-less loci which composition is included in PULs	GH88 GH89	1	1	Rikenella
SusC/D-less loci which composition is included in PULs	GH16 GH20 GH29	1	1	Prevotella
SusC/D-less loci which composition is included in PULs	GH130 GH20 GH92 Pept	1	1	Bacteroides
SusC/D-less loci which composition is included in PULs	PL12 Sulf	1	1	Bacteroides
SusC/D-less loci which composition is included in PULs	GH109 GH2 Sulf	1	1	Bacteroides
SusC/D-less loci which composition is included in PULs	GH145 GH2 GH43_19 GH43_34	1	1	Flavobacterium
SusC/D-less loci which composition is included in PULs	GH105 GH117 GH28 PL11 Sulf	1	1	Flavobacterium
SusC/D-less loci which composition is included in PULs	CE12 CE6 GH2 GH28	1	1	Flavobacterium
SusC/D-less loci which composition is included in PULs	GH2 GH3 GH43_28	1	1	Flavobacterium
SusC/D-less loci which composition is included in PULs	CE1 GH115 GH146 GH43 GH43_10 GH43_12 GH43_29 GH97	1	1	Flavobacterium
SusC/D-less loci which composition is included in PULs	CE12 GH105 GH106 GH28 GH42 PL11	1	1	Bacteroides
SusC/D-less loci which composition is included in PULs	CE12 GH105 GH28 Pept PL1	1	1	Chryseobacterium
SusC/D-less loci which composition is included in PULs	GH105 GH106 GH2 GH51	1	1	Prevotella
SusC/D-less loci which composition is included in PULs	GH106 GH139	1	1	Bacteroides
SusC/D-less loci which composition is included in PULs	GH106 GH137 GH138 GH139 GH2 PL1	1	1	Bacteroides
SusC/D-less loci which composition is included in PULs	GH31 GH43_12 GH95	1	1	Flavobacterium
SusC/D-less loci which composition is included in PULs	GH115 GH2 GH43_1 GH43_12 GH67	1	1	Flavobacterium
SusC/D-less loci which composition is included in PULs	CE1 CE6 GH10 GH30_8 GH43_10 GH43_15	1	1	Cytophaga
SusC/D-less loci which composition is included in PULs	GH10 GH115 GH3 GH35 GH43_1 GH67	1	1	Dysgonomonas
SusC/D-less loci which composition is included in PULs	GH31 GH43_33	1	1	Dysgonomonas
SusC/D-less loci which composition is included in PULs	GH31 GH43_19 GH43_34 GH51	1	1	Hymenobacter
SusC/D-less loci which composition is included in PULs	GH138 GH142 PL1	1	1	Hymenobacter
SusC/D-less loci which composition is included in PULs	GH130 GH2 GH20 GH29 GH92 Pept	1	1	Flavobacterium
SusC/D-less loci which composition is included in PULs	CE12 GH2 PL26	1	1	Bacteroides
SusC/D-less loci which composition is included in PULs	GH13_26 GH57 GH77	1	1	Pontibacter
SusC/D-less loci which composition is included in PULs	GH16 GH50 Sulf	1	1	Aquimarina
SusC/D-less loci which composition is included in PULs	GH125 GH2 GH38 GH76 GH97	1	1	Bacteroides
SusC/D-less loci which composition is included in PULs	GH3 GH39 GH5_4	1	1	(NaN)(NaN)
SusC/D-less loci which composition is included in PULs	GH2 GH3 GH36 GH43_26	1	1	Bacteroides
SusC/D-less loci which composition is included in PULs	GH2 GH20 GH36	1	1	Bacteroides
SusC/D-less loci which composition is included in PULs	GH43_28 GH97	1	1	Parabacteroides
SusC/D-less loci which composition is included in PULs	GH13 GH13_38 GH31	1	1	(NaN)(NaN)
SusC/D-less loci which composition is included in PULs	CE7 GH3 GH5_2 GH5_7	1	1	Bacteroides
SusC/D-less loci which composition is included in PULs	GH43_26 GH43_32 GH5_13	1	1	Hymenobacter
SusC/D-less loci which composition is included in PULs	GH3 GH31 GH43_29 GH97	1	1	Thermophagus
SusC/D-less loci which composition is included in PULs	CE1 GH10 GH8	1	1	Thermophagus
SusC/D-less loci which composition is included in PULs	CE12 CE8 GH28 GH43_10 PL1	1	1	Thermophagus
SusC/D-less loci which composition is included in PULs	GH149 GH17 GH30_1 GH94	1	1	Eudoraea
SusC/D-less loci which composition is included in PULs	GH117 GH29 GH3 GH86	1	1	Ochrovirga
SusC/D-less loci which composition is included in PULs	GH16 GH2 GH29 Sulf	1	1	Ochrovirga
SusC/D-less loci which composition is included in PULs	GH3 GH92 GH95 Sulf	1	1	Ochrovirga
SusC/D-less loci which composition is included in PULs	CE1 GH146 GH43_12 GH95	1	1	(NaN)(NaN)
SusC/D-less loci which composition is included in PULs	CE1 GH43_12 GH43_2 GH43_29	1	1	Galbibacter
SusC/D-less loci which composition is included in PULs	GH3 GH31 GH43_10 GH43_12 GH97	1	1	Bacteroides
SusC/D-less loci which composition is included in PULs	GH105 GH106 GH3 GH43 GH78 Sulf	1	1	Lewinella
SusC/D-less loci which composition is included in PULs	GH130 GH20 GH29 GH3 GH33 GH35 GH92	1	1	Leeuwenhoekiella
SusC/D-less loci which composition is included in PULs	GH105 GH106 GH115 GH2 GH28 GH43_18 Pept PL11	1	1	Leeuwenhoekiella
SusC/D-less loci which composition is included in PULs	GH115 GH30_8 GH35 GH43_12	1	1	Chryseobacterium
SusC/D-less loci which composition is included in PULs	GH43_19 GH43_34 GH51	1	1	Sphingobacterium
SusC/D-less loci which composition is included in PULs	CE1 GH10 GH43_1 GH43_10 GH43_29 GH43_35 GH67 GH95	1	1	Sphingobacterium
SusC/D-less loci which composition is included in PULs	GH28 GH97 Sulf	1	1	Maribacter
SusC/D-less loci which composition is included in PULs	GH125 GH2 GH43_34 Sulf	1	1	Lacibacter
SusC/D-less loci which composition is included in PULs	GH43_29 GH51 GH97	1	1	Sinomicrobium
SusC/D-less loci which composition is included in PULs	GH28 GH78 PL1	1	1	Prolixibacter
SusC/D-less loci which composition is included in PULs	GH43_15 GH8 GH95	1	1	(NaN)(NaN)
SusC/D-less loci which composition is included in PULs	GH127 GH51	1	1	Muricauda
SusC/D-less loci which composition is included in PULs	CE15 GH10 GH2 GH30_8 GH67	1	1	Muricauda
SusC/D-less loci which composition is included in PULs	CE12 GH105 GH2 GH28 GH39 GH43_18 PL11	1	1	Niastella
SusC/D-less loci which composition is included in PULs	GH2 GH29 GH42 GH5_4 GH97	1	1	Sphingobacterium
SusC/D-less loci which composition is included in PULs	GH2 GH20 GH33 GH95	1	1	(NaN)(NaN)
SusC/D-less loci which composition is included in PULs	GH106 GH31 Sulf	1	1	Algoriphagus
SusC/D-less loci which composition is included in PULs	CE1 CE6 GH146 GH43_10 GH43_2 GH43_29 GH51 GH8 GH95 GH97	1	1	Salinimicrobium
SusC/D-less loci which composition is included in PULs	GH95 Pept PL1 PL10	1	1	Chryseobacterium
SusC/D-less loci which composition is included in PULs	GH30_4 GH51	1	1	Mucilaginibacter
SusC/D-less loci which composition is included in PULs	GH130 GH26 Sulf	1	1	Eudoraea
SusC/D-less loci which composition is included in PULs	CE12 CE8 GH105 GH106 GH28 GH43_10 GH43_18 PL10	1	1	Flavobacterium
SusC/D-less loci which composition is included in PULs	GH2 GH36 GH43_24	1	1	Prevotella
SusC/D-less loci which composition is included in PULs	GH146 GH43_29 GH51	1	1	Flavimarina
SusC/D-less loci which composition is included in PULs	GH20 GH29 GH3 GH33	1	1	Flavimarina
SusC/D-less loci which composition is included in PULs	GH5_13 GH51	1	1	(NaN)(NaN)
SusC/D-less loci which composition is included in PULs	GH13_19 GH31 GH65	1	1	Flavobacterium
SusC/D-less loci which composition is included in PULs	GH2 GH3 GH95 GH97	1	1	Flavobacterium
SusC/D-less loci which composition is included in PULs	GH142 GH78 GH95	1	1	Flavobacterium
SusC/D-less loci which composition is included in PULs	GH2 GH27 GH30_4	1	1	Flavobacterium
SusC/D-less loci which composition is included in PULs	GH10 GH43 GH43_10	1	1	(NaN)(NaN)
SusC/D-less loci which composition is included in PULs	GH20 GH92 Sulf	1	1	Arenibacter
SusC/D-less loci which composition is included in PULs	GH127 GH146 GH27 GH51	1	1	Draconibacterium
SusC/D-less loci which composition is included in PULs	CE1 GH43_10 GH43_12 GH51 GH95	1	1	(NaN)(NaN)
SusC/D-less loci which composition is included in PULs	GH115 GH43_12 GH95	1	1	(NaN)(NaN)
SusC/D-less loci which composition is included in PULs	GH125 GH20 GH92	1	1	Hymenobacter
SusC/D-less loci which composition is included in PULs	GH115 GH2 GH43_1 GH43_12	1	1	Pontibacter
SusC/D-less loci which composition is included in PULs	GH105 GH3 GH43	1	1	Siansivirga
SusC/D-less loci which composition is included in PULs	GH43_3 GH43_31 GH43_33	1	1	Sphingobacterium
SusC/D-less loci which composition is included in PULs	CE1 CE6 GH10 GH146 GH43_10 GH43_12 GH95	1	1	Spirosoma
SusC/D-less loci which composition is included in PULs	GH26 GH31 GH5_7	1	1	(NaN)(NaN)
SusC/D-less loci which composition is included in PULs	GH110 GH29 GH3	1	1	Fermentimonas
SusC/D-less loci which composition is included in PULs	GH16 GH2 GH29	1	1	Formosa
SusC/D-less loci which composition is included in PULs	GH117 GH2 GH29 Sulf	1	1	Zobellia
SusC/D-less loci which composition is included in PULs	CE12 GH105 GH115 GH2 GH28 GH43_18 GH43_24 PL11	1	1	Rufibacter
SusC/D-less loci which composition is included in PULs	CE6 GH43_12 GH43_29 GH9	1	1	Rufibacter
SusC/D-less loci which composition is included in PULs	CE2 GH27 GH5_7	1	1	Rufibacter
SusC/D-less loci which composition is included in PULs	GH105 GH106 GH28 PL22	1	1	Hymenobacter
SusC/D-less loci which composition is included in PULs	GH3 GH30_2	1	1	Hymenobacter
SusC/D-less loci which composition is included in PULs	GH130 GH26 GH27 GH51	1	1	Mucilaginibacter
SusC/D-less loci which composition is included in PULs	CE1 GH43_1 GH43_10 GH51	1	1	Mucilaginibacter
SusC/D-less loci which composition is included in PULs	GH125 GH2 GH20 GH92 Pept	1	1	Rufibacter
SusC/D-less loci which composition is included in PULs	GH106 GH137 GH28 GH78	1	1	Bacteroides
SusC/D-less loci which composition is included in PULs	GH105 GH117 GH28	1	1	Rufibacter
SusC/D-less loci which composition is included in PULs	GH130 GH26 GH27 GH3 GH5_2 GH5_7 GH9	1	1	Rufibacter
SusC/D-less loci which composition is included in PULs	GH105 GH28 GH29	1	1	Rufibacter
SusC/D-less loci which composition is included in PULs	GH142 GH2 GH28 GH95	1	1	Rufibacter
SusC/D-less loci which composition is included in PULs	GH105 GH127 GH141 GH33 GH78 GH95	1	1	Bacteroides
SusC/D-less loci which composition is included in PULs	GH125 GH29 GH3 GH92	1	1	Prevotella
SusC/D-less loci which composition is included in PULs	GH125 GH2 GH29 GH3 GH92	1	1	Flavisolibacter
SusC/D-less loci which composition is included in PULs	GH29 GH43_24 GH51	1	1	Filimonas
SusC/D-less loci which composition is included in PULs	GH27 GH3 GH31 GH43_29 GH97	1	1	Filimonas
SusC/D-less loci which composition is included in PULs	GH16 GH29 GH43_2	1	1	Flammeovirga
SusC/D-less loci which composition is included in PULs	PL13 PL15 PL8 Sulf	1	1	Niabella
SusC/D-less loci which composition is included in PULs	GH106 GH2 GH59 GH78 Sulf	1	1	Wenyingzhuangia
SusC/D-less loci which composition is included in PULs	GH149 GH17 GH30_1	1	1	Formosa
SusC/D-less loci which composition is included in PULs	GH13 GH13_19 GH13_38 GH65	1	1	Lutibacter
SusC/D-less loci which composition is included in PULs	GH106 GH127 GH137 GH139 GH141 GH2 GH31 GH78 PL1	1	1	Polaribacter
SusC/D-less loci which composition is included in PULs	GH137 GH138 GH142 GH2 GH78 GH95 PL1	1	1	Mucilaginibacter
SusC/D-less loci which composition is included in PULs	GH2 GH31 GH35 GH43_10	1	1	Mucilaginibacter
SusC/D-less loci which composition is included in PULs	GH105 GH106 GH28 GH43_18 PL9	1	1	Flavobacterium
SusC/D-less loci which composition is included in PULs	CE15 GH10 GH115 GH3 GH67	1	1	Gramella
SusC/D-less loci which composition is included in PULs	CE1 GH10 GH43_1 GH43_10 GH43_29 GH67 GH95	1	1	Sphingobacterium
SusC/D-less loci which composition is included in PULs	GH13 GH13_19 GH31 GH65 Sulf	1	1	Lacinutrix
SusC/D-less loci which composition is included in PULs	GH105 GH106 GH2 GH3 GH43 PL28 Sulf	1	1	Seonamhaeicola
SusC/D-less loci which composition is included in PULs	GH106 GH137 GH139 GH2	1	1	Proteiniphilum
SusC/D-less loci which composition is included in PULs	GH2 GH30_4 GH43_24	1	1	Chryseobacterium
SusC/D-less loci which composition is included in PULs	GH29 GH43_10 GH97	1	1	Mucilaginibacter
SusC/D-less loci which composition is included in PULs	GH2 GH20 GH29 GH92	1	1	Mucilaginibacter
SusC/D-less loci which composition is included in PULs	CE2 GH130 GH26 GH3 GH5_7	1	1	Flavobacterium
SusC/D-less loci which composition is included in PULs	GH23 GH97	1	1	Siccationidurans
SusC/D-less loci which composition is included in PULs	CE1 GH10 GH115 GH146 GH43_12 GH51 GH97	1	1	Siccationidurans
SusC/D-less loci which composition is included in PULs	GH43_29 GH51	1	1	Mucilaginibacter
SusC/D-less loci which composition is included in PULs	GH20 GH3 GH9	1	1	Mucilaginibacter
SusC/D-less loci which composition is included in PULs	GH17 GH30_1	1	1	Algoriphagus
SusC/D-less loci which composition is included in PULs	GH43_26 GH43_31 GH43_8	1	1	Cyclobacterium
SusC/D-less loci which composition is included in PULs	GH2 GH29 GH33 GH35 GH92	1	1	Ohtaekwangia
SusC/D-less loci which composition is included in PULs	CE8 GH106 GH137 GH142 GH143 GH2 GH3 GH33 GH43_18 GH78	1	1	Chitinophaga
SusC/D-less loci which composition is included in PULs	GH13_10 GH13_11 GH13_26 GH57 GH77	1	1	Chryseolinea
SusC/D-less loci which composition is included in PULs	GH35 GH43_19 GH43_34 GH51 GH97	1	1	Bacteroides
SusC/D-less loci which composition is included in PULs	GH29 GH3 GH43	1	1	Bacteroides
SusC/D-less loci which composition is included in PULs	GH2 GH38 GH92	1	1	Bacteroides
SusC/D-less loci which composition is included in PULs	GH137 GH138 GH2 GH78	1	1	Bacteroides
SusC/D-less loci which composition is included in PULs	GH105 GH127 GH140 GH141 GH95	1	1	Bacteroides
SusC/D-less loci which composition is included in PULs	GH31 GH35 GH43_19 GH51 GH97	1	1	Bacteroides
SusC/D-less loci which composition is included in PULs	GH3 GH43_2 GH95	1	1	Bacteroides
SusC/D-less loci which composition is included in PULs	GH28 GH33 GH78	1	1	Bacteroides
SusC/D-less loci which composition is included in PULs	GH105 GH140 GH95	1	1	Bacteroides
SusC/D-less loci which composition is included in PULs	CE9 GH2 GH20 GH92	1	1	Bacteroides
SusC/D-less loci which composition is included in PULs	CE1 GH43_10 GH51	1	1	(NaN)(NaN)
SusC/D-less loci which composition is included in PULs	GH125 GH29 GH76	1	1	Fibrella
SusC/D-less loci which composition is included in PULs	GH115 GH43_1 GH43_12	1	1	Pontibacter
SusC/D-less loci which composition is included in PULs	GH20 GH29 Pept	1	1	(NaN)(NaN)
SusC/D-less loci which composition is included in PULs	GH29 GH95 Pept Sulf	1	1	(NaN)(NaN)
SusC/D-less loci which composition is included in PULs	GH2 GH29 GH92 Pept	1	1	(NaN)(NaN)
SusC/D-less loci which composition is included in PULs	GH127 GH43_19 GH51	1	1	Flavobacterium
SusC/D-less loci which composition is included in PULs	GH2 GH28 GH51	1	1	Flavobacterium
SusC/D-less loci which composition is included in PULs	GH106 GH2 GH42	1	1	Flavobacterium
SusC/D-less loci which composition is included in PULs	GH120 GH3 GH92	1	1	Flavobacterium
SusC/D-less loci which composition is included in PULs	GH105 GH2 GH5	1	1	Alkalitalea
SusC/D-less loci which composition is included in PULs	CE12 GH106 GH28	1	1	Alkalitalea
SusC/D-less loci which composition is included in PULs	GH2 GH43_19	1	1	Alkalitalea
SusC/D-less loci which composition is included in PULs	CE12 GH105 PL1	1	1	Alkalitalea
SusC/D-less loci which composition is included in PULs	GH109 GH31 Sulf	1	1	(NaN)(NaN)
SusC/D-less loci which composition is included in PULs	GH117 GH16 GH2 GH3 GH43 Sulf	1	1	(NaN)(NaN)
SusC/D-less loci which composition is included in PULs	GH2 GH43_19 GH43_34 GH97	1	1	Sphingobacterium
SusC/D-less loci which composition is included in PULs	GH2 GH20 GH29 GH3	1	1	Pedobacter
SusC/D-less loci which composition is included in PULs	CE1 GH10 GH92	1	1	Pedobacter
SusC/D-less loci which composition is included in PULs	GH28 GH29 GH86 Sulf	1	1	Flammeovirga
SusC/D-less loci which composition is included in PULs	GH117 GH95	1	1	Flammeovirga
SusC/D-less loci which composition is included in PULs	GH29 GH43_12 GH43_2	1	1	Flammeovirga
SusC/D-less loci which composition is included in PULs	GH2 GH28 GH3 Sulf	1	1	Flammeovirga
SusC/D-less loci which composition is included in PULs	GH16 GH3 GH86	1	1	Flammeovirga
SusC/D-less loci which composition is included in PULs	GH127 GH16	1	1	Algibacter
SusC/D-less loci which composition is included in PULs	GH138 GH140 GH141 GH142 GH143 GH2 GH33 GH43_18 GH95 Pept PL1	1	1	Mangrovibacterium
SusC/D-less loci which composition is included in PULs	GH146 GH27 GH43_19 GH43_34 GH51	1	1	Mangrovibacterium
SusC/D-less loci which composition is included in PULs	GH105 GH28 GH42	1	1	Mangrovibacterium
SusC/D-less loci which composition is included in PULs	GH106 GH3	1	1	Mangrovibacterium
SusC/D-less loci which composition is included in PULs	GH130 GH5 GH5_7	1	1	Sediminitomix
SusC/D-less loci which composition is included in PULs	GH20 GH27 GH33	1	1	Polaribacter
SusC/D-less loci which composition is included in PULs	GH105 GH106 Sulf	1	1	Kriegella
SusC/D-less loci which composition is included in PULs	GH115 GH43_34 GH89	1	1	Mangrovibacterium
SusC/D-less loci which composition is included in PULs	GH2 GH43_17 GH97	1	1	Zunongwangia
SusC/D-less loci which composition is included in PULs	GH109 GH95 Sulf	1	1	Mariniphaga
SusC/D-less loci which composition is included in PULs	GH18 GH2 GH3 GH30_1	1	1	Sediminibacterium
SusC/D-less loci which composition is included in PULs	GH16 GH17 GH3 GH30_1	1	1	Flagellimonas
SusC/D-less loci which composition is included in PULs	GH116 GH117 GH97 Sulf	1	1	Flagellimonas
SusC/D-less loci which composition is included in PULs	GH3 GH94 Sulf	1	1	Hyunsoonleella
SusC/D-less loci which composition is included in PULs	GH116 GH117 GH36 GH95 GH97 Sulf	1	1	Jejuia
SusC/D-less loci which composition is included in PULs	GH43_10 GH78 Sulf	1	1	Tamlana
SusC/D-less loci which composition is included in PULs	GH2 GH28 GH29 GH43_2 Sulf	1	1	Flavivirga
SusC/D-less loci which composition is included in PULs	CE2 GH109 GH130	1	1	Flavihumibacter
SusC/D-less loci which composition is included in PULs	CE12 GH105 GH117 PL11	1	1	Ohtaekwangia
SusC/D-less loci which composition is included in PULs	GH13_10 GH13_11 GH13_16 GH13_26 GH57 GH77	1	1	Ohtaekwangia
SusC/D-less loci which composition is included in PULs	GH2 GH43_18 GH9	1	1	Ohtaekwangia
SusC/D-less loci which composition is included in PULs	GH105 GH145 GH16	1	1	Cnuella
SusC/D-less loci which composition is included in PULs	CE12 GH105 GH28 PL11	1	1	Cnuella
SusC/D-less loci which composition is included in PULs	CE15 GH10 GH115 GH43_1 GH67	1	1	Cnuella
SusC/D-less loci which composition is included in PULs	CE12 GH105 GH2 GH95 PL11	1	1	Arcticibacter
SusC/D-less loci which composition is included in PULs	GH10 GH43_1 GH43_10 GH43_12 GH97	1	1	Arcticibacter
SusC/D-less loci which composition is included in PULs	GH105 GH39 GH43_18	1	1	Arcicella
SusC/D-less loci which composition is included in PULs	GH117 GH2 GH29 GH86 Sulf	1	1	Reichenbachiella
SusC/D-less loci which composition is included in PULs	GH2 GH28 GH78 Sulf	1	1	Phaeodactylibacter
SusC/D-less loci which composition is included in PULs	GH29 GH38	1	1	Phaeodactylibacter
SusC/D-less loci which composition is included in PULs	GH105 GH33 PL1	1	1	Tamlana
SusC/D-less loci which composition is included in PULs	GH106 GH127 GH137 GH139 GH2 GH78 PL1	1	1	Tamlana
SusC/D-less loci which composition is included in PULs	GH43_19 GH43_34 GH89	1	1	Tamlana
SusC/D-less loci which composition is included in PULs	GH136 GH43_24 Sulf	1	1	Sunxiuqinia
SusC/D-less loci which composition is included in PULs	GH2 PL10	1	1	Sunxiuqinia
SusC/D-less loci which composition is included in PULs	GH145 GH2	1	1	Sunxiuqinia
SusC/D-less loci which composition is included in PULs	GH146 GH29 GH95 GH97	1	1	Sunxiuqinia
SusC/D-less loci which composition is included in PULs	CE1 CE6 GH29 GH3 GH43_29 GH97	1	1	Sunxiuqinia
SusC/D-less loci which composition is included in PULs	CE1 GH43_10 GH43_35	1	1	Sunxiuqinia
SusC/D-less loci which composition is included in PULs	CE15 GH115 GH35 GH43_1	1	1	Flavihumibacter
SusC/D-less loci which composition is included in PULs	GH20 GH29 GH3	1	1	Flavihumibacter
SusC/D-less loci which composition is included in PULs	CE1 GH10 GH43_10 GH43_12 GH51	1	1	Mongoliibacter
SusC/D-less loci which composition is included in PULs	GH137 GH139 GH2	1	1	Parafilimonas
SusC/D-less loci which composition is included in PULs	CE15 GH10 GH115 GH2 GH43_1	1	1	Parafilimonas
SusC/D-less loci which composition is included in PULs	GH13_10 GH13_26 GH57 GH77	1	1	Mooreia
SusC/D-less loci which composition is included in PULs	CE1 GH2 GH29 Pept	1	1	Mooreia
SusC/D-less loci which composition is included in PULs	GH105 GH106 GH117	1	1	Mooreia
SusC/D-less loci which composition is included in PULs	GH106 GH127 GH137 GH139 GH2	1	1	Mooreia
SusC/D-less loci which composition is included in PULs	GH142 GH2 GH28 GH29 GH78 GH95	1	1	Mooreia
SusC/D-less loci which composition is included in PULs	GH130 GH2 GH26 GH27	1	1	Geofilum
SusC/D-less loci which composition is included in PULs	GH2 GH20 GH27 GH29	1	1	Geofilum
SusC/D-less loci which composition is included in PULs	GH138 GH142 GH28 GH95	1	1	Siphonobacter
SusC/D-less loci which composition is included in PULs	GH140 GH143 GH33 GH43_18 GH78 PL1	1	1	Siphonobacter
SusC/D-less loci which composition is included in PULs	GH2 GH3 GH31 GH95	1	1	Gramella
SusC/D-less loci which composition is included in PULs	CE2 GH130 GH140 GH26 GH5_7	1	1	Gramella
SusC/D-less loci which composition is included in PULs	GH141 GH95 Sulf	1	1	Polaribacter
SusC/D-less loci which composition is included in PULs	GH145 GH2 Sulf	1	1	Flammeovirga
SusC/D-less loci which composition is included in PULs	GH78 PL24 Sulf	1	1	Flammeovirga
SusC/D-less loci which composition is included in PULs	GH106 GH2 PL24	1	1	Flammeovirga
SusC/D-less loci which composition is included in PULs	GH136 GH51	1	1	Flammeovirga
SusC/D-less loci which composition is included in PULs	GH86 Sulf	1	1	Flammeovirga
SusC/D-less loci which composition is included in PULs	GH16 GH3 GH43 GH86	1	1	Flammeovirga
SusC/D-less loci which composition is included in PULs	GH105 GH3 GH78	1	1	Flammeovirga
SusC/D-less loci which composition is included in PULs	GH141 GH29 GH88 Pept Sulf	1	1	Arenibacter
SusC/D-less loci which composition is included in PULs	GH141 GH31 Sulf	1	1	Arenibacter
SusC/D-less loci which composition is included in PULs	GH20 GH95 Sulf	1	1	Arenibacter
SusC/D-less loci which composition is included in PULs	GH105 GH106 GH28 Pept	1	1	Arenibacter
SusC/D-less loci which composition is included in PULs	GH16 GH86	1	1	Persicobacter
SusC/D less loci and PULs with same composition	GH2 GH43_26 GH43_34 Sulf	14	13	Bacteroides
SusC/D less loci and PULs with same composition	GH105 GH115 GH89	12	11	Bacteroides
SusC/D less loci and PULs with same composition	GH13 GH13_19 GH65 GH97	11	10	Flavobacterium Empedobacter
SusC/D less loci and PULs with same composition	GH130 GH20 GH92	19	17	Salegentibacter Prevotella Bacteroides
SusC/D less loci and PULs with same composition	GH127 GH16 Sulf	8	7	Tamlana Cellulophaga Ochrovirga Wenyingzhuangia Polaribacter
SusC/D less loci and PULs with same composition	GH13 GH65 GH97	20	17	Nonlabens Psychroflexus Zunongwangia Flavobacterium Mesoflavibacter Gaetbulibacter Mesonia Flavivirga Saccharicrinis
SusC/D less loci and PULs with same composition	GH29 GH95 Sulf	6	5	Parabacteroides Salegentibacter Sphingobacterium Aquiflexum
SusC/D less loci and PULs with same composition	CE12 GH2 GH28	6	5	Galbibacter Bacteroides Prevotella
SusC/D less loci and PULs with same composition	GH36 GH92	5	4	Mucinivorans Bacteroides
SusC/D less loci and PULs with same composition	GH2 GH20 GH92 Pept	5	4	Sediminitomix Lutibacter Polaribacter
SusC/D less loci and PULs with same composition	GH130 GH92	17	13	Bacteroides Chitinophaga Saccharicrinis Tannerella Alistipes Coprobacter
SusC/D less loci and PULs with same composition	CE7 GH130 GH26 GH5_7	8	6	Bacteroides Prevotella
SusC/D less loci and PULs with same composition	CE1 GH2 GH38 GH78 GH92	4	3	Bacteroides
SusC/D less loci and PULs with same composition	GH31 GH38 GH97	4	3	Prevotella
SusC/D less loci and PULs with same composition	GH146 GH51 GH97	4	3	Leadbetterella Rhodothermus Bacteroides Rufibacter
SusC/D less loci and PULs with same composition	GH117 GH97 Sulf	4	3	Echinicola Zobellia Kriegella
SusC/D less loci and PULs with same composition	GH117 GH16 GH2 GH29 Sulf	4	3	Joostella Ochrovirga Maribacter
SusC/D less loci and PULs with same composition	GH3 GH30_2 GH92	4	3	Bacteroides Paraprevotella
SusC/D less loci and PULs with same composition	GH130 GH3	4	3	Pedobacter Rhodothermus
SusC/D less loci and PULs with same composition	GH16 GH30_3 GH5_46	4	3	Pedobacter Mucilaginibacter
SusC/D less loci and PULs with same composition	GH146 GH43_10 GH88 GH97 Pept	4	3	Bacteroides
SusC/D less loci and PULs with same composition	GH117 GH2 GH97 Sulf	4	3	Zobellia Arenibacter
SusC/D less loci and PULs with same composition	GH117 GH16 GH2	4	3	Flavivirga Bacteroides Aquimarina Polaribacter
SusC/D less loci and PULs with same composition	CE12 CE8 GH105 GH28 GH43_10 PL10 PL9	4	3	Gramella
SusC/D less loci and PULs with same composition	GH2 GH29 Sulf	11	8	Ochrovirga Algibacter Polaribacter Prevotella Echinicola Saccharicrinis Wenyingzhuangia Flammeovirga Flavivirga
SusC/D less loci and PULs with same composition	GH2 GH3 GH31	18	13	Parabacteroides Prolixibacter Prevotella Mucilaginibacter Bacteroides Mangrovibacterium
SusC/D less loci and PULs with same composition	GH125 GH130 GH92	7	5	Prevotella Chryseobacterium Alistipes
SusC/D less loci and PULs with same composition	GH3 GH92	10	7	Parabacteroides Bacteroides Prevotella Flavobacterium Pedobacter Sunxiuqinia
SusC/D less loci and PULs with same composition	GH13 GH13_14 GH77 GH97	49	34	Prevotella Bacteroides
SusC/D less loci and PULs with same composition	GH10 GH115 GH67	3	2	Bacteroides Niastella
SusC/D less loci and PULs with same composition	GH2 GH3 GH36 GH97 Pept	3	2	Bacteroides
SusC/D less loci and PULs with same composition	GH110 GH2 Sulf	3	2	Ochrovirga
SusC/D less loci and PULs with same composition	GH20 GH29 Sulf	3	2	Niabella Belliella Echinicola
SusC/D less loci and PULs with same composition	GH127 GH20 Sulf	3	2	Chitinophaga
SusC/D less loci and PULs with same composition	GH105 GH145 GH43_24	3	2	Leadbetterella Bacteroides
SusC/D less loci and PULs with same composition	GH130 GH26 GH5_7	3	2	Bacteroides Prevotella
SusC/D less loci and PULs with same composition	GH110 GH150 Sulf	3	2	Saccharicrinis Cellulophaga Algibacter
SusC/D less loci and PULs with same composition	GH43_5 GH51	3	2	Ohtaekwangia
SusC/D less loci and PULs with same composition	GH3 GH35 GH78	3	2	Bacteroides Prevotella
SusC/D less loci and PULs with same composition	CE12 GH105 GH106 GH28 PL11	3	2	Chryseobacterium Bacteroides Sphingobacterium
SusC/D less loci and PULs with same composition	GH29 GH76 Pept	3	2	Dyadobacter
SusC/D less loci and PULs with same composition	GH28 GH29 Sulf	3	2	Arenibacter Maribacter
SusC/D less loci and PULs with same composition	GH13 GH13_38 GH65 GH97	3	2	Sphingobacterium Joostella Galbibacter
SusC/D less loci and PULs with same composition	GH149 GH16 GH17 GH3	3	2	Saccharicrinis Algoriphagus Nonlabens
SusC/D less loci and PULs with same composition	GH2 GH29 GH3	3	2	Flammeovirga Asinibacterium
SusC/D less loci and PULs with same composition	GH141 GH29 Sulf	3	2	Arenibacter Zobellia
SusC/D less loci and PULs with same composition	GH149 GH16 GH17 GH30_1	34	22	Kordia Psychroserpens Maribacter Lutibacter Flavobacterium Winogradskyella Formosa Polaribacter Jejuia Riemerella Psychroflexus Lewinella Gracilimonas Cellulophaga Nonlabens Hyunsoonleella Flavivirga Phaeodactylibacter
SusC/D less loci and PULs with same composition	GH10 GH43_1 GH67	14	9	Bacteroides Maribacter Chryseobacterium
SusC/D less loci and PULs with same composition	GH146 GH28 GH43_10 GH88 GH97	5	3	Bacteroides Dysgonomonas Flavobacterium
SusC/D less loci and PULs with same composition	CE7 GH130 GH26 GH27 GH3 GH5_7	5	3	Prevotella
SusC/D less loci and PULs with same composition	GH23	14	8	Niabella Flavisolibacter Pricia Arcicella Maribacter Rudanella Spirosoma
SusC/D less loci and PULs with same composition	GH105 GH115 GH28 PL11	7	4	Bacteroides
SusC/D less loci and PULs with same composition	GH2 GH43 Sulf	7	4	Echinicola Sunxiuqinia Bacteroides
SusC/D less loci and PULs with same composition	GH2 GH95 Sulf	7	4	Bacteroides Zobellia Asinibacterium Vibrionimonas Hydrobacter
SusC/D less loci and PULs with same composition	GH149 GH16 GH17 GH3 GH30_1	7	4	Polaribacter Nonlabens
SusC/D less loci and PULs with same composition	GH20 GH29	11	6	Niastella Niabella Mucilaginibacter Sphingobacterium Prevotella Spirosoma Pseudosphingobacterium Solitalea Saccharicrinis
SusC/D less loci and PULs with same composition	GH13 GH65	74	40	Bacteroides Chitinophaga Nonlabens Sphingobacterium Mucilaginibacter Ohtaekwangia Gramella Odoribacter Cellulophaga Croceibacter Anaerophaga Flavobacterium Aquimarina Thermophagus Sinomicrobium Salegentibacter Marinilabilia Sunxiuqinia Flaviramulus Algibacter
SusC/D less loci and PULs with same composition	GH28 GH78	6	3	Bacteroides Larkinella
SusC/D less loci and PULs with same composition	GH2 GH3 GH36	6	3	Prevotella Tannerella Gabonia Coprobacter
SusC/D less loci and PULs with same composition	GH127 GH129 Sulf	6	3	Echinicola Arenibacter Zobellia Kriegella
SusC/D less loci and PULs with same composition	GH88 GH95	6	3	Sphingobacterium
SusC/D less loci and PULs with same composition	GH105 GH2 PL11	4	2	Bacteroides
SusC/D less loci and PULs with same composition	GH2 GH86 Sulf	4	2	Cellulophaga Formosa Algibacter
SusC/D less loci and PULs with same composition	GH117 GH29 GH95 Sulf	4	2	Arenibacter Cyclobacterium Kriegella
SusC/D less loci and PULs with same composition	GH10 GH67	4	2	Pontibacter Rhodonellum
SusC/D less loci and PULs with same composition	GH2 GH3 GH31 GH5_4	4	2	Bacteroides
SusC/D less loci and PULs with same composition	GH20 GH3 GH92	2	1	Echinicola
SusC/D less loci and PULs with same composition	GH10 GH115 GH43_1 GH43_12 GH67	2	1	Flavobacterium
SusC/D less loci and PULs with same composition	GH115 GH51	2	1	Bacteroides Hymenobacter
SusC/D less loci and PULs with same composition	GH142 GH143 GH78 Sulf	2	1	Prevotella
SusC/D less loci and PULs with same composition	GH2 GH3 GH31 GH97	2	1	Flavobacterium Bacteroides
SusC/D less loci and PULs with same composition	GH13 GH13_14 GH77 GH97 Pept	2	1	Prevotella
SusC/D less loci and PULs with same composition	GH105 PL8	2	1	Bacteroides Gabonia
SusC/D less loci and PULs with same composition	CE12 CE8 GH28 PL10	2	1	Spirosoma Salinimicrobium
SusC/D less loci and PULs with same composition	GH110 GH20 GH95	2	1	Bacteroides
SusC/D less loci and PULs with same composition	GH146 GH92	2	1	Bacteroides Anaerophaga
SusC/D less loci and PULs with same composition	GH3 GH42 GH5_13 GH97	2	1	Bacteroides
SusC/D less loci and PULs with same composition	GH16 GH82	2	1	Aquimarina Cellulophaga
SusC/D less loci and PULs with same composition	GH117 GH29 Sulf	2	1	Parabacteroides Algoriphagus
SusC/D less loci and PULs with same composition	GH10 GH43_1 GH43_12	2	1	Bacteroides Marinilabilia
SusC/D less loci and PULs with same composition	GH2 GH32 GH43_2 GH92	2	1	Bacteroides
SusC/D less loci and PULs with same composition	GH29 GH88 PL15 Sulf	2	1	Bacteroides
SusC/D less loci and PULs with same composition	GH125 GH76 Sulf	2	1	Bacteroides Mucilaginibacter
SusC/D less loci and PULs with same composition	GH10 GH29 Sulf	2	1	Lewinella Wenyingzhuangia
SusC/D less loci and PULs with same composition	GH16 GH20 GH29 Sulf	2	1	Indibacter
SusC/D less loci and PULs with same composition	GH149 GH16 GH17 GH30_1 GH94	2	1	Eudoraea
SusC/D less loci and PULs with same composition	GH20 GH95	2	1	Pedobacter Lacibacter
SusC/D less loci and PULs with same composition	GH43_29 GH43_5 GH51	2	1	Pedobacter Hymenobacter
SusC/D less loci and PULs with same composition	GH2 GH29 GH31 GH88 GH95	2	1	Pseudosphingobacterium Pedobacter
SusC/D less loci and PULs with same composition	GH10 GH115 GH3 GH43_1 GH67	2	1	Sediminibacter Prevotella
SusC/D less loci and PULs with same composition	GH105 GH106 GH78 Sulf	2	1	Arenibacter Echinicola
SusC/D less loci and PULs with same composition	GH144 GH43_28 Sulf	2	1	Draconibacterium Bacteroides
SusC/D less loci and PULs with same composition	CE15 GH10 GH115	2	1	Spirosoma Mucilaginibacter
SusC/D less loci and PULs with same composition	GH20 GH29 GH92	2	1	Mucilaginibacter Spirosoma
SusC/D less loci and PULs with same composition	GH106 GH29 Sulf	2	1	Cyclobacterium
SusC/D less loci and PULs with same composition	GH86	2	1	Flammeovirga
SusC/D less loci and PULs with same composition	GH20 GH29 GH95	2	1	Pedobacter Arachidicoccus
SusC/D less loci and PULs with same composition	GH28 GH89	2	1	Mucilaginibacter Bacteroides
SusC/D less loci and PULs with same composition	GH117 GH95 Sulf	2	1	Algoriphagus Saccharicrinis
SusC/D less loci and PULs with same composition	GH88 GH95 GH97	2	1	Spirosoma Bacteroides
SusC/D less loci and PULs with same composition	GH2 GH28 GH43_19 GH43_34 GH43_9 GH51 GH97	2	1	Bacteroides
SusC/D less loci and PULs with same composition	GH105 GH106 GH127 GH137 GH139 GH2 GH78	2	1	Mangrovibacterium Pedobacter
SusC/D less loci and PULs with same composition	GH2 GH88 GH92 Sulf	2	1	Mariniphaga Polaribacter
SusC/D less loci and PULs with same composition	GH43_10 GH95	2	1	Flavihumibacter Prevotella
SusC/D less loci and PULs with same composition	GH117 GH92	2	1	Flavihumibacter Flammeovirga
SusC/D less loci and PULs with same composition	GH35 GH95	2	1	Pseudarcicella Bacteroides
SusC/D less loci and PULs with same composition	GH105 GH92 PL15 Sulf	2	1	Parapedobacter
SusC/D less loci and PULs with same composition	CE1 GH10 GH29	2	1	Siphonobacter Chitinophaga
SusC/D less loci and PULs with same composition	CE1 GH29 GH3	2	1	Bacteroides
SusC/D less loci and PULs with same composition	GH117 GH28 Sulf	2	1	Algoriphagus Zobellia
SusC/D less loci and PULs with same composition	GH16 GH2 GH39 GH92	2	1	Bacteroides
SusC/D less loci and PULs with same composition	GH16 GH2 GH3 Sulf	2	1	Prevotella Saccharicrinis
SusC/D less loci and PULs with same composition	GH127 GH97	2	1	Parabacteroides Prevotella
SusC/D less loci and PULs with same composition	GH2 GH97 Pept	2	1	Zunongwangia Flammeovirga
SusC/D less loci and PULs with same composition	GH13 GH13_38 GH65	26	12	Robiginitalea Olivibacter Eudoraea Pedobacter Draconibacterium Sediminicola Chitinophaga Arcticibacter Emticicia Flectobacillus Mangrovibacterium Pseudarcicella Arcicella Siphonobacter
SusC/D less loci and PULs with same composition	GH117 GH2 GH86 Sulf	5	2	Echinicola Flammeovirga Lewinella Algibacter
SusC/D less loci and PULs with same composition	GH127 Sulf	5	2	Flexithrix Pseudosphingobacterium Flammeovirga Paraprevotella
SusC/D less loci and PULs with same composition	GH16 GH2 Sulf	5	2	Joostella Flammeovirga Sediminitomix Ochrovirga
SusC/D less loci and PULs with same composition	GH29 GH95	5	2	Pontibacter Sphingobacterium Maribacter Niabella
SusC/D less loci and PULs with same composition	GH88 PL8 Sulf	73	29	Alistipes Bacteroides Tannerella Prevotella Pseudopedobacter Sphingobacterium Ochrovirga Pedobacter Flavobacterium Pseudarcicella Gabonia Coprobacter
SusC/D less loci and PULs with same composition	GH13 GH13_14 GH77	21	8	Prevotella
SusC/D less loci and PULs with same composition	GH117 GH20 GH29 Sulf	8	3	Bacteroides
SusC/D less loci and PULs with same composition	GH10 GH13_14 GH43_1 GH67	35	13	Bacteroides
SusC/D less loci and PULs with same composition	GH2 GH53	19	7	Prevotella Haliscomenobacter Flavobacterium Anaerophaga Aquimarina Polaribacter Mucilaginibacter Bacteroides Gramella Nonlabens
SusC/D less loci and PULs with same composition	GH146 GH28 GH43_10 GH88 GH97 Pept	11	4	Bacteroides Pseudopedobacter Mangrovibacterium Flavobacterium
SusC/D less loci and PULs with same composition	GH106 GH78	14	5	Bacteroides Pedobacter Pseudosphingobacterium Salegentibacter Chitinophaga Petrimonas Sphingobacterium Tamlana
SusC/D less loci and PULs with same composition	GH2 GH20 GH29 Sulf	62	22	Bacteroides Gabonia
SusC/D less loci and PULs with same composition	GH125 GH130 GH76 GH92	36	12	Bacteroides
SusC/D less loci and PULs with same composition	GH2 GH20 GH95 Sulf	6	2	Bacteroides Prevotella
SusC/D less loci and PULs with same composition	CE8 GH23 PL1	6	2	Prevotella
SusC/D less loci and PULs with same composition	GH16 Sulf	6	2	Runella Pedobacter Wenyingzhuangia Algibacter Ochrovirga Polaribacter
SusC/D less loci and PULs with same composition	GH105 GH78 Sulf	6	2	Arenibacter Zobellia Kriegella Pricia Maribacter
SusC/D less loci and PULs with same composition	GH20 GH3	3	1	Bacteroides Pedobacter
SusC/D less loci and PULs with same composition	GH110 GH36 GH92 GH95	3	1	Bacteroides
SusC/D less loci and PULs with same composition	CE1 GH2 GH3	3	1	Bacteroides Crenotalea Phaeodactylibacter
SusC/D less loci and PULs with same composition	GH36 GH92 GH95	3	1	Bacteroides Filimonas
SusC/D less loci and PULs with same composition	GH28 Sulf	3	1	Petrimonas Saccharicrinis
SusC/D less loci and PULs with same composition	CE1 GH3 GH31 GH43_29	3	1	Prevotella
SusC/D less loci and PULs with same composition	GH26 GH9	3	1	Rudanella Spirosoma
SusC/D less loci and PULs with same composition	GH2 GH31 GH97	3	1	Zunongwangia Galbibacter
SusC/D less loci and PULs with same composition	GH10 GH3 GH43_1	3	1	Saccharicrinis Algibacter Prevotella
SusC/D less loci and PULs with same composition	GH38 GH92 Sulf	3	1	Dysgonomonas Pseudosphingobacterium Alistipes
SusC/D less loci and PULs with same composition	GH144 GH3 GH43_28 GH5_26 Sulf	3	1	Thermophagus Marinilabilia Anaerophaga
SusC/D less loci and PULs with same composition	GH105 GH2 GH29	3	1	Bacteroides
SusC/D less loci and PULs with same composition	CE12 CE8 GH105 GH28 PL10	3	1	Flavobacterium Hymenobacter Sphingobacterium
SusC/D less loci and PULs with same composition	GH20 GH29 GH35	3	1	Prolixibacter Mooreia Prevotella
SusC/D less loci and PULs with same composition	CE12 CE8 GH105 GH28	3	1	Flavobacterium Thermoflexibacter Algoriphagus
SusC/D less loci and PULs with same composition	GH16 GH30_3	3	1	Crenotalea Chitinophaga Mucilaginibacter
SusC/D less loci and PULs with same composition	GH146 GH43_29 GH43_4 GH43_5 GH51 GH97	3	1	Gramella Rufibacter
SusC/D less loci and PULs with same composition	CE1 GH3 Sulf	3	1	Fermentimonas Mangrovibacterium Bacteroides
SusC/D less loci and PULs with same composition	GH105 GH117	3	1	Zobellia Ohtaekwangia
SusC/D less loci and PULs with same composition	GH16 GH29 Sulf	3	1	Zobellia Maribacter
SusC/D less loci and PULs with same composition	GH117 GH16	3	1	Maribacter Algoriphagus Cellulophaga
SusC/D less loci and PULs with same composition	GH87	3	1	Chitinophaga Prevotella
SusC/D less loci and PULs with same composition	CE12 GH105 GH28	3	1	Chitinophaga Mooreia Kriegella
SusC/D less loci and PULs with same composition	GH106 GH78 Sulf	3	1	Petrimonas Echinicola Maribacter
SusC/D less loci and PULs with same composition	GH16 GH17 GH30_1	3	1	Nonlabens Lacinutrix
SusC/D less loci and PULs with same composition	GH2 GH31	13	4	Bacteroides Zunongwangia Pedobacter Sphingobacterium Niastella Chitinophaga Prevotella
SusC/D less loci and PULs with same composition	GH2 GH92	7	2	Bacteroides Butyricimonas Filimonas Arachidicoccus Pedobacter Parabacteroides Muribaculum
SusC/D less loci and PULs with same composition	GH117 GH16 GH2 GH28 GH29 Sulf	7	2	Cellulophaga Zobellia Maribacter Polaribacter
SusC/D less loci and PULs with same composition	PL12 PL17 PL6	7	2	Echinicola Algoriphagus Polaribacter Lutibacter Maribacter
SusC/D less loci and PULs with same composition	GH130 GH26 GH27	7	2	Anaerophaga Thermophagus Marinilabilia Alkaliflexus Mucilaginibacter
SusC/D less loci and PULs with same composition	GH106 GH139 GH2	7	2	Bacteroides Niabella
SusC/D less loci and PULs with same composition	GH2 GH20 GH33	54	14	Bacteroides
SusC/D less loci and PULs with same composition	CE8 PL1	8	2	Bacteroides Mangrovibacterium Hymenobacter Filimonas
SusC/D less loci and PULs with same composition	GH32 Sulf	8	2	Flexithrix Proteiniphilum Saccharicrinis Fermentimonas
SusC/D less loci and PULs with same composition	GH117 GH2	8	2	Cellulophaga Spirosoma Zobellia
SusC/D less loci and PULs with same composition	GH43_34 GH92	8	2	Bacteroides Leeuwenhoekiella Sinomicrobium Pontibacter Chitinophaga Sphingobacterium Zunongwangia
SusC/D less loci and PULs with same composition	GH2 GH43_24	4	1	Bacteroides Galbibacter Jejuia
SusC/D less loci and PULs with same composition	GH127 GH27	4	1	Bacteroides Mucilaginibacter
SusC/D less loci and PULs with same composition	CE6 GH2 GH31	4	1	Tannerella Bacteroides Coprobacter
SusC/D less loci and PULs with same composition	GH105 GH109 GH2 GH29	4	1	Bacteroides
SusC/D less loci and PULs with same composition	PL15 Sulf	4	1	Bacteroides Cyclobacterium
SusC/D less loci and PULs with same composition	GH10 GH43_1 GH43_12 GH67	4	1	Bacteroides Flavobacterium
SusC/D less loci and PULs with same composition	GH105 GH106	4	1	Proteiniphilum Pseudosphingobacterium Bacteroides
SusC/D less loci and PULs with same composition	GH51 Sulf	4	1	Proteiniphilum Prevotella
SusC/D less loci and PULs with same composition	GH106 GH2	4	1	Prevotella
SusC/D less loci and PULs with same composition	GH20 GH3 GH89	4	1	Prevotella Bacteroides Barnesiella
SusC/D less loci and PULs with same composition	GH2 GH31 GH95	4	1	Dysgonomonas Pontibacter Cnuella Parabacteroides
SusC/D less loci and PULs with same composition	GH140 GH30_4 Sulf	4	1	Arenibacter
SusC/D less loci and PULs with same composition	GH2 GH51	4	1	Gaetbulibacter Prevotella Gabonia
SusC/D less loci and PULs with same composition	GH110 GH2 GH82 Sulf	4	1	Cellulophaga Algibacter Lutibacter Flammeovirga
SusC/D less loci and PULs with same composition	GH28 GH89 GH92	13	3	Bacteroides Flavobacterium Mucilaginibacter
SusC/D less loci and PULs with same composition	GH18 GH20 GH29	9	2	Rudanella Spirosoma Prevotella Fibrella
SusC/D less loci and PULs with same composition	GH78	85	18	Bacteroides Parabacteroides Dyadobacter Robiginitalea Olivibacter Proteiniphilum Prevotella Leeuwenhoekiella Sphingobacterium Pseudosphingobacterium Chitinophaga Pedobacter Hymenobacter Chryseolinea Mariniphaga Pseudarcicella Hydrobacter Parapedobacter Siphonobacter
SusC/D less loci and PULs with same composition	GH137 GH138 GH2	25	5	Bacteroides Prevotella
SusC/D less loci and PULs with same composition	GH92 Sulf	10	2	Sphingobacterium Dyadobacter Terrimonas Formosa Spirosoma Mangrovibacterium Bacteroides
SusC/D less loci and PULs with same composition	GH13 Sulf	5	1	Bacteroides
SusC/D less loci and PULs with same composition	GH117 PL8 Sulf	5	1	Bacteroides
SusC/D less loci and PULs with same composition	GH20 GH31 GH92	5	1	Prevotella
SusC/D less loci and PULs with same composition	GH16 GH31 GH89	5	1	Parabacteroides
SusC/D less loci and PULs with same composition	GH43_34 GH92 GH97	5	1	Bacteroides
SusC/D less loci and PULs with same composition	GH2 GH43_3 GH43_31 GH93	5	1	Proteiniphilum Petrimonas
SusC/D less loci and PULs with same composition	GH127 GH43_34 GH97	5	1	Prevotella Bacteroides
SusC/D less loci and PULs with same composition	GH2 GH43_3 GH43_31	5	1	Proteiniphilum Anaerophaga Bacteroides Odoribacter
SusC/D less loci and PULs with same composition	GH26	27	5	Prevotella Spirosoma Flexithrix Bacteroides Crenotalea Fibrella Rufibacter Proteiniphilum Dyadobacter Larkinella Chitinophaga Pedobacter Flammeovirga Sediminitomix Hydrotalea Mooreia Siphonobacter Sphingobacterium Segetibacter Pseudarcicella
SusC/D less loci and PULs with same composition	GH2 GH20 Sulf	17	3	Bacteroides Barnesiella Sunxiuqinia
SusC/D less loci and PULs with same composition	CE1 GH3	23	4	Bacteroides Prevotella Leadbetterella Chryseobacterium
SusC/D less loci and PULs with same composition	GH2 GH43_3	12	2	Bacteroides Parabacteroides Echinicola Rhodonellum Sphingobacterium
SusC/D less loci and PULs with same composition	GH29 Pept	12	2	Prevotella Fibrella Mucilaginibacter Chitinophaga Larkinella Ohtaekwangia Flavobacterium Parapedobacter Ochrovirga Dyadobacter
SusC/D less loci and PULs with same composition	GH16 GH2	12	2	Prolixibacter Maribacter Chitinophaga Saccharicrinis Capnocytophaga Algibacter Sediminitomix
SusC/D less loci and PULs with same composition	GH105 GH3 GH42	6	1	Bacteroides
SusC/D less loci and PULs with same composition	GH18 GH20 Sulf	6	1	Alistipes Bacteroides
SusC/D less loci and PULs with same composition	GH106 GH28 GH92	6	1	Parabacteroides Tannerella
SusC/D less loci and PULs with same composition	GH3 GH50	6	1	Mucilaginibacter Bacteroides Spirosoma
SusC/D less loci and PULs with same composition	GH10 GH3 Sulf	6	1	Siansivirga Bacteroides Flammeovirga Reichenbachiella
SusC/D less loci and PULs with same composition	GH2 GH28	14	2	Bacteroides Pseudopedobacter Olivibacter Muribaculum
SusC/D less loci and PULs with same composition	GH16 GH2 GH3	14	2	Saccharicrinis Prevotella Capnocytophaga
SusC/D less loci and PULs with same composition	PL6 PL7	14	2	Lewinella Arenibacter Flavobacterium Pedobacter Gramella Reichenbachiella Nonlabens Flammeovirga Zobellia
SusC/D less loci and PULs with same composition	GH127 GH43_34 GH97 Pept	7	1	Bacteroides
SusC/D less loci and PULs with same composition	GH2 GH35	7	1	Bacteroides Filimonas Mucilaginibacter Mooreia Flavobacterium
SusC/D less loci and PULs with same composition	GH29 GH3	7	1	Prevotella Proteiniphilum Sinomicrobium Pedobacter
SusC/D less loci and PULs with same composition	GH146 GH51	7	1	Odoribacter Flavobacterium Chitinophaga Gabonia Pseudopedobacter
SusC/D less loci and PULs with same composition	GH16 GH30_1 GH30_3	7	1	Chryseobacterium
SusC/D less loci and PULs with same composition	GH43_29 GH43_4 GH51	16	2	Bacteroides Dysgonomonas
SusC/D less loci and PULs with same composition	PL7	16	2	Kordia Maribacter Crocinitomix Algibacter Flammeovirga Polaribacter Winogradskyella
SusC/D less loci and PULs with same composition	GH16 GH5_46	8	1	Prevotella Echinicola Flectobacillus Hymenobacter Fibrella Phaeodactylibacter Sunxiuqinia
SusC/D less loci and PULs with same composition	GH117 Sulf	8	1	Bacteroides Echinicola Flexithrix Parabacteroides Algibacter Kriegella Algoriphagus Arenibacter
SusC/D less loci and PULs with same composition	GH2 GH20	25	3	Bacteroides Parabacteroides Pedobacter Sphingobacterium
SusC/D less loci and PULs with same composition	CE7 GH105 GH2 GH3 GH36	18	2	Bacteroides
SusC/D less loci and PULs with same composition	GH105 GH2 GH88 GH95 PL8	9	1	Bacteroides
SusC/D less loci and PULs with same composition	GH106 GH20 GH78 Sulf	9	1	Bacteroides Proteiniphilum
SusC/D less loci and PULs with same composition	GH29 GH92	9	1	Mucilaginibacter Sphingobacterium Flexithrix Dysgonomonas Prevotella Algibacter Filimonas Flagellimonas Ohtaekwangia
SusC/D less loci and PULs with same composition	CE12 GH105 GH106 GH2 GH28 PL11	9	1	Chryseobacterium Prevotella
SusC/D less loci and PULs with same composition	GH29 Sulf	20	2	Prevotella Bacteroides Niabella Joostella Parabacteroides Arenibacter Zobellia Wenyingzhuangia Sphingobacterium Pedobacter Petrimonas Kriegella Algoriphagus Niastella Chitinophaga
SusC/D less loci and PULs with same composition	CE12 GH106 GH2 GH28 GH42 GH43_18 GH43_34	10	1	Bacteroides
SusC/D less loci and PULs with same composition	GH130 GH2	10	1	Parabacteroides Proteiniphilum Chitinophaga Lutibacter Flavobacterium
SusC/D less loci and PULs with same composition	GH78 Sulf	22	2	Echinicola Spirosoma Lewinella Arenibacter Zobellia Polaribacter Cyclobacterium Aquiflexum Kriegella Vibrionimonas Parapedobacter Maribacter Seonamhaeicola
SusC/D less loci and PULs with same composition	GH125 GH2 GH92	11	1	Flavobacterium Flammeovirga
SusC/D less loci and PULs with same composition	GH2 GH3	11	1	Prevotella Chitinophaga Bacteroides Mucilaginibacter Sunxiuqinia
SusC/D less loci and PULs with same composition	GH144 GH2 GH3 GH43_28 Sulf	11	1	Gelidibacter Mesoflavibacter Salinimicrobium Gaetbulibacter Winogradskyella Kordia
SusC/D less loci and PULs with same composition	GH29 GH31 GH97	12	1	Bacteroides Flavobacterium
SusC/D less loci and PULs with same composition	GH88 PL12	12	1	Bacteroides Sinomicrobium Flavobacterium Niabella Petrimonas
SusC/D less loci and PULs with same composition	GH2 GH95	12	1	Parabacteroides Bacteroides Flavobacterium Arenibacter Zobellia Prevotella
SusC/D less loci and PULs with same composition	CE12 CE8 GH105 GH28 GH43_10 PL10	12	1	Flavobacterium Niabella Pedobacter Parapedobacter
SusC/D less loci and PULs with same composition	GH125 GH76 GH92	63	5	Bacteroides Prevotella Petrimonas Sunxiuqinia
SusC/D less loci and PULs with same composition	GH2 GH3 GH36 GH43_10	13	1	Bacteroides Prevotella
SusC/D less loci and PULs with same composition	GH33 Sulf	13	1	Parabacteroides Cyclobacterium Sphingobacterium Arenibacter Pseudosphingobacterium Parapedobacter
SusC/D less loci and PULs with same composition	GH29 GH36 Sulf	57	4	Bacteroides Parabacteroides
SusC/D less loci and PULs with same composition	GH125 GH92	15	1	Bacteroides Zunongwangia Proteiniphilum Pedobacter Hymenobacter Dyadobacter
SusC/D less loci and PULs with same composition	CE12 CE8 GH105 GH28 GH43_10 PL1	16	1	Echinicola Olivibacter Algoriphagus Dysgonomonas Anaerophaga Chryseobacterium Prolixibacter Belliella
SusC/D less loci and PULs with same composition	GH2 GH88	52	3	Bacteroides Parabacteroides Flavobacterium Prevotella Niabella Hymenobacter Pedobacter Siansivirga Seonamhaeicola Reichenbachiella Mooreia
SusC/D less loci and PULs with same composition	GH16 GH18	18	1	Niastella Bacteroides
SusC/D less loci and PULs with same composition	GH26 GH3 GH5_7	19	1	Bacteroides
SusC/D less loci and PULs with same composition	GH31 GH66 GH97	20	1	Bacteroides Dysgonomonas Barnesiella Flavobacterium Salinimicrobium Salegentibacter Sphingobacterium
SusC/D less loci and PULs with same composition	GH28 PL1	20	1	Bacteroides Prevotella Polaribacter
SusC/D less loci and PULs with same composition	GH16 GH3 GH30_1 GH30_3	23	1	Chryseobacterium Flavobacterium
SusC/D less loci and PULs with same composition	GH2 Sulf	76	3	Bacteroides Parabacteroides Niastella Tannerella Arenibacter Lacibacter Zobellia Pedobacter Flammeovirga Formosa Sphingobacterium Echinicola Mariniphaga Alistipes Algibacter Jejuia
SusC/D less loci and PULs with same composition	GH3 Sulf	26	1	Bacteroides Proteiniphilum Parabacteroides Flammeovirga Sediminitomix Zunongwangia
SusC/D less loci and PULs with same composition	GH27 GH97	27	1	Bacteroides Prevotella Sphingobacterium
SusC/D less loci and PULs with same composition	GH144 GH3 Sulf	29	1	Bacteroides Cellulophaga Muricauda Joostella Galbibacter Leeuwenhoekiella Maribacter Prolixibacter Zobellia Pedobacter Flammeovirga Zunongwangia Algibacter Persicobacter
SusC/D less loci and PULs with same composition	GH147 GH2 GH53	30	1	Bacteroides Chitinophaga Pseudopedobacter Proteiniphilum Dysgonomonas Polaribacter Thermophagus Pedobacter Petrimonas Alkalitalea Marinilabilia Flavihumibacter Mooreia
SusC/D less loci and PULs with same composition	GH20 Sulf	31	1	Bacteroides Capnocytophaga Sphingobacterium Parabacteroides Niabella Pseudarcicella
SusC/D less loci and PULs with same composition	GH92	313	10	Bacteroides Parabacteroides Dysgonomonas Prevotella Mucilaginibacter Sphingobacterium Niastella Chitinophaga Butyricimonas Niabella Echinicola Pedobacter Flexithrix Olivibacter Proteiniphilum Alistipes Joostella Spirosoma Porphyromonas Aquimarina Flavobacterium Galbibacter Arenibacter Maribacter Mesonia Prolixibacter Pseudosphingobacterium Zobellia Dyadobacter Myroides Pontibacter Hymenobacter Al…
SusC/D less loci and PULs with same composition	GH92 GH97	32	1	Bacteroides Olivibacter Alistipes
SusC/D less loci and PULs with same composition	GH109	67	2	Bacteroides Sphingobacterium Rudanella Runella Solitalea Spirosoma Zunongwangia Arenibacter Proteiniphilum Segetibacter Joostella Barnesiella Prevotella Gelidibacter Leeuwenhoekiella Cellulophaga Pedobacter Gaetbulibacter Sinomicrobium Pseudosphingobacterium Chitinophaga Draconibacterium Formosa Fibrella Algibacter Mucilaginibacter Petrimonas Polaribacter Nitritalea Kriegella
SusC/D less loci and PULs with same composition	CE12 CE8 GH105 PL1	35	1	Bacteroides
SusC/D less loci and PULs with same composition	PL17 PL6	36	1	Bacteroides Rudanella Owenweeksia Flexithrix Saccharicrinis Aquimarina Terrimonas Niabella Polaribacter Sediminitomix Tamlana Flavobacterium Maribacter
SusC/D less loci and PULs with same composition	PL17 PL6 PL7	37	1	Cellulophaga Croceibacter Lacinutrix Polaribacter Flavobacterium Ochrovirga Lewinella Olleya Gillisia Siansivirga Formosa Flammeovirga Wenyingzhuangia Tenacibaculum Reichenbachiella Gramella Tamlana Algibacter Maribacter
SusC/D less loci and PULs with same composition	GH20 GH33	38	1	Parabacteroides Bacteroides Niabella Pedobacter Tannerella Algoriphagus Arenibacter Sphingobacterium Draconibacterium Spirosoma Petrimonas Mangrovibacterium Saccharicrinis
SusC/D less loci and PULs with same composition	GH2 GH29	43	1	Bacteroides Echinicola Runella Parabacteroides Sphingobacterium Prevotella Chitinophaga Lutibacter Pedobacter
SusC/D less loci and PULs with same composition	GH97	99	2	Bacteroides Parabacteroides Dysgonomonas Prevotella Riemerella Ornithobacterium Tannerella Pedobacter Dyadobacter Muricauda Niastella Chryseobacterium Mucilaginibacter Draconibacterium Zobellia Filimonas Elizabethkingia Flammeovirga Gabonia Siphonobacter Capnocytophaga Nitritalea Hymenobacter
SusC/D less loci and PULs with same composition	GH76 GH92	73	1	Bacteroides Prevotella Zunongwangia Proteiniphilum Alistipes Parabacteroides Fibrella Mucilaginibacter Pedobacter Petrimonas Sphingobacterium Chitinophaga Ohtaekwangia Cnuella Mooreia
SusC/D less loci and PULs with same composition	GH144 GH3 GH43_28	78	1	Bacteroides Sphingobacterium Niastella Olivibacter Pedobacter Proteiniphilum Saccharicrinis Anaerophaga Flavobacterium Prevotella Dysgonomonas Gillisia Hymenobacter Pseudosphingobacterium Rufibacter Arachidicoccus Niabella Gramella Salegentibacter Chitinophaga Flavisolibacter Polaribacter Flavihumibacter Arcticibacter Hydrotalea Hydrobacter Flaviramulus Parapedobacter Parabacteroides
SusC/D less loci and PULs with same composition	GH29	167	2	Bacteroides Prevotella Parabacteroides Niabella Chitinophaga Butyricimonas Haliscomenobacter Pedobacter Tannerella Arenibacter Flectobacillus Olivibacter Segetibacter Anaerophaga Elizabethkingia Sphingobacterium Lutibacter Pseudosphingobacterium Mucilaginibacter Crenotalea Spirosoma Flammeovirga Petrimonas Dyadobacter Larkinella Mariniphaga Flagellimonas Pseudarcicella Parapedobacter Ohtaekwangia…
SusC/D less loci and PULs with same composition	GH28	87	1	Bacteroides Parabacteroides Prevotella Niabella Dyadobacter Hymenobacter Niastella Pseudosphingobacterium Filimonas Polaribacter Pedobacter Flaviramulus Spirosoma Gabonia
SusC/D less loci and PULs with same composition	GH13	180	1	Bacteroides Parabacteroides Odoribacter Flavobacterium Prevotella Empedobacter Asinibacterium Cellulophaga Croceibacter Dokdonia Marivirga Paludibacter Polaribacter Psychroflexus Solitalea Flexithrix Anaerophaga Alkaliflexus Aquimarina Runella Hymenobacter Terrimonas Thermophagus Gelidibacter Olleya Kordia Mesoflavibacter Mesonia Psychroserpens Lacibacter Prolixibacter Nonlabens Lacinutrix Pedoba…
SusC/D less loci and PULs with same composition	GH2	285	1	Bacteroides Parabacteroides Dysgonomonas Prevotella Odoribacter Chitinophaga Butyricimonas Dyadobacter Echinicola Haliscomenobacter Maribacter Spirosoma Flexithrix Pedobacter Segetibacter Flavobacterium Arenibacter Runella Sphingobacterium Pseudosphingobacterium Zobellia Flammeovirga Arachidicoccus Niabella Petrimonas Mucilaginibacter Salegentibacter Larkinella Ohtaekwangia Chryseolinea Aquiflexu…
no SusC/D less loci	GH18	454	0	Alistipes Bacteroides Dysgonomonas Prevotella Capnocytophaga Porphyromonas Flexithrix Pedobacter Sphingobacterium Algoriphagus Spirosoma Cecembia Indibacter Fibrella Zobellia Parabacteroides Chitinophaga Dyadobacter Aquiflexum Muribaculum Solitalea Flavihumibacter Mongoliibacter
no SusC/D less loci	GH20	233	0	Bacteroides Prevotella Capnocytophaga Mucilaginibacter Rhodothermus Niabella Pedobacter Pseudopedobacter Polaribacter Salinibacter Spirosoma Zunongwangia Echinicola Proteiniphilum Sphingobacterium Flavobacterium Joostella Barnesiella Alloprevotella Dyadobacter Parabacteroides Galbibacter Gelidibacter Tenacibaculum Gaetbulibacter Prolixibacter Niastella Maribacter Salinimicrobium Chitinophaga Sale…
no SusC/D less loci	GH32	206	0	Bacteroides Prevotella Mucilaginibacter Asinibacterium Dyadobacter Echinicola Runella Zunongwangia Olivibacter Proteiniphilum Segetibacter Alistipes Sphingobacterium Joostella Spirosoma Dysgonomonas Anaerophaga Capnocytophaga Chryseobacterium Flavobacterium Gramella Arenibacter Gillisia Hymenobacter Parabacteroides Galbibacter Chitinophaga Rhodonellum Pseudosphingobacterium Salegentibacter Mariba…
no SusC/D less loci	GH144 GH3	202	0	Bacteroides Dysgonomonas Prevotella Cellulophaga Echinicola Marivirga Pedobacter Pseudopedobacter Sphingobacterium Flavobacterium Capnocytophaga Chryseobacterium Riemerella Elizabethkingia Lewinella Rhodonellum Psychroserpens Sinomicrobium Prolixibacter Leeuwenhoekiella Gillisia Flavimarina Hymenobacter Filimonas Mucilaginibacter Petrimonas Ohtaekwangia Flammeovirga Sediminibacterium Mongoliibact…
no SusC/D less loci	GH16 GH3	177	0	Bacteroides Prevotella Mucilaginibacter Cellulophaga Marivirga Paludibacter Psychroflexus Salinibacter Zunongwangia Proteiniphilum Anaerophaga Flavobacterium Gramella Salisaeta Gillisia Thermophagus Ochrovirga Gelidibacter Olleya Mesoflavibacter Gaetbulibacter Mesonia Psychroserpens Lacibacter Sinomicrobium Prolixibacter Salegentibacter Polaribacter Flavimarina Lacinutrix Salinimicrobium Draconib…
no SusC/D less loci	GH13 GH97	169	0	Bacteroides Alistipes Flavobacterium Prevotella Proteiniphilum Alloprevotella Chryseobacterium Porphyromonas Dysgonomonas Hymenobacter Parabacteroides Sphingobacterium Sediminibacter Mangrovibacterium Reichenbachiella Mariniphaga
no SusC/D less loci	GH3	165	0	Bacteroides Tannerella Prevotella Mucilaginibacter Niabella Asinibacterium Sphingobacterium Niastella Solitalea Olivibacter Pedobacter Barnesiella Dysgonomonas Porphyromonas Parabacteroides Hymenobacter Cellulophaga Microscilla Arenibacter Lutibacter Muricauda Pseudosphingobacterium Mucinivorans Rufibacter Flammeovirga Petrimonas Spirosoma Tenacibaculum Mangrovibacterium Sediminibacterium Flagell…
no SusC/D less loci	GH16	141	0	Bacteroides Dysgonomonas Flavobacterium Prevotella Niabella Chitinophaga Echinicola Muricauda Tannerella Olivibacter Pedobacter Capnocytophaga Polaribacter Alkaliflexus Aquimarina Runella Terrimonas Ochrovirga Galbibacter Lewinella Indibacter Arenibacter Cellulophaga Prolixibacter Pseudosphingobacterium Hymenobacter Spirosoma Zobellia Mucilaginibacter Sphingobacterium Filimonas Parabacteroides Lu…
no SusC/D less loci	GH33	108	0	Bacteroides Alistipes Parabacteroides Niabella Asinibacterium Belliella Niastella Dyadobacter Haliscomenobacter Leadbetterella Arenibacter Echinicola Proteiniphilum Barnesiella Prevotella Algoriphagus Runella Lacibacter Chitinophaga Mucinivorans Tannerella Zobellia Cyclobacterium Flavisolibacter Maribacter Pedobacter Sphingobacterium Larkinella Muribaculum Petrimonas Kriegella Flavihumibacter Par…
no SusC/D less loci	GH130	106	0	Bacteroides Tannerella Prevotella Mucilaginibacter Butyricimonas Niabella Cellulophaga Robiginitalea Spirosoma Zunongwangia Echinicola Olivibacter Pedobacter Sphingobacterium Barnesiella Dysgonomonas Anaerophaga Lewinella Parabacteroides Gillisia Terrimonas Dyadobacter Rhodonellum Salegentibacter Muricauda Chitinophaga Fibrella Hymenobacter Flavobacterium Flammeovirga Lutibacter Gramella Polariba…
no SusC/D less loci	GH89	103	0	Bacteroides Prevotella Chitinophaga Pedobacter Flectobacillus Barnesiella Niastella Mucinivorans Ohtaekwangia Gabonia
no SusC/D less loci	GH3 GH30_3	102	0	Bacteroides Dysgonomonas Capnocytophaga Prevotella Zunongwangia Pedobacter Alkaliflexus Mesonia Salegentibacter Flavobacterium Chryseobacterium Arcticibacter Geofilum
no SusC/D less loci	GH88	88	0	Bacteroides Sphingobacterium Rudanella Echinicola Emticicia Leadbetterella Runella Pedobacter Pseudopedobacter Spirosoma Tannerella Olivibacter Prevotella Parabacteroides Rhodonellum Algoriphagus Pseudosphingobacterium Formosa Fibrella Zobellia Algibacter Rufibacter Polaribacter Ohtaekwangia Chryseolinea Chitinophaga Mariniphaga Jejuia Tamlana Pseudarcicella Gabonia Parapedobacter
no SusC/D less loci	GH31	78	0	Bacteroides Parabacteroides Prevotella Sphingobacterium Niastella Capnocytophaga Pedobacter Proteiniphilum Flavobacterium Dyadobacter Algoriphagus Runella Maribacter Muricauda Pseudosphingobacterium Chitinophaga Mucilaginibacter Chryseobacterium Filimonas Flammeovirga Cyclobacterium Larkinella Chryseolinea Pontibacter Muribaculum Kriegella Pricia Flavihumibacter Siphonobacter
no SusC/D less loci	GH27	69	0	Bacteroides Dysgonomonas Prevotella Odoribacter Segetibacter Barnesiella Flavobacterium Gracilimonas Mangrovibacterium Gabonia Parafilimonas
no SusC/D less loci	GH30_3	64	0	Bacteroides Prevotella Sphingobacterium Chitinophaga Dyadobacter Proteiniphilum Spirosoma Capnocytophaga Pseudosphingobacterium Mucilaginibacter Filimonas Niabella Chryseolinea Elizabethkingia Flammeovirga Mariniphaga Parapedobacter Arcicella Parafilimonas Mooreia Siphonobacter Flavobacterium
no SusC/D less loci	GH95	63	0	Bacteroides Sphingobacterium Niastella Chitinophaga Dyadobacter Niabella Prevotella Echinicola Pedobacter Arenibacter Runella Parabacteroides Galbibacter Maribacter Draconibacterium Fibrella Zobellia Algibacter Mucilaginibacter Filimonas Kriegella Arcicella Sunxiuqinia Siphonobacter Pseudopedobacter Pseudosphingobacterium
no SusC/D less loci	GH36	61	0	Parabacteroides Bacteroides Mucilaginibacter Chitinophaga Niabella Cellulophaga Maribacter Prevotella Spirosoma Barnesiella Aquimarina Dyadobacter Prolixibacter Zobellia Dokdonia Flavobacterium Chryseolinea Fibrella Kriegella Sunxiuqinia Siphonobacter Algibacter
no SusC/D less loci	GH105	60	0	Bacteroides Parabacteroides Prevotella Rudanella Pedobacter Echinicola Flexithrix Sphingobacterium Dysgonomonas Alloprevotella Prolixibacter Pseudosphingobacterium Chitinophaga Filimonas Mucilaginibacter Proteiniphilum Flavivirga Parapedobacter Arcicella Gabonia Parafilimonas Leadbetterella
no SusC/D less loci	GH2 GH63	57	0	Bacteroides Odoribacter Solitalea Dysgonomonas Prevotella Pedobacter Chitinophaga Sediminitomix Reichenbachiella Mariniphaga
no SusC/D less loci	GH76	56	0	Dysgonomonas Bacteroides Prevotella Niastella Chitinophaga Niabella Olivibacter Pedobacter Alistipes Algoriphagus Sphingobacterium Mucilaginibacter Arachidicoccus Proteiniphilum Spirosoma Fibrella Flavihumibacter Parapedobacter
no SusC/D less loci	GH18 GH92	54	0	Bacteroides Pedobacter
no SusC/D less loci	GH20 Pept	48	0	Bacteroides Prevotella Dyadobacter Pedobacter Gramella Salegentibacter Zunongwangia Flavihumibacter
no SusC/D less loci	GH127	45	0	Bacteroides Parabacteroides Prevotella Sphingobacterium Chitinophaga Mucilaginibacter Petrimonas Flavihumibacter Tamlana
no SusC/D less loci	GH85	43	0	Tannerella Prevotella Barnesiella Bacteroides Gabonia Coprobacter
no SusC/D less loci	GH106	43	0	Parabacteroides Prevotella Niabella Haliscomenobacter Bacteroides Flexithrix Segetibacter Algoriphagus Spirosoma Runella Pedobacter Niastella Dyadobacter Sphingobacterium Tannerella Petrimonas Chitinophaga Larkinella Ohtaekwangia Mariniphaga Pseudarcicella Arcicella Hydrobacter Mooreia Parapedobacter
no SusC/D less loci	PL8 Sulf	38	0	Bacteroides Cyclobacterium
no SusC/D less loci	GH2 GH50	37	0	Bacteroides
no SusC/D less loci	PL15	36	0	Bacteroides
no SusC/D less loci	GH130 GH30_6	35	0	Bacteroides Parabacteroides
no SusC/D less loci	GH3 GH33	34	0	Bacteroides
no SusC/D less loci	GH97 GH99	34	0	Flavobacterium Prevotella Solitalea Anaerophaga Salinimicrobium Chryseolinea Flavihumibacter
no SusC/D less loci	GH20 GH5_13	33	0	Bacteroides
no SusC/D less loci	CE6 GH2 GH31 GH50	33	0	Bacteroides
no SusC/D less loci	GH95 Sulf	33	0	Bacteroides Parabacteroides Niabella Saccharicrinis Sphingobacterium Arenibacter Zobellia
no SusC/D less loci	GH144	33	0	Dyadobacter Rudanella Robiginitalea Tannerella Spirosoma Anaerophaga Hymenobacter Algoriphagus Runella Lacibacter Chitinophaga Mucilaginibacter Fibrella Sphingobacterium Larkinella Aquiflexum Capnocytophaga Arcicella
no SusC/D less loci	GH31 GH66	31	0	Bacteroides Olivibacter Prolixibacter Mangrovibacterium Flavihumibacter Geofilum
no SusC/D less loci	GH30_4	31	0	Bacteroides Leadbetterella Echinicola Anaerophaga Flavobacterium Algoriphagus Chitinophaga Pseudarcicella Arcicella Siphonobacter
no SusC/D less loci	GH88 PL12 Sulf	30	0	Bacteroides
no SusC/D less loci	GH65	30	0	Bacteroides Gillisia Mucilaginibacter Crenotalea Chitinophaga
no SusC/D less loci	GH5_13	29	0	Bacteroides Runella Pedobacter Fibrella Chitinophaga Arcicella
no SusC/D less loci	GH18 GH2 GH20 GH29 Sulf	29	0	Bacteroides
no SusC/D less loci	GH13_5	28	0	Pedobacter Elizabethkingia Flavihumibacter
no SusC/D less loci	GH2 GH43 GH43_31 GH51 Sulf	28	0	Bacteroides
no SusC/D less loci	GH9	27	0	Bacteroides Prevotella Echinicola Pontibacter Chitinophaga Salegentibacter Dyadobacter Draconibacterium Pedobacter Mucilaginibacter Larkinella Geofilum
no SusC/D less loci	GH115	27	0	Bacteroides Prevotella Saccharicrinis Flavobacterium Flavimarina Mooreia
no SusC/D less loci	GH13_38 GH65	27	0	Cellulophaga Maribacter Arenibacter Muricauda Zobellia Flagellimonas Pricia
no SusC/D less loci	GH130 GH140 GH2 GH5_2 GH5_5 GH78	26	0	Bacteroides
no SusC/D less loci	GH123	26	0	Parabacteroides Bacteroides Prevotella Tannerella Barnesiella Pseudosphingobacterium Pedobacter Petrimonas Larkinella Muribaculum Mariniphaga Flavihumibacter Pseudarcicella Parapedobacter
no SusC/D less loci	GH144 GH3 GH43_28 Sulf	25	0	Bacteroides Arenibacter Fermentimonas Proteiniphilum Mariniphaga Parapedobacter Phaeodactylibacter Sunxiuqinia
no SusC/D less loci	GH43_10 GH88	25	0	Bacteroides
no SusC/D less loci	GH18 GH3 GH33	25	0	Bacteroides
no SusC/D less loci	GH16 GH3 GH5_46	25	0	Dysgonomonas Prevotella Anaerophaga Salinimicrobium Hymenobacter Flavisolibacter Flammeovirga Sediminitomix Marinilabilia Gramella
no SusC/D less loci	GH109 GH2 Pept	24	0	Bacteroides
no SusC/D less loci	GH43_26	24	0	Bacteroides Chitinophaga Spirosoma Pedobacter
no SusC/D less loci	GH130 GH26	24	0	Bacteroides Sphingobacterium Chitinophaga Leadbetterella Pseudopedobacter Flectobacillus Saccharicrinis Aquimarina Pedobacter Fermentimonas Flammeovirga Pricia Reichenbachiella Parafilimonas
no SusC/D less loci	GH63 GH97	24	0	Elizabethkingia Chitinophaga Kriegella
no SusC/D less loci	GH88 PL12 PL15 Sulf	23	0	Bacteroides Pseudopedobacter Prevotella
no SusC/D less loci	CE9 GH2 GH20 GH33 GH92	23	0	Bacteroides
no SusC/D less loci	GH35 GH89	22	0	Bacteroides
no SusC/D less loci	GH2 PL1	22	0	Bacteroides
no SusC/D less loci	GH2 GH20 GH29 Pept Sulf	22	0	Bacteroides
no SusC/D less loci	PL1	22	0	Bacteroides Prevotella Echinicola Dysgonomonas Hymenobacter Chitinophaga Gramella Alkalitalea Mangrovibacterium Arcticibacter
no SusC/D less loci	GH116	22	0	Niabella Spirosoma Proteiniphilum Bacteroides Prevotella Zobellia Chitinophaga Larkinella Petrimonas Pedobacter Flavihumibacter Parafilimonas
no SusC/D less loci	GH18 GH20	21	0	Alistipes Bacteroides Aquimarina Flavobacterium Parapedobacter
no SusC/D less loci	GH43_31 Sulf	21	0	Bacteroides
no SusC/D less loci	GH13 GH53	21	0	Bacteroides Prevotella Emticicia Proteiniphilum Fermentimonas
no SusC/D less loci	GH2 GH30_4	21	0	Bacteroides Mucilaginibacter Dysgonomonas Flavobacterium Thermophagus Algibacter Chitinophaga Zunongwangia Phaeodactylibacter Geofilum Pedobacter
no SusC/D less loci	GH38 GH92	21	0	Alistipes Bacteroides Sphingobacterium Proteiniphilum Parabacteroides Niabella Petrimonas Seonamhaeicola Flavihumibacter
no SusC/D less loci	PL8	21	0	Bacteroides Echinicola Flexithrix Dyadobacter Cyclobacterium Pedobacter Gabonia
no SusC/D less loci	CE8 GH28 GH95 PL1	20	0	Bacteroides
no SusC/D less loci	GH147 GH2 GH53 PL13	20	0	Bacteroides
no SusC/D less loci	GH130 GH18	20	0	Bacteroides
no SusC/D less loci	GH51	20	0	Bacteroides Mucilaginibacter Chitinophaga Tannerella Parabacteroides Sinomicrobium Niabella Pedobacter Dyadobacter Ohtaekwangia Siphonobacter
no SusC/D less loci	GH42 GH43_18 GH5_13 GH97	20	0	Bacteroides
no SusC/D less loci	GH94	20	0	Prevotella Anaerophaga Thermophagus Marinilabilia
no SusC/D less loci	GH30_1 GH30_3	20	0	Olivibacter Saccharicrinis Olleya Psychroserpens Prolixibacter Hymenobacter Rufibacter Flammeovirga Formosa Winogradskyella Polaribacter Seonamhaeicola Chitinophaga Hyunsoonleella Tamlana Flavihumibacter Reichenbachiella
no SusC/D less loci	GH31 GH36	19	0	Bacteroides Salegentibacter
no SusC/D less loci	GH25 GH33 Pept	19	0	Bacteroides
no SusC/D less loci	GH92 GH99	19	0	Bacteroides
no SusC/D less loci	GH113	19	0	Rudanella Lacinutrix Gillisia Olleya Psychroserpens Dokdonia Algoriphagus Gramella Winogradskyella
no SusC/D less loci	GH32 GH91	18	0	Bacteroides Geofilum
no SusC/D less loci	GH2 GH29 GH92	18	0	Bacteroides Pedobacter
no SusC/D less loci	GH141 GH20 Sulf	18	0	Bacteroides
no SusC/D less loci	GH35	18	0	Parabacteroides Bacteroides Mucilaginibacter Arachidicoccus Chitinophaga Pedobacter Spirosoma Maribacter Prevotella
no SusC/D less loci	GH125 GH76	18	0	Bacteroides Dysgonomonas Fibrella
no SusC/D less loci	GH146	18	0	Bacteroides Olivibacter Proteiniphilum Pseudosphingobacterium Mucilaginibacter Spirosoma Sphingobacterium Cnuella Mooreia
no SusC/D less loci	GH43_24 GH92	18	0	Bacteroides
no SusC/D less loci	GH3 GH43_17 GH97	18	0	Bacteroides
no SusC/D less loci	GH18 GH2	18	0	Prevotella Elizabethkingia
no SusC/D less loci	GH20 GH92	18	0	Bacteroides Cellulophaga Flavobacterium Mucilaginibacter Chitinophaga Mariniphaga Algibacter Arenibacter
no SusC/D less loci	GH3 Pept	18	0	Flavobacterium Bacteroides Rhodothermus Cellulophaga Prevotella Hymenobacter Draconibacterium Pontibacter Filimonas Flammeovirga
no SusC/D less loci	GH3 Pept Sulf	17	0	Bacteroides
no SusC/D less loci	GH130 GH2 GH26	16	0	Bacteroides Prevotella
no SusC/D less loci	GH88 GH92	16	0	Bacteroides Sphingobacterium
no SusC/D less loci	GH2 GH43_3 GH88 PL8 Sulf	16	0	Bacteroides
no SusC/D less loci	GH2 GH28 Sulf	16	0	Bacteroides
no SusC/D less loci	GH2 GH43_4 GH51 GH97 Sulf	16	0	Bacteroides
no SusC/D less loci	GH31 GH43_34	16	0	Bacteroides
no SusC/D less loci	GH142 GH76 GH97	16	0	Bacteroides
no SusC/D less loci	GH120 GH3 GH51	16	0	Bacteroides
no SusC/D less loci	GH31 GH32 GH66	16	0	Bacteroides
no SusC/D less loci	GH18 GH29 GH3	16	0	Bacteroides Pedobacter Prevotella
no SusC/D less loci	GH105 GH28	16	0	Prevotella Niastella Hymenobacter Pontibacter Mangrovibacterium Mariniphaga
no SusC/D less loci	GH10	16	0	Tannerella Niastella Zobellia Polaribacter Gramella Bacteroides Mangrovibacterium Thermoflexibacter Flaviramulus Zunongwangia Runella Sphingobacterium Arcticibacter
no SusC/D less loci	GH109 Pept	15	0	Bacteroides Cyclobacterium Flavobacterium Petrimonas
no SusC/D less loci	GH136 GH2 GH23	15	0	Bacteroides
no SusC/D less loci	GH146 GH43_29 GH43_4 GH51	15	0	Bacteroides
no SusC/D less loci	GH130 GH18 GH92	15	0	Bacteroides Alistipes Flavobacterium
no SusC/D less loci	GH125 GH63 GH92	15	0	Bacteroides Saccharicrinis
no SusC/D less loci	GH146 GH2 Pept	15	0	Bacteroides
no SusC/D less loci	GH105 GH2 GH43_28 GH50 GH88 Sulf	15	0	Bacteroides
no SusC/D less loci	GH18 GH30_4 GH43_34	15	0	Bacteroides
no SusC/D less loci	GH18 GH20 GH95	15	0	Bacteroides
no SusC/D less loci	GH18 GH3	15	0	Bacteroides Prevotella Parabacteroides Muribaculum
no SusC/D less loci	CE9 GH20	15	0	Bacteroides Echinicola Sphingobacterium Parabacteroides Rhodonellum Zobellia Algibacter Pedobacter Parapedobacter Gabonia
no SusC/D less loci	GH66 GH97	15	0	Prevotella Capnocytophaga Bacteroides Flavobacterium
no SusC/D less loci	GH2 Pept	14	0	Bacteroides Chitinophaga Pedobacter Alistipes Parabacteroides Filimonas Larkinella Arcticibacter Parapedobacter
no SusC/D less loci	GH89 Pept	14	0	Bacteroides Chitinophaga
no SusC/D less loci	GH38	14	0	Bacteroides Parabacteroides Chitinophaga Arenibacter Maribacter Parapedobacter
no SusC/D less loci	GH88 PL8	14	0	Tannerella Niastella Terrimonas Indibacter Proteiniphilum Sphingobacterium Chitinophaga Polaribacter Parapedobacter Coprobacter
no SusC/D less loci	GH105 GH115 GH28 PL10 PL11	14	0	Bacteroides
no SusC/D less loci	CE2 GH89	14	0	Bacteroides
no SusC/D less loci	GH18 GH30_4 Sulf	14	0	Bacteroides
no SusC/D less loci	GH105 GH115 GH2 GH29 GH43_24 PL8	14	0	Bacteroides
no SusC/D less loci	CE12 CE4 CE6 GH105 GH106 GH2 GH27 GH28 GH35 GH42 GH43_10 GH43_18 PL11 PL26 PL9	14	0	Bacteroides
no SusC/D less loci	GH146 GH43_10 GH88	14	0	Bacteroides
no SusC/D less loci	GH133 GH57 GH92 GH99Pept	14	0	Bacteroides
no SusC/D less loci	CE9 GH26 GH3	14	0	Bacteroides
no SusC/D less loci	GH43_3 GH43_31	14	0	Prevotella Parabacteroides Bacteroides Capnocytophaga
no SusC/D less loci	GH13_7	14	0	Zunongwangia Aquimarina Gillisia Galbibacter Flavobacterium Salegentibacter Gramella
no SusC/D less loci	GH5_4	13	0	Bacteroides Prevotella Flagellimonas Zobellia
no SusC/D less loci	GH110 GH95	13	0	Bacteroides Mucilaginibacter Dyadobacter Saccharicrinis
no SusC/D less loci	GH109 GH130 GH92 GH97	13	0	Bacteroides
no SusC/D less loci	GH3 GH89	13	0	Bacteroides Prevotella
no SusC/D less loci	GH146 GH43_10 GH88 Pept	13	0	Bacteroides
no SusC/D less loci	GH30_4 GH35	13	0	Prevotella Chitinophaga Hymenobacter Filimonas
no SusC/D less loci	PL9	13	0	Chitinophaga Niabella Flexithrix Gramella Filimonas Pedobacter Bacteroides
no SusC/D less loci	CE4 GH144 GH3	12	0	Bacteroides
no SusC/D less loci	GH10 GH16 GH43_1 GH43_12	12	0	Bacteroides
no SusC/D less loci	GH110	12	0	Bacteroides Alistipes Dyadobacter Prevotella Dysgonomonas Parabacteroides Chitinophaga
no SusC/D less loci	GH109 Sulf	12	0	Parabacteroides Bacteroides Flexithrix Larkinella Hyunsoonleella
no SusC/D less loci	GH76 Sulf	12	0	Parabacteroides Bacteroides
no SusC/D less loci	CE12 CE8 GH2 GH31 PL10	12	0	Bacteroides
no SusC/D less loci	GH2 GH53 PL13	12	0	Bacteroides
no SusC/D less loci	GH3 GH43_26	12	0	Bacteroides
no SusC/D less loci	GH63	12	0	Prevotella Chitinophaga Pedobacter Flavihumibacter
no SusC/D less loci	PL21	12	0	Niastella Pseudopedobacter Sphingobacterium Bacteroides Pedobacter Petrimonas
no SusC/D less loci	CE9 GH18 GH20	11	0	Bacteroides Chitinophaga
no SusC/D less loci	GH125 GH20 GH63 GH92	11	0	Bacteroides
no SusC/D less loci	GH123 GH20	11	0	Bacteroides
no SusC/D less loci	GH105 GH106 GH146 GH2 GH43_26 GH88 Sulf	11	0	Bacteroides
no SusC/D less loci	GH125 GH130 GH29 GH36 GH76 GH92 Sulf	11	0	Bacteroides
no SusC/D less loci	GH18 GH30_4	11	0	Bacteroides
no SusC/D less loci	GH28 GH92	11	0	Prevotella Mucilaginibacter Maribacter Bacteroides
no SusC/D less loci	GH43_34	11	0	Mucilaginibacter Chitinophaga Flexithrix Bacteroides Sphingobacterium Pedobacter
no SusC/D less loci	GH36 GH95	11	0	Mucilaginibacter Niastella Pedobacter Sphingobacterium Flavobacterium Chitinophaga Parapedobacter
no SusC/D less loci	PL12 PL17 PL6 PL7	11	0	Dokdonia Gramella Olleya Flavimarina Algibacter Jejuia
no SusC/D less loci	PL6	11	0	Pseudopedobacter Polaribacter Zobellia Pedobacter Kriegella
no SusC/D less loci	GH105 GH140 GH142 GH143 GH28 GH33 GH43_18 GH78 GH95 PL1	10	0	Bacteroides Proteiniphilum
no SusC/D less loci	GH105 GH2	10	0	Bacteroides Saccharicrinis Dysgonomonas Proteiniphilum
no SusC/D less loci	GH20 GH78	10	0	Bacteroides Pedobacter Proteiniphilum
no SusC/D less loci	GH10 GH115 GH16 GH43_1 GH43_10 GH43_12 GH67	10	0	Bacteroides
no SusC/D less loci	GH130 GH92 GH97	10	0	Bacteroides
no SusC/D less loci	GH28 GH29 GH43_10	10	0	Bacteroides
no SusC/D less loci	GH55	10	0	Bacteroides
no SusC/D less loci	GH63 GH92	10	0	Parabacteroides Bacteroides Dysgonomonas
no SusC/D less loci	GH39	10	0	Bacteroides Mucilaginibacter Dyadobacter Fibrella Chitinophaga Spirosoma Kriegella Parapedobacter
no SusC/D less loci	GH127 GH142	10	0	Parabacteroides Proteiniphilum
no SusC/D less loci	GH146 GH28 GH51	10	0	Prevotella
no SusC/D less loci	GH141	10	0	Sphingobacterium Bacteroides Pedobacter Larkinella Parapedobacter Siphonobacter
no SusC/D less loci	GH67	10	0	Emticicia Prevotella Sinomicrobium Dyadobacter Siccationidurans Chitinophaga Chryseolinea
no SusC/D less loci	GH13_7 GH97	10	0	Capnocytophaga Zobellia
no SusC/D less loci	GH13_m52	9	0	Alistipes Prevotella Mangrovibacterium
no SusC/D less loci	GH2 GH36 GH92 GH95 GH97	9	0	Bacteroides
no SusC/D less loci	CE9 GH2	9	0	Parabacteroides Bacteroides
no SusC/D less loci	GH29 GH97	9	0	Bacteroides Prevotella
no SusC/D less loci	GH2 GH3 GH31 GH43_12 GH5_4 GH95	9	0	Dysgonomonas Bacteroides
no SusC/D less loci	CE12 CE15 GH105 GH106 GH2 GH28 GH42 GH43_18 GH43_34 GH78 PL11	9	0	Bacteroides
no SusC/D less loci	GH2 GH29 GH3 GH36 GH97 Pept	9	0	Bacteroides
no SusC/D less loci	GH88 GH95 PL12 PL15 Sulf	9	0	Bacteroides
no SusC/D less loci	GH92 Pept	9	0	Prevotella Bacteroides Sinomicrobium Pedobacter Chitinophaga Saccharicrinis
no SusC/D less loci	GH20 GH89	9	0	Bacteroides Porphyromonas Prevotella Pedobacter
no SusC/D less loci	GH144 GH3 GH43_28 Pept	9	0	Flavobacterium Gramella
no SusC/D less loci	GH43_4 GH43_5	9	0	Prevotella Ohtaekwangia Mangrovibacterium
no SusC/D less loci	GH13_7 GH147	9	0	Gramella Salinimicrobium Salegentibacter
no SusC/D less loci	GH115 GH43_26 GH43_34 GH67 GH76 Sulf	9	0	Bacteroides
no SusC/D less loci	GH88 PL12 PL13 PL15 Sulf	8	0	Bacteroides
no SusC/D less loci	GH105 PL1	8	0	Bacteroides
no SusC/D less loci	GH146 GH28 GH30_2 Pept	8	0	Bacteroides
no SusC/D less loci	GH2 GH35 GH43_10 GH95	8	0	Bacteroides
no SusC/D less loci	GH15 Sulf	8	0	Parabacteroides Bacteroides
no SusC/D less loci	GH140 GH28	8	0	Parabacteroides Bacteroides
no SusC/D less loci	GH109 GH31	8	0	Bacteroides Prevotella Mucilaginibacter Pedobacter
no SusC/D less loci	GH144 GH16 GH3 GH43_28	8	0	Bacteroides Parabacteroides
no SusC/D less loci	GH117 GH2 GH28 PL11 PL9	8	0	Bacteroides
no SusC/D less loci	CE15 GH105 GH2 GH3 GH36	8	0	Bacteroides
no SusC/D less loci	GH13 GH28 GH92	8	0	Bacteroides
no SusC/D less loci	GH2 GH31 GH5_4	8	0	Prevotella Thermophagus
no SusC/D less loci	GH3 GH5_4	8	0	Prevotella Bacteroides
no SusC/D less loci	GH31 GH43_34 GH76 GH92 GH97 Pept	8	0	Bacteroides
no SusC/D less loci	GH18 GH29	8	0	Bacteroides Prevotella Spirosoma
no SusC/D less loci	CE9 GH2 GH20 GH27 GH89	8	0	Bacteroides
no SusC/D less loci	CE9 GH109	8	0	Proteiniphilum Sphingobacterium Chitinophaga Dyadobacter Siphonobacter
no SusC/D less loci	GH125 GH18 GH2 GH20 GH29 GH3 GH78 GH92	8	0	Prevotella
no SusC/D less loci	GH31 GH5_4	8	0	Prevotella Leadbetterella Chitinophaga Chryseolinea Mangrovibacterium
no SusC/D less loci	GH24	8	0	Prevotella Bernardetia Mucilaginibacter
no SusC/D less loci	GH13 GH31	8	0	Mucilaginibacter Pedobacter Microscilla Arachidicoccus Flavobacterium Ohtaekwangia
no SusC/D less loci	GH147 GH53	8	0	Belliella Bacteroides Mucilaginibacter Filimonas Sphingobacterium Aquiflexum Reichenbachiella
no SusC/D less loci	GH25	8	0	Prevotella
no SusC/D less loci	GH16 GH3 GH30_1 GH30_3 GH5_46	8	0	Paludibacter Hymenobacter Flavobacterium Gillisia
no SusC/D less loci	GH127 GH43_29 GH43_4 GH43_5 GH51	8	0	Flavobacterium Pedobacter
no SusC/D less loci	GH125 GH67 GH76 GH92 GH97	8	0	Bacteroides
no SusC/D less loci	GH125 GH130 GH18 GH92	8	0	Chryseobacterium
no SusC/D less loci	GH2 Pept Sulf	8	0	Maribacter Salegentibacter Capnocytophaga Bacteroides Polaribacter
no SusC/D less loci	CE12 GH105 PL11 PL26	8	0	Bacteroides
no SusC/D less loci	CE1 CE6 GH10 GH115 GH3 GH31 GH43_10 GH43_12 GH43_29 GH5_21 GH95 GH97	8	0	Bacteroides
no SusC/D less loci	GH30_2 GH88 Pept Sulf	8	0	Bacteroides
no SusC/D less loci	CE1 GH10 GH115 GH3 GH95	8	0	Prevotella
no SusC/D less loci	GH2 GH78	7	0	Bacteroides Spirosoma Rufibacter Seonamhaeicola Pedobacter Arcicella
no SusC/D less loci	GH43_10 GH5_21	7	0	Bacteroides
no SusC/D less loci	GH13 GH147 GH2 GH53	7	0	Bacteroides Flavisolibacter
no SusC/D less loci	GH116 GH92	7	0	Bacteroides
no SusC/D less loci	GH13 GH28 GH63	7	0	Bacteroides
no SusC/D less loci	CE9 GH26 GH3 Pept	7	0	Bacteroides
no SusC/D less loci	GH43_4 GH51 GH97	7	0	Bacteroides
no SusC/D less loci	GH115 GH43_12 GH43_24	7	0	Bacteroides
no SusC/D less loci	GH13 GH53 GH97	7	0	Bacteroides
no SusC/D less loci	GH18 GH9	7	0	Bacteroides
no SusC/D less loci	GH78 Pept	7	0	Parabacteroides Mucilaginibacter Niabella Spirosoma
no SusC/D less loci	GH138	7	0	Bacteroides Niastella Mooreia
no SusC/D less loci	CE4 GH9	7	0	Dysgonomonas Bacteroides Niabella Sphingobacterium Chitinophaga
no SusC/D less loci	GH115 GH2	7	0	Bacteroides Prevotella
no SusC/D less loci	CE11 GH109 GH110 GH29	7	0	Bacteroides
no SusC/D less loci	CE4 CE6 GH105 GH2 GH28 PL11	7	0	Bacteroides
no SusC/D less loci	GH147 GH35 GH53	7	0	Bacteroides
no SusC/D less loci	GH27 GH89 GH97	7	0	Bacteroides
no SusC/D less loci	GH106 GH2 GH43_3	7	0	Bacteroides
no SusC/D less loci	GH3 GH5_38	7	0	Bacteroides Prevotella
no SusC/D less loci	GH43_31	7	0	Bacteroides Niabella Pedobacter Olivibacter Fermentimonas Sphingobacterium
no SusC/D less loci	GH16 GH2 GH20	7	0	Bacteroides Parabacteroides Siphonobacter
no SusC/D less loci	GH2 GH31 GH76 GH92 GH97	7	0	Bacteroides
no SusC/D less loci	GH10 GH2 GH3	7	0	Bacteroides Olivibacter Pedobacter Arcticibacter
no SusC/D less loci	PL11	7	0	Prevotella Leeuwenhoekiella Bacteroides
no SusC/D less loci	GH43_4 GH43_5 GH51	7	0	Prevotella Mucilaginibacter Chitinophaga Fibrella Pseudarcicella Mangrovibacterium
no SusC/D less loci	GH66	7	0	Asinibacterium Solitalea Spirosoma Flavihumibacter Vibrionimonas Hydrobacter
no SusC/D less loci	GH43_1	7	0	Sphingobacterium Niastella Spirosoma Galbibacter Muricauda Pseudosphingobacterium Dyadobacter
no SusC/D less loci	GH10 GH43_1	7	0	Cellulophaga Zobellia Maribacter
no SusC/D less loci	GH53	7	0	Prevotella Sphingobacterium Polaribacter Chryseolinea
no SusC/D less loci	GH30_1 GH5_46	7	0	Pedobacter Flavobacterium
no SusC/D less loci	GH2 GH30_3 GH88	7	0	Bacteroides
no SusC/D less loci	GH87 GH97 GH99	7	0	Prevotella Reichenbachiella
no SusC/D less loci	GH43_4	7	0	Anaerophaga Thermophagus Marinilabilia Bacteroides
no SusC/D less loci	PL26	7	0	Pedobacter Polaribacter Gillisia Gracilimonas
no SusC/D less loci	GH16 GH43_24	7	0	Prevotella Dysgonomonas Mucilaginibacter Flavihumibacter Echinicola Algoriphagus Bacteroides
no SusC/D less loci	CE9 GH20 GH32 Pept	7	0	Bacteroides
no SusC/D less loci	GH144 GH3 GH43_28 GH97	7	0	Olleya Gillisia Flavobacterium
no SusC/D less loci	GH16 GH29	7	0	Zobellia Elizabethkingia
no SusC/D less loci	GH10 GH115 GH30_8	7	0	Bacteroides
no SusC/D less loci	GH141 GH29 GH88 PL12	7	0	Bacteroides
no SusC/D less loci	CE1 CE6 GH10 GH115 GH3 GH30_8 GH31 GH43_10 GH43_12 GH43_29 GH95 GH97 GH98	7	0	Bacteroides
no SusC/D less loci	GH110 Sulf	6	0	Bacteroides Polaribacter Zobellia Flammeovirga
no SusC/D less loci	GH88 PL12 PL13 Sulf	6	0	Bacteroides
no SusC/D less loci	GH105 GH109 GH2 GH20 GH29	6	0	Bacteroides
no SusC/D less loci	GH28 GH3 GH43_10 GH95	6	0	Bacteroides
no SusC/D less loci	CE7 GH130 GH26 GH3 GH5_2 GH5_7	6	0	Bacteroides
no SusC/D less loci	GH106 GH2 GH28 GH78 GH79 GH88 PL8	6	0	Bacteroides
no SusC/D less loci	CE12 CE7 CE8 GH105	6	0	Bacteroides
no SusC/D less loci	GH18 GH92 GH97	6	0	Bacteroides
no SusC/D less loci	GH130 GH26 GH36	6	0	Bacteroides Prevotella Draconibacterium
no SusC/D less loci	GH3 GH43_18 GH97	6	0	Bacteroides
no SusC/D less loci	GH31 GH9	6	0	Bacteroides
no SusC/D less loci	CE7 GH2 GH3 GH36 GH97	6	0	Bacteroides
no SusC/D less loci	GH35 GH73	6	0	Parabacteroides Bacteroides
no SusC/D less loci	GH27 GH51 Pept	6	0	Bacteroides Parabacteroides
no SusC/D less loci	GH3 GH30_3 GH35	6	0	Bacteroides
no SusC/D less loci	GH31 GH65 GH66 GH97	6	0	Dysgonomonas Flavobacterium Bacteroides
no SusC/D less loci	GH110 GH36 GH92 GH95 GH97	6	0	Bacteroides
no SusC/D less loci	CE9 GH2 GH20 GH27 GH89 Pept	6	0	Bacteroides
no SusC/D less loci	GH3 GH88 GH92 GH97	6	0	Bacteroides
no SusC/D less loci	GH89 GH97	6	0	Bacteroides
no SusC/D less loci	GH2 GH29 GH88 GH95	6	0	Bacteroides Sphingobacterium
no SusC/D less loci	GH3 GH88 GH95	6	0	Bacteroides
no SusC/D less loci	GH78 GH92	6	0	Bacteroides Prevotella Gabonia
no SusC/D less loci	GH106 GH28	6	0	Parabacteroides Niabella Siphonobacter
no SusC/D less loci	GH10 GH2	6	0	Parabacteroides Runella Spirosoma Dyadobacter Parapedobacter
no SusC/D less loci	GH117 GH2 PL8 Sulf	6	0	Bacteroides
no SusC/D less loci	GH136 GH2	6	0	Bacteroides Pedobacter Mucilaginibacter
no SusC/D less loci	GH10 GH13_14	6	0	Bacteroides
no SusC/D less loci	GH133 GH57Pept	6	0	Bacteroides Proteiniphilum
no SusC/D less loci	GH2 GH3 GH31 GH76 GH97	6	0	Bacteroides
no SusC/D less loci	GH88 GH95 PL12 PL15 PL8 Sulf	6	0	Bacteroides
no SusC/D less loci	GH105 Sulf	6	0	Bacteroides Sphingobacterium Pseudosphingobacterium Sunxiuqinia
no SusC/D less loci	GH43_3	6	0	Prevotella Draconibacterium
no SusC/D less loci	GH36 GH5_4	6	0	Prevotella
no SusC/D less loci	GH105 GH106 GH2	6	0	Prevotella
no SusC/D less loci	CE7 GH130 GH26 GH5_4 GH5_7	6	0	Prevotella
no SusC/D less loci	GH3 GH43_3	6	0	Prevotella
no SusC/D less loci	GH3 GH5_46	6	0	Prevotella Flavobacterium Parabacteroides Alkalitalea Saccharicrinis
no SusC/D less loci	GH144 GH43_28	6	0	Asinibacterium Segetibacter Mucilaginibacter Pseudarcicella
no SusC/D less loci	GH13_8	6	0	Belliella Tannerella Algoriphagus Flammeovirga
no SusC/D less loci	GH43_26 GH5_13	6	0	Niastella Zunongwangia Pedobacter Leeuwenhoekiella Ohtaekwangia
no SusC/D less loci	GH28 GH43_10	6	0	Dyadobacter Bacteroides Arcicella
no SusC/D less loci	GH125	6	0	Leadbetterella Flexithrix Prevotella Chitinophaga
no SusC/D less loci	GH30_2	6	0	Tannerella Bacteroides
no SusC/D less loci	CE1 GH3 GH43_17 GH43_2 GH43_7 GH9	6	0	Bacteroides
no SusC/D less loci	GH2 GH27 GH30_4 GH43_19 GH43_34	6	0	Flavobacterium
no SusC/D less loci	GH2 GH63 Pept	6	0	Bacteroides Gelidibacter Flavihumibacter
no SusC/D less loci	GH139 GH3 GH43_3	6	0	Bacteroides
no SusC/D less loci	GH29 GH3 Pept	6	0	Bacteroides
no SusC/D less loci	GH32 GH65	6	0	Dokdonia Flavimarina Flavobacterium Hymenobacter
no SusC/D less loci	GH37	6	0	Chitinophaga Winogradskyella Hymenobacter Siccationidurans
no SusC/D less loci	GH13 GH63 GH97	6	0	Elizabethkingia
no SusC/D less loci	GH105 GH2 GH30_4 PL17	5	0	Bacteroides
no SusC/D less loci	GH130 GH18 GH92 GH97	5	0	Bacteroides
no SusC/D less loci	CE15 GH144 GH3	5	0	Bacteroides
no SusC/D less loci	GH2 GH30_4 GH42 GH51	5	0	Bacteroides
no SusC/D less loci	GH2 GH28 GH92	5	0	Bacteroides
no SusC/D less loci	GH16 GH2 GH3 GH39 GH78 GH92	5	0	Bacteroides
no SusC/D less loci	CE12 CE4 GH115 GH43_24	5	0	Bacteroides
no SusC/D less loci	CE12 GH105 GH106 GH2 GH28 GH88 GH95 PL11	5	0	Bacteroides
no SusC/D less loci	GH3 GH36	5	0	Bacteroides
no SusC/D less loci	GH2 GH3 GH31 GH43_12 GH5_4 GH9	5	0	Bacteroides
no SusC/D less loci	GH13_m52 GH65	5	0	Bacteroides Solitalea
no SusC/D less loci	CE12 CE8 GH105 GH28 GH43_10	5	0	Bacteroides Rhodonellum Flavobacterium Spirosoma
no SusC/D less loci	GH9 Pept	5	0	Bacteroides Spirosoma
no SusC/D less loci	GH13 GH2 GH53 GH65	5	0	Bacteroides
no SusC/D less loci	GH35 GH43_24	5	0	Bacteroides
no SusC/D less loci	GH125 GH43_34 GH74 GH76 GH92	5	0	Bacteroides
no SusC/D less loci	GH32 GH36	5	0	Bacteroides Flavobacterium Draconibacterium Mangrovibacterium
no SusC/D less loci	GH88 PL12 PL15	5	0	Bacteroides
no SusC/D less loci	CE12 GH106 GH2 PL11 PL22 PL26 Sulf	5	0	Bacteroides
no SusC/D less loci	GH13 GH29	5	0	Bacteroides Parabacteroides
no SusC/D less loci	GH3 GH78 Sulf	5	0	Bacteroides Niabella Algoriphagus
no SusC/D less loci	GH3 GH36 GH42 GH43_26 GH43_34 GH78	5	0	Bacteroides
no SusC/D less loci	GH43_2	5	0	Tannerella Chitinophaga Mucilaginibacter Coprobacter
no SusC/D less loci	GH125 GH38 GH76 GH97	5	0	Alistipes Bacteroides
no SusC/D less loci	GH105 GH130 GH2 GH43_3 GH43_31 GH63	5	0	Bacteroides
no SusC/D less loci	GH3 GH36 GH92 GH95 GH97	5	0	Bacteroides
no SusC/D less loci	GH5	5	0	Bacteroides Arenibacter Gelidibacter Pseudosphingobacterium Tamlana
no SusC/D less loci	GH146 Pept	5	0	Bacteroides Joostella Indibacter Flavihumibacter Pseudarcicella
no SusC/D less loci	PL10	5	0	Bacteroides Niastella Tamlana
no SusC/D less loci	GH43_3 GH76	5	0	Bacteroides Prevotella
no SusC/D less loci	GH2 PL11	5	0	Bacteroides
no SusC/D less loci	GH13_38	5	0	Bacteroides Muricauda Arenibacter Porphyromonas
no SusC/D less loci	GH136	5	0	Bacteroides Siphonobacter Parabacteroides
no SusC/D less loci	GH125 GH2 GH3 GH38 GH43_26 GH43_3 GH43_31 GH43_34 GH76 GH92	5	0	Bacteroides
no SusC/D less loci	CE8 GH127 GH43_34 GH97 Pept PL10	5	0	Bacteroides
no SusC/D less loci	GH3 GH30_1 GH30_3	5	0	Flavobacterium Chryseobacterium Mangrovibacterium
no SusC/D less loci	GH10 GH2 GH50	5	0	Flavobacterium
no SusC/D less loci	GH43_18	5	0	Bacteroides Cyclobacterium Mariniphaga
no SusC/D less loci	GH110 GH97 Pept	5	0	Bacteroides
no SusC/D less loci	GH2 GH36 GH78	5	0	Prevotella Proteiniphilum Dysgonomonas
no SusC/D less loci	GH105 GH28 PL1	5	0	Proteiniphilum Chitinophaga Geofilum
no SusC/D less loci	GH140	5	0	Parabacteroides Petrimonas Bacteroides
no SusC/D less loci	CE12 CE8 GH105 GH28 PL1	5	0	Chryseobacterium Petrimonas Mucilaginibacter Cnuella
no SusC/D less loci	GH105 GH43_24	5	0	Prevotella
no SusC/D less loci	GH43_2 GH43_7	5	0	Prevotella
no SusC/D less loci	GH88 GH97	5	0	Niastella Spirosoma Runella
no SusC/D less loci	GH43_10	5	0	Chitinophaga Prevotella Galbibacter Mangrovibacterium
no SusC/D less loci	CE12 GH105 GH28 GH43_10	5	0	Chitinophaga
no SusC/D less loci	GH35 GH53	5	0	Rhodothermus Prevotella
no SusC/D less loci	GH127 GH129 GH2 Sulf	5	0	Cellulophaga Algibacter
no SusC/D less loci	CE6 GH130	5	0	Cellulophaga Zobellia
no SusC/D less loci	GH123 GH29 GH33	5	0	Prevotella
no SusC/D less loci	GH117	5	0	Spirosoma Flexithrix Maribacter Arcicella
no SusC/D less loci	GH5_2 GH9	5	0	Algoriphagus
no SusC/D less loci	GH36 Sulf	5	0	Bacteroides Zobellia
no SusC/D less loci	GH130 GH26 GH27 GH5_2 GH5_7	5	0	Flavobacterium
no SusC/D less loci	CE12 CE8 GH105 GH28 GH43_10 GH95 Pept PL1 PL10	5	0	Chryseobacterium
no SusC/D less loci	GH13 GH147	5	0	Gramella Hymenobacter
no SusC/D less loci	GH144 GH2 GH3 GH43_28	5	0	Gramella Salegentibacter
no SusC/D less loci	GH2 GH97	5	0	Capnocytophaga Chitinophaga
no SusC/D less loci	GH2 GH30_4 GH63	5	0	Bacteroides
no SusC/D less loci	GH109 GH123 GH35 GH89 PL9	5	0	Bacteroides
no SusC/D less loci	GH115 GH38 GH88 GH92 PL8 Sulf	5	0	Bacteroides
no SusC/D less loci	CE6 GH2 GH28	5	0	Bacteroides
no SusC/D less loci	GH13_14 GH13_5 GH18 Sulf	5	0	Bacteroides
no SusC/D less loci	GH2 GH3 GH43_2 GH95	5	0	Bacteroides
no SusC/D less loci	GH2 GH35 GH43_10 GH92	5	0	Bacteroides
no SusC/D less loci	GH16 GH3 GH97 Pept	5	0	Bacteroides
no SusC/D less loci	GH106 GH28 GH29 GH31 GH78 GH95	5	0	Bacteroides
no SusC/D less loci	GH43_26 GH43_8	5	0	Hymenobacter Dyadobacter Fibrella Cnuella Larkinella
no SusC/D less loci	GH29 GH33	5	0	Runella Sphingobacterium Arcicella Gabonia
no SusC/D less loci	GH1	5	0	Arenibacter Salegentibacter Sphingobacterium Larkinella Polaribacter
no SusC/D less loci	GH130 GH2 GH26 GH3	5	0	Bacteroides
no SusC/D less loci	GH130 GH20 GH29 GH92	5	0	Arenibacter
no SusC/D less loci	GH106 GH137 GH138 GH139 GH2	5	0	Bacteroides
no SusC/D less loci	CE1 CE6 GH10 GH115 GH146 GH3 GH30_8 GH31 GH43_10 GH43_12 GH43_29 GH95 GH97 GH98	5	0	Bacteroides
no SusC/D less loci	GH105 GH109 GH2 GH88 PL8	5	0	Bacteroides
no SusC/D less loci	CE7 GH31 GH95 GH97	4	0	Bacteroides
no SusC/D less loci	CE15 GH2 GH3 GH88 GH97 PL8	4	0	Bacteroides
no SusC/D less loci	GH105 GH136 GH20	4	0	Bacteroides
no SusC/D less loci	GH2 GH27	4	0	Bacteroides
no SusC/D less loci	GH109 GH35 GH89 PL9	4	0	Bacteroides
no SusC/D less loci	GH105 GH2 GH29 GH31 Pept	4	0	Bacteroides
no SusC/D less loci	GH2 PL9	4	0	Bacteroides
no SusC/D less loci	GH2 GH28 GH3 GH88 GH92 GH97	4	0	Bacteroides
no SusC/D less loci	GH27 Pept	4	0	Bacteroides
no SusC/D less loci	GH116 GH20 GH3	4	0	Bacteroides
no SusC/D less loci	GH105 GH2 GH29 PL8	4	0	Bacteroides
no SusC/D less loci	GH2 GH20 GH88	4	0	Bacteroides
no SusC/D less loci	GH27 GH31 GH97	4	0	Bacteroides
no SusC/D less loci	GH28 GH42	4	0	Bacteroides
no SusC/D less loci	CE12 CE4 GH106 GH2 PL11 PL22 PL26 Sulf	4	0	Bacteroides
no SusC/D less loci	GH2 GH3 GH31 GH76 GH97 Pept	4	0	Bacteroides
no SusC/D less loci	CE4 GH147 GH35 GH53	4	0	Bacteroides
no SusC/D less loci	CE7 GH2 GH3 GH36	4	0	Bacteroides
no SusC/D less loci	GH105 GH3	4	0	Bacteroides
no SusC/D less loci	GH146 GH43_4 GH51	4	0	Bacteroides
no SusC/D less loci	GH32 GH76	4	0	Bacteroides
no SusC/D less loci	GH105 GH13_8 GH2 GH3	4	0	Parabacteroides
no SusC/D less loci	GH88 Sulf	4	0	Parabacteroides Echinicola Prevotella
no SusC/D less loci	GH28 GH43_10 GH88	4	0	Bacteroides
no SusC/D less loci	GH2 GH29 GH31 GH42 GH43_16 GH43_33 GH5_4 GH97	4	0	Bacteroides
no SusC/D less loci	GH2 GH3 GH5_46 GH55 GH88	4	0	Bacteroides
no SusC/D less loci	GH32 GH43_2	4	0	Bacteroides
no SusC/D less loci	GH43	4	0	Bacteroides Lewinella Dyadobacter Prevotella
no SusC/D less loci	GH2 GH3 GH31 GH39 GH5_4 GH95 GH97	4	0	Flavobacterium
no SusC/D less loci	GH2 GH20 GH29 GH3 GH33 GH92	4	0	Flavobacterium Alkaliflexus
no SusC/D less loci	GH13 GH13_38 GH13_7 GH65 GH97	4	0	Capnocytophaga
no SusC/D less loci	CE8 GH105	4	0	Bacteroides
no SusC/D less loci	CE15 CE7 GH105 GH2 GH3 GH36	4	0	Bacteroides
no SusC/D less loci	GH36 GH95 GH97	4	0	Proteiniphilum Sunxiuqinia Mooreia
no SusC/D less loci	CE4 GH42 GH9	4	0	Proteiniphilum
no SusC/D less loci	GH105 GH43_26	4	0	Pedobacter Proteiniphilum
no SusC/D less loci	GH2 GH31 GH43_12 GH5_4	4	0	Petrimonas Proteiniphilum
no SusC/D less loci	CE6 GH10 GH43_1 GH43_10 GH67	4	0	Prevotella
no SusC/D less loci	GH5_21	4	0	Prevotella
no SusC/D less loci	GH26 GH5_4	4	0	Prevotella
no SusC/D less loci	CE8 GH105 GH133 GH28 GH57PL1	4	0	Prevotella
no SusC/D less loci	CE12 GH28	4	0	Prevotella Flavobacterium Sunxiuqinia
no SusC/D less loci	GH31 GH43_3 GH43_31	4	0	Prevotella
no SusC/D less loci	GH31 GH5_4 GH9	4	0	Prevotella
no SusC/D less loci	GH29 GH88	4	0	Sphingobacterium Niabella Kriegella
no SusC/D less loci	GH3 GH67	4	0	Rhodothermus
no SusC/D less loci	GH127 GH137 GH142	4	0	Dyadobacter Spirosoma Petrimonas
no SusC/D less loci	GH117 GH16 GH2 GH28 GH29 GH43_2 GH86 Sulf	4	0	Cellulophaga
no SusC/D less loci	GH13_36	4	0	Echinicola Rufibacter Dyadobacter Fibrella
no SusC/D less loci	GH18 GH97	4	0	Ornithobacterium Pedobacter
no SusC/D less loci	GH13 GH13_20	4	0	Salinibacter Saccharicrinis Ochrovirga
no SusC/D less loci	CE8 GH28 GH43_10	4	0	Spirosoma Runella Fibrella
no SusC/D less loci	GH2 GH86	4	0	Saccharicrinis Flammeovirga Reichenbachiella Lutibacter
no SusC/D less loci	GH28 GH3 GH88 GH92 GH97	4	0	Bacteroides
no SusC/D less loci	GH127 GH146	4	0	Bacteroides Mucilaginibacter
no SusC/D less loci	GH15	4	0	Sphingobacterium Prevotella Chitinophaga
no SusC/D less loci	GH73	4	0	Myroides Chitinophaga
no SusC/D less loci	GH10 GH16 GH3	4	0	Flavobacterium
no SusC/D less loci	GH146 GH43_29 GH43_4 GH43_5 GH51	4	0	Flavobacterium Leeuwenhoekiella Arcicella
no SusC/D less loci	CE7 GH105	4	0	Bacteroides
no SusC/D less loci	GH133 GH57	4	0	Prevotella
no SusC/D less loci	CE12 CE8 GH105 GH28 GH43_10 Pept PL1 PL10	4	0	Chryseobacterium
no SusC/D less loci	GH2 GH30_4 GH35	4	0	Prevotella Mucilaginibacter Chryseolinea
no SusC/D less loci	GH16 GH3 GH30_1 GH5_46	4	0	Polaribacter
no SusC/D less loci	GH42 GH43_18	4	0	Bacteroides
no SusC/D less loci	GH42 GH97	4	0	Bacteroides
no SusC/D less loci	GH2 GH35 GH43 GH51 GH53 GH95 Sulf	4	0	Bacteroides
no SusC/D less loci	GH125 GH76 GH78 Sulf	4	0	Bacteroides
no SusC/D less loci	GH3 GH42 GH43_18 GH5_13 GH97	4	0	Bacteroides
no SusC/D less loci	GH3 GH92 GH97	4	0	Bacteroides
no SusC/D less loci	GH2 GH43_18 GH43_26 GH43_31 GH5_13	4	0	Flavobacterium
no SusC/D less loci	CE12 GH105 GH106 GH2 GH28 PL1 PL11	4	0	Chryseobacterium
no SusC/D less loci	GH2 GH36	4	0	Parabacteroides Flavobacterium Sphingobacterium Pseudosphingobacterium
no SusC/D less loci	GH43_24	4	0	Parabacteroides Bacteroides Chitinophaga
no SusC/D less loci	PL27	4	0	Bacteroides
no SusC/D less loci	CE12 GH115 GH28 GH35 GH43_24 PL27	4	0	Bacteroides
no SusC/D less loci	GH30_3 GH5_46	4	0	Leeuwenhoekiella Sediminibacterium Siphonobacter
no SusC/D less loci	PL17 PL7	4	0	Zobellia Flavobacterium
no SusC/D less loci	GH2 GH43_26	4	0	Chitinophaga Flavihumibacter
no SusC/D less loci	CE2 GH130 GH26 GH27 GH3 GH5_2 GH5_7	4	0	Flavobacterium
no SusC/D less loci	GH16 GH30_1 GH5_46	4	0	Sediminibacter Formosa Polaribacter Pedobacter
no SusC/D less loci	GH2 GH30_4 Sulf	4	0	Flavimarina Flammeovirga Winogradskyella Salegentibacter
no SusC/D less loci	GH13 GH18	4	0	Capnocytophaga Parabacteroides Muribaculum
no SusC/D less loci	GH2 GH23	4	0	Bacteroides
no SusC/D less loci	GH10 GH115 GH2 PL9	4	0	Bacteroides
no SusC/D less loci	GH29 GH88 GH95	4	0	Bacteroides
no SusC/D less loci	GH105 GH145 GH16 GH31 GH35 GH43_19 GH43_24 GH51 GH97	4	0	Bacteroides
no SusC/D less loci	GH20 GH28 GH3	4	0	Bacteroides Alistipes
no SusC/D less loci	GH105 GH145 GH16 GH35 GH43_19 GH43_24 GH51 GH97	4	0	Bacteroides
no SusC/D less loci	GH105 GH16 GH43_24	4	0	Prevotella Fibrella Mangrovibacterium
no SusC/D less loci	GH123 GH16 GH29 GH3 GH95	4	0	Bacteroides
no SusC/D less loci	GH20 GH28 GH3 GH5 GH65 GH97	3	0	Alistipes
no SusC/D less loci	GH16 GH3 GH97	3	0	Bacteroides
no SusC/D less loci	GH136 GH2 GH35 GH43_24 GH51	3	0	Bacteroides
no SusC/D less loci	GH28 PL1 Sulf	3	0	Bacteroides
no SusC/D less loci	GH105 GH115 GH130 GH2 GH31 GH43_3 GH63	3	0	Bacteroides
no SusC/D less loci	CE8 GH3 PL1	3	0	Bacteroides Filimonas
no SusC/D less loci	GH31 GH76 GH92 Pept	3	0	Bacteroides
no SusC/D less loci	GH2 GH31 GH36 Pept	3	0	Bacteroides
no SusC/D less loci	GH31 GH95 Pept Sulf	3	0	Bacteroides
no SusC/D less loci	GH109 GH88 Pept	3	0	Bacteroides
no SusC/D less loci	GH120 GH2 GH28 GH35 GH43_10 GH95 Pept	3	0	Bacteroides
no SusC/D less loci	GH110 Pept	3	0	Bacteroides
no SusC/D less loci	GH20 GH84 Sulf	3	0	Bacteroides
no SusC/D less loci	GH109 GH110 GH95	3	0	Bacteroides Prevotella Petrimonas
no SusC/D less loci	GH116 GH97	3	0	Bacteroides Parabacteroides
no SusC/D less loci	GH125 GH2 GH3 GH38 GH43 GH43_26 GH43_3 GH43_31 GH43_34 GH76 GH92	3	0	Bacteroides
no SusC/D less loci	GH33 GH78	3	0	Bacteroides Proteiniphilum
no SusC/D less loci	GH105 GH125 GH67 GH76 GH97	3	0	Bacteroides
no SusC/D less loci	GH117 GH2 GH28 PL11	3	0	Bacteroides
no SusC/D less loci	GH125 GH130 GH76 GH92 Sulf	3	0	Bacteroides
no SusC/D less loci	CE9 GH43_10 GH95	3	0	Bacteroides
no SusC/D less loci	GH28 GH3 GH88	3	0	Bacteroides
no SusC/D less loci	GH2 GH20 Pept	3	0	Bacteroides
no SusC/D less loci	GH105 GH127 GH145 GH16 GH31 GH35 GH43_10 GH43_19 GH43_24 GH43_34 GH43_9 GH51 GH97	3	0	Bacteroides
no SusC/D less loci	GH105 GH2 GH27 GH78 GH92	3	0	Bacteroides
no SusC/D less loci	GH3 GH43_24	3	0	Bacteroides
no SusC/D less loci	GH116 GH43_3 GH43_31	3	0	Parabacteroides Bacteroides
no SusC/D less loci	GH20 GH88 PL8	3	0	Parabacteroides
no SusC/D less loci	GH109 GH3	3	0	Bacteroides
no SusC/D less loci	GH2 GH26	3	0	Bacteroides Flammeovirga
no SusC/D less loci	GH50	3	0	Bacteroides
no SusC/D less loci	GH16 GH2 GH20 GH29 Sulf	3	0	Bacteroides
no SusC/D less loci	GH3 GH32	3	0	Bacteroides
no SusC/D less loci	GH26 GH3	3	0	Bacteroides Mangrovibacterium Pedobacter
no SusC/D less loci	GH2 Pept PL1	3	0	Bacteroides
no SusC/D less loci	GH110 GH97	3	0	Alistipes Pedobacter
no SusC/D less loci	GH2 GH29 GH43_18 GH43_26 GH43_31 GH5_13	3	0	Flavobacterium
no SusC/D less loci	GH130 GH26 GH27 GH5_2 GH5_7 GH97	3	0	Flavobacterium
no SusC/D less loci	GH89 GH92	3	0	Flavobacterium
no SusC/D less loci	CE9 GH16 GH18 GH20	3	0	Bacteroides
no SusC/D less loci	GH127 GH137 GH138 GH141 GH2 GH20 GH78	3	0	Bacteroides
no SusC/D less loci	GH13 GH2 GH97	3	0	Bacteroides
no SusC/D less loci	GH2 GH3 GH43_2 GH43_28 GH92 GH95	3	0	Bacteroides
no SusC/D less loci	GH95 PL8	3	0	Bacteroides
no SusC/D less loci	GH127 GH141 GH28 GH78	3	0	Bacteroides
no SusC/D less loci	GH13 Pept	3	0	Bacteroides
no SusC/D less loci	GH140 GH142 GH143 GH33 GH43_18 GH78 GH95 Pept	3	0	Bacteroides
no SusC/D less loci	CE12 GH105 GH106 GH2 PL11	3	0	Bacteroides Prevotella
no SusC/D less loci	CE8 GH105 GH33	3	0	Bacteroides
no SusC/D less loci	GH105 GH43_3 GH43_31 GH63 GH76 Sulf	3	0	Bacteroides
no SusC/D less loci	GH3 GH35 GH78 Pept	3	0	Bacteroides
no SusC/D less loci	GH117 PL11 PL9	3	0	Bacteroides
no SusC/D less loci	GH130 GH2 GH26 GH33	3	0	Proteiniphilum
no SusC/D less loci	GH29 GH3 GH95	3	0	Proteiniphilum
no SusC/D less loci	GH106 GH137 GH138 GH139 GH140 GH141 GH142 GH143 GH2 GH33 GH43_18 GH51 GH78 GH95 PL1	3	0	Prevotella
no SusC/D less loci	GH13 GH13_14 GH43_4 GH43_5 GH77 GH97	3	0	Prevotella
no SusC/D less loci	CE12 GH97	3	0	Prevotella
no SusC/D less loci	GH127 GH3 GH43_1 GH51 GH9	3	0	Prevotella
no SusC/D less loci	GH94 Pept	3	0	Prevotella
no SusC/D less loci	CE1 CE6 GH10 GH115 GH125 GH3 GH38 GH43_10 GH76 GH92 GH95	3	0	Prevotella
no SusC/D less loci	GH115 GH43_35	3	0	Prevotella
no SusC/D less loci	GH109 GH36 Pept	3	0	Prevotella
no SusC/D less loci	GH37 Pept	3	0	Prevotella Lutibacter
no SusC/D less loci	GH43_17	3	0	Fibrella Mooreia
no SusC/D less loci	GH37 GH65	3	0	Prevotella Mucilaginibacter
no SusC/D less loci	GH113 GH144	3	0	Cyclobacterium
no SusC/D less loci	GH43 Sulf	3	0	Sphingobacterium Pseudosphingobacterium Algoriphagus
no SusC/D less loci	GH74	3	0	Niastella Chitinophaga
no SusC/D less loci	GH2 GH76	3	0	Chitinophaga Parabacteroides Mucilaginibacter
no SusC/D less loci	GH32 GH78	3	0	Rhodothermus
no SusC/D less loci	GH32 GH92	3	0	Capnocytophaga
no SusC/D less loci	GH95 Pept	3	0	Dyadobacter Flavobacterium Pedobacter
no SusC/D less loci	GH31 GH44	3	0	Dyadobacter
no SusC/D less loci	GH127 GH140 GH143	3	0	Dyadobacter
no SusC/D less loci	GH2 GH32	3	0	Prevotella Bacteroides
no SusC/D less loci	GH31 GH84	3	0	Prevotella
no SusC/D less loci	GH13_m52 GH29 GH37 GH97	3	0	Prevotella
no SusC/D less loci	GH20 GH43_26 GH43_3 GH89	3	0	Pedobacter
no SusC/D less loci	GH109 GH20	3	0	Pseudopedobacter Spirosoma Dyadobacter
no SusC/D less loci	GH44	3	0	Spirosoma Dyadobacter
no SusC/D less loci	GH89 GH95	3	0	Echinicola Dyadobacter Arenibacter
no SusC/D less loci	GH42	3	0	Segetibacter Fermentimonas Cyclobacterium
no SusC/D less loci	CE12 CE8 GH105 GH28 PL1 PL9	3	0	Saccharicrinis Flavobacterium Reichenbachiella
no SusC/D less loci	GH130 GH20 GH84 GH85 GH92	3	0	Barnesiella Gabonia
no SusC/D less loci	GH28 GH92 GH97	3	0	Barnesiella Prevotella Bacteroides
no SusC/D less loci	GH73 PL1	3	0	Bacteroides
no SusC/D less loci	GH125 GH2 GH76 GH92 GH97	3	0	Dysgonomonas Flavobacterium
no SusC/D less loci	GH13_31 GH130	3	0	Flavobacterium
no SusC/D less loci	GH43_26 GH43_29 GH43_4 GH43_5 GH51	3	0	Flavobacterium Draconibacterium
no SusC/D less loci	CE12 CE8 GH105 GH28 GH43_10 PL1 PL10	3	0	Flavobacterium Chryseobacterium Tamlana
no SusC/D less loci	GH149 GH16 GH17	3	0	Polaribacter Mariniphaga
no SusC/D less loci	GH13 GH13_36	3	0	Salisaeta Pontibacter Mucinivorans
no SusC/D less loci	GH2 GH88 PL17 PL6	3	0	Nonlabens
no SusC/D less loci	CE12 CE8 GH105 GH28 GH43_10 PL1 PL9	3	0	Pedobacter Salinimicrobium
no SusC/D less loci	GH2 GH32 GH92	3	0	Bacteroides
no SusC/D less loci	GH144 Pept	3	0	Dyadobacter Chitinophaga
no SusC/D less loci	GH13_31	3	0	Hymenobacter
no SusC/D less loci	GH36 GH43_10 GH88	3	0	Bacteroides
no SusC/D less loci	GH20 GH43_17 GH5_13	3	0	Bacteroides
no SusC/D less loci	GH105 GH130 GH2 GH43_3 GH43_31 GH63 GH76	3	0	Bacteroides
no SusC/D less loci	GH10 GH35	3	0	Flavobacterium
no SusC/D less loci	GH125 GH130 GH92 GH97	3	0	Chryseobacterium
no SusC/D less loci	GH146 GH30_2 GH31 GH35 GH43_19 GH43_34 GH51	3	0	Bacteroides
no SusC/D less loci	GH2 GH28 GH43 Sulf	3	0	Bacteroides
no SusC/D less loci	GH109 GH110	3	0	Bacteroides
no SusC/D less loci	GH2 GH3 GH36 GH92 GH95 GH97	3	0	Bacteroides
no SusC/D less loci	GH2 GH3 GH38 GH43_26 GH43_3 GH76	3	0	Bacteroides
no SusC/D less loci	GH2 GH29 Pept	3	0	Bacteroides Chitinophaga
no SusC/D less loci	GH3 GH30_2 GH31 GH43_2 GH43_28 GH92 GH95	3	0	Bacteroides
no SusC/D less loci	GH146 GH28 GH43_4 GH51	3	0	Bacteroides
no SusC/D less loci	GH16 GH20	3	0	Bacteroides Pedobacter
no SusC/D less loci	GH13_31 GH32 GH65	3	0	Flavobacterium Hymenobacter
no SusC/D less loci	GH144 GH3 GH97	3	0	Flavobacterium
no SusC/D less loci	GH10 GH115	3	0	Maribacter Thermoflexibacter
no SusC/D less loci	GH1 Sulf	3	0	Lewinella Zobellia
no SusC/D less loci	GH43_37	3	0	Pedobacter Spirosoma
no SusC/D less loci	GH13 GH13_38	3	0	Leeuwenhoekiella Flavimarina Persicobacter
no SusC/D less loci	GH125 GH130 GH18 GH92 GH97	3	0	Chryseobacterium
no SusC/D less loci	GH125 GH130 GH18 GH65 GH92 GH97	3	0	Chryseobacterium
no SusC/D less loci	GH2 GH3 GH31 GH39 GH97	3	0	Flavobacterium
no SusC/D less loci	GH2 GH28 GH51 GH89 GH92 GH95	3	0	Flavobacterium
no SusC/D less loci	GH5_21 Pept	3	0	Flavobacterium
no SusC/D less loci	GH36 GH42 GH63	3	0	Flavobacterium
no SusC/D less loci	GH110 GH3 GH92 Sulf	3	0	Bacteroides
no SusC/D less loci	GH146 GH2 GH28 GH43_10 GH43_19 GH43_34 GH43_9 GH51 GH88 GH97 Pept	3	0	Bacteroides
no SusC/D less loci	GH13 GH13_19 GH13_38 GH149 GH16 GH17 GH3 GH30_1 GH31 GH65 GH97	3	0	Polaribacter
no SusC/D less loci	GH43_8 GH92	3	0	Dyadobacter Chitinophaga
no SusC/D less loci	CE8 GH106 GH127 GH137 GH138 GH139 GH140 GH142 GH143 GH2 GH28 GH33 GH43_18 GH78 GH95 PL1	3	0	Flavobacterium
no SusC/D less loci	PL12 PL6	3	0	Cellulophaga
no SusC/D less loci	GH117 GH88	3	0	Cellulophaga
no SusC/D less loci	GH35 GH89 GH92	3	0	Mucilaginibacter
no SusC/D less loci	GH106 GH127 GH28 GH3 GH43_12	3	0	Bacteroides
no SusC/D less loci	GH136 GH2 GH28 GH3 GH35 GH43_24 GH51	3	0	Bacteroides
no SusC/D less loci	GH142 GH143 GH43_18 GH78 PL1	3	0	Bacteroides
no SusC/D less loci	GH127 GH2 Sulf	3	0	Bacteroides Cellulophaga
no SusC/D less loci	GH105 GH140 GH2 GH43_18 GH78	3	0	Bacteroides
no SusC/D less loci	GH130 GH26 GH27 GH3 GH5_7	3	0	Filimonas Flavisolibacter Arcticibacter
no SusC/D less loci	GH28 GH36	3	0	Pedobacter Dyadobacter
no SusC/D less loci	GH109 GH33	3	0	Salegentibacter
no SusC/D less loci	GH2 GH3 GH31 GH5_4 GH95 GH97	3	0	Flavobacterium
no SusC/D less loci	GH13_36 GH65	3	0	Pedobacter
no SusC/D less loci	GH5_2	3	0	Chitinophaga Flavihumibacter Siphonobacter
no SusC/D less loci	GH74 Sulf	3	0	Chitinophaga Flammeovirga Maribacter
no SusC/D less loci	CE14 GH39	3	0	Chitinophaga Larkinella Parafilimonas
no SusC/D less loci	GH125 GH130 GH38 GH76 GH92	3	0	Bacteroides
no SusC/D less loci	GH137	3	0	Kriegella Parapedobacter Algoriphagus
no SusC/D less loci	GH43_4 GH43_5 GH51 PL1	3	0	Mooreia Prevotella
no SusC/D less loci	GH110 GH2 GH20	3	0	Capnocytophaga
no SusC/D less loci	GH105 GH145 GH16 GH35 GH43_19 GH43_24 GH43_34 GH51 GH97	3	0	Bacteroides
no SusC/D less loci	GH105 GH145 GH16 GH43_19 GH43_24 GH51 GH97	3	0	Bacteroides
no SusC/D less loci	GH2 GH39 GH92	3	0	Bacteroides
no SusC/D less loci	GH106 GH115 GH2 GH28 PL11	3	0	Bacteroides
no SusC/D less loci	GH28 GH3 GH43_24	3	0	Bacteroides
no SusC/D less loci	GH106 GH110 GH28 GH36 GH92	3	0	Bacteroides Gabonia
no SusC/D less loci	GH13 GH77 GH97	2	0	Alistipes
no SusC/D less loci	GH130 GH26 GH3 GH5_7	2	0	Bacteroides
no SusC/D less loci	GH2 GH3 GH30_2 GH31 GH38 GH43_2 GH43_28 GH92 GH95	2	0	Bacteroides
no SusC/D less loci	CE1 CE6 GH3 GH43_17 GH43_2 GH43_7	2	0	Bacteroides
no SusC/D less loci	GH2 GH55 GH88	2	0	Bacteroides
no SusC/D less loci	GH106 GH28 GH29 GH95	2	0	Bacteroides
no SusC/D less loci	GH28 GH31	2	0	Bacteroides
no SusC/D less loci	GH2 GH35 GH95	2	0	Bacteroides
no SusC/D less loci	GH2 GH3 GH31 GH43_12 GH5_4 GH9 Pept	2	0	Bacteroides
no SusC/D less loci	GH30_4 GH43_34	2	0	Bacteroides
no SusC/D less loci	CE8 GH95	2	0	Bacteroides
no SusC/D less loci	GH123 GH88	2	0	Bacteroides
no SusC/D less loci	GH2 GH3 GH31 GH43_2 GH63 GH92 PL17	2	0	Bacteroides
no SusC/D less loci	GH105 GH106 GH127 GH137 GH138 GH139 GH140 GH141 GH142 GH143 GH2 GH28 GH33 GH43_18 GH78 GH95 PL1	2	0	Bacteroides
no SusC/D less loci	GH115 GH29	2	0	Bacteroides
no SusC/D less loci	GH120 GH2	2	0	Bacteroides
no SusC/D less loci	GH140 GH2 GH43_18 GH78	2	0	Bacteroides
no SusC/D less loci	GH125 GH2 GH76 GH92 Sulf	2	0	Bacteroides
no SusC/D less loci	GH125 GH76 GH92 GH97	2	0	Bacteroides Flavisolibacter
no SusC/D less loci	GH43_24 Sulf	2	0	Bacteroides
no SusC/D less loci	GH2 GH30_2	2	0	Parabacteroides
no SusC/D less loci	GH120 GH2 GH35 GH43_10 GH95	2	0	Bacteroides
no SusC/D less loci	GH2 GH38 GH43_26 GH43_3 GH76	2	0	Bacteroides
no SusC/D less loci	GH105 GH2 GH30_4 GH59 PL17 Sulf	2	0	Tannerella Coprobacter
no SusC/D less loci	GH3 GH43_34 GH92	2	0	Tannerella Coprobacter
no SusC/D less loci	CE12 CE8 GH105 GH23 GH43_10 PL1	2	0	Tannerella Coprobacter
no SusC/D less loci	GH18 GH20 GH3 GH92	2	0	Alistipes
no SusC/D less loci	CE4 GH2 GH26 GH37 GH97	2	0	Alistipes
no SusC/D less loci	GH43_12 GH43_24 Sulf	2	0	Bacteroides
no SusC/D less loci	GH2 GH28 GH43 GH43_12 GH43_24 Sulf	2	0	Bacteroides
no SusC/D less loci	GH16 GH20 GH35	2	0	Bacteroides
no SusC/D less loci	GH29 GH92 Pept	2	0	Bacteroides Ohtaekwangia
no SusC/D less loci	GH146 GH2	2	0	Bacteroides Fibrella
no SusC/D less loci	GH105 GH43_28 GH50 GH88 Sulf	2	0	Bacteroides
no SusC/D less loci	GH27 GH31	2	0	Bacteroides Flammeovirga
no SusC/D less loci	GH146 GH36 GH43_10 GH88 Pept	2	0	Bacteroides
no SusC/D less loci	GH3 GH42 GH43_26 GH43_34	2	0	Bacteroides
no SusC/D less loci	GH105 GH145 GH16 GH43_24	2	0	Bacteroides
no SusC/D less loci	GH28 GH43_17 GH78	2	0	Bacteroides
no SusC/D less loci	GH2 GH3 GH31 GH43_12 GH43_16 GH5_4 GH9	2	0	Bacteroides
no SusC/D less loci	GH105 GH115 GH130 GH2 GH43_3	2	0	Bacteroides
no SusC/D less loci	GH20 GH78 Sulf	2	0	Bacteroides Algoriphagus
no SusC/D less loci	GH43_19	2	0	Prevotella Filimonas
no SusC/D less loci	GH109 GH95	2	0	Prevotella
no SusC/D less loci	CE3 GH105 GH29	2	0	Parabacteroides
no SusC/D less loci	GH2 GH88 Sulf	2	0	Parabacteroides
no SusC/D less loci	CE9 GH2 Sulf	2	0	Parabacteroides
no SusC/D less loci	GH130 GH2 Sulf	2	0	Parabacteroides
no SusC/D less loci	GH28 GH33 GH43_18 GH78 GH92 GH95 PL1	2	0	Bacteroides
no SusC/D less loci	GH125 GH2 GH43_26 GH43_34 GH76 GH92 Sulf	2	0	Bacteroides
no SusC/D less loci	GH13 GH2 GH53	2	0	Bacteroides Sediminibacter
no SusC/D less loci	CE8 GH28 GH43_10 GH95 PL1	2	0	Bacteroides Sphingobacterium
no SusC/D less loci	GH146 GH28 GH3 GH43_10 GH88 GH92 GH97 Pept	2	0	Bacteroides
no SusC/D less loci	GH20 GH33 Sulf	2	0	Bacteroides Echinicola
no SusC/D less loci	CE8 GH28 PL1	2	0	Bacteroides Rhodonellum
no SusC/D less loci	GH18 GH33	2	0	Bacteroides Prevotella
no SusC/D less loci	GH31 GH65 GH66	2	0	Bacteroides
no SusC/D less loci	GH28 GH43_10 GH95 PL1	2	0	Bacteroides
no SusC/D less loci	GH2 GH3 GH31 GH39 GH5_4 GH97	2	0	Flavobacterium
no SusC/D less loci	CE12 GH105 GH106 GH117 GH2 GH28 PL11	2	0	Flavobacterium
no SusC/D less loci	GH130 GH140 GH2 GH5_5 GH78	2	0	Bacteroides
no SusC/D less loci	GH125 GH130 GH29 GH36 GH38 GH76 GH92 Sulf	2	0	Bacteroides
no SusC/D less loci	GH125 GH2 GH3 GH31 GH38 GH43_35 GH76 GH78 GH92 GH97	2	0	Bacteroides
no SusC/D less loci	CE7 GH5_7	2	0	Bacteroides
no SusC/D less loci	GH2 GH25 GH5_4 Sulf	2	0	Bacteroides
no SusC/D less loci	GH26 Pept PL11	2	0	Bacteroides
no SusC/D less loci	GH36 GH43_17	2	0	Proteiniphilum
no SusC/D less loci	GH28 GH5_36	2	0	Proteiniphilum
no SusC/D less loci	GH2 GH31 GH43_28 GH5_4	2	0	Proteiniphilum
no SusC/D less loci	GH130 GH26 GH97	2	0	Proteiniphilum
no SusC/D less loci	CE15 GH92	2	0	Proteiniphilum
no SusC/D less loci	GH125 GH43_3 GH43_34 GH76	2	0	Prevotella
no SusC/D less loci	GH128 GH16 GH3 GH81	2	0	Prevotella
no SusC/D less loci	GH38 GH92 Pept	2	0	Prevotella
no SusC/D less loci	GH51 GH76 GH92	2	0	Prevotella
no SusC/D less loci	GH115 GH2 GH43_26 GH76 GH92 Sulf	2	0	Prevotella
no SusC/D less loci	CE7 CE8 PL1	2	0	Prevotella
no SusC/D less loci	GH43_12	2	0	Prevotella
no SusC/D less loci	GH35 PL11	2	0	Prevotella
no SusC/D less loci	GH105 GH43_19 GH43_24	2	0	Prevotella
no SusC/D less loci	GH115 GH43_17	2	0	Prevotella
no SusC/D less loci	CE12 GH115 GH2 GH28	2	0	Prevotella
no SusC/D less loci	CE1 CE15 GH3 GH8 Pept	2	0	Prevotella
no SusC/D less loci	CE8 GH133 GH57PL1 PL11	2	0	Prevotella
no SusC/D less loci	GH10 GH31 GH43_1 GH67	2	0	Prevotella
no SusC/D less loci	GH105 GH133 GH2 GH28 GH3 GH57PL11	2	0	Prevotella
no SusC/D less loci	GH2 GH66 GH97	2	0	Prevotella
no SusC/D less loci	GH32 GH43_3 GH51	2	0	Prevotella
no SusC/D less loci	CE7 GH130 GH26 GH3	2	0	Prevotella
no SusC/D less loci	GH28 Pept	2	0	Prevotella Niastella
no SusC/D less loci	GH29 GH37 GH97	2	0	Prevotella
no SusC/D less loci	CE1 GH2 GH26 GH27 Pept	2	0	Prevotella
no SusC/D less loci	CE1 CE6 GH10 GH115 GH13 GH13_14 GH3 GH31 GH43_29 GH77 GH97	2	0	Prevotella
no SusC/D less loci	GH3 GH31 GH32 GH43_10 GH9 GH95	2	0	Prevotella
no SusC/D less loci	GH28 GH43_1	2	0	Prevotella
no SusC/D less loci	CE1 GH146 GH28 GH3 GH51	2	0	Prevotella
no SusC/D less loci	GH2 GH30_4 GH53	2	0	Prevotella
no SusC/D less loci	GH28 GH43_17 GH88 GH97	2	0	Prevotella
no SusC/D less loci	GH5_38 GH5_4 GH94	2	0	(NaN)(NaN)
no SusC/D less loci	GH115 GH43_1	2	0	Prolixibacter
no SusC/D less loci	GH31 GH51	2	0	Mucilaginibacter Flavihumibacter
no SusC/D less loci	CE12 CE8 GH28 GH43_10	2	0	Mucilaginibacter Flavimarina
no SusC/D less loci	GH27 GH43_34 Pept	2	0	Mucilaginibacter
no SusC/D less loci	CE8 PL9	2	0	Mucilaginibacter Gramella
no SusC/D less loci	GH10 GH2 GH3 GH43_1 GH67	2	0	Niabella Olivibacter
no SusC/D less loci	CE8 GH23	2	0	Prevotella
no SusC/D less loci	PL12	2	0	Cyclobacterium Runella
no SusC/D less loci	GH105 GH29 GH31 GH88 GH95 PL6	2	0	Asinibacterium
no SusC/D less loci	GH29 GH78 Sulf	2	0	Asinibacterium
no SusC/D less loci	GH27 GH43_19 GH43_34 GH51	2	0	Asinibacterium Hydrobacter
no SusC/D less loci	GH2 GH43_3 GH43_31 GH5_13	2	0	Belliella Parapedobacter
no SusC/D less loci	GH115 GH28 GH43_24	2	0	Sphingobacterium Pseudosphingobacterium
no SusC/D less loci	GH2 GH43_8	2	0	Sphingobacterium Pedobacter
no SusC/D less loci	GH130 GH97	2	0	Niastella Hymenobacter
no SusC/D less loci	GH10 GH43_12	2	0	Niastella
no SusC/D less loci	CE12 CE8 GH43_10 PL1	2	0	Niastella
no SusC/D less loci	GH43 GH5_13 Sulf	2	0	Chitinophaga
no SusC/D less loci	GH115 GH35 GH43_1	2	0	Chitinophaga Sinomicrobium
no SusC/D less loci	GH13_7 GH73 GH97	2	0	Capnocytophaga
no SusC/D less loci	GH18 GH65 GH97 Pept	2	0	Capnocytophaga
no SusC/D less loci	GH147	2	0	Dyadobacter
no SusC/D less loci	PL26 Sulf	2	0	Dyadobacter
no SusC/D less loci	GH139 GH142 GH33 PL1	2	0	Dyadobacter
no SusC/D less loci	GH43_5	2	0	Dyadobacter Algoriphagus
no SusC/D less loci	GH27 Sulf	2	0	Niabella Flexithrix
no SusC/D less loci	GH136 GH88	2	0	Niabella
no SusC/D less loci	CE8 GH105 GH28 GH43_10 PL1	2	0	Niabella Alkalitalea
no SusC/D less loci	GH105 GH129 GH29	2	0	Niabella
no SusC/D less loci	CE4 GH3 GH9 Pept	2	0	Echinicola Solitalea
no SusC/D less loci	PL22 Sulf	2	0	Echinicola
no SusC/D less loci	GH149 GH16	2	0	Maribacter Sediminicola
no SusC/D less loci	GH105 GH2 GH43_17 GH51PL11	2	0	Prevotella
no SusC/D less loci	GH31 GH85	2	0	Prevotella
no SusC/D less loci	GH146 GH43_5 GH51 GH97	2	0	Rhodothermus Echinicola
no SusC/D less loci	GH13 GH2 GH33 GH88	2	0	Ornithobacterium
no SusC/D less loci	GH143	2	0	Pedobacter Siphonobacter
no SusC/D less loci	CE12 CE9 GH109 PL1	2	0	Pedobacter
no SusC/D less loci	CE12 CE8 GH28 GH43_10 PL10	2	0	Pedobacter
no SusC/D less loci	GH95 GH97	2	0	Pedobacter
no SusC/D less loci	GH33 Pept	2	0	Pedobacter Runella
no SusC/D less loci	CE12 PL1	2	0	Pseudopedobacter Pseudosphingobacterium
no SusC/D less loci	CE12 GH106	2	0	Spirosoma Algoriphagus
no SusC/D less loci	GH144 Sulf	2	0	Spirosoma Chitinophaga
no SusC/D less loci	CE1 GH130 GH26 GH30_3	2	0	Zunongwangia Bacteroides
no SusC/D less loci	GH146 GH51 Pept	2	0	Zunongwangia Salegentibacter
no SusC/D less loci	GH28 GH43_10 GH95	2	0	Bacteroides
no SusC/D less loci	GH13 GH13_36 GH31	2	0	Echinicola Algoriphagus
no SusC/D less loci	GH31 GH97	2	0	Flectobacillus Prevotella
no SusC/D less loci	GH141 GH29 GH88 Sulf	2	0	Flexithrix Zobellia
no SusC/D less loci	GH105 GH33	2	0	Flexithrix Bacteroides
no SusC/D less loci	GH43_29 GH43_4 GH43_5 GH51	2	0	Olivibacter Flavihumibacter
no SusC/D less loci	CE15 GH140	2	0	Proteiniphilum
no SusC/D less loci	GH1 GH92	2	0	Sphingobacterium
no SusC/D less loci	CE1 GH10 GH2	2	0	Bacteroides
no SusC/D less loci	GH125 GH92 GH97	2	0	Bacteroides Leeuwenhoekiella
no SusC/D less loci	GH3 GH30_1	2	0	Flavobacterium
no SusC/D less loci	GH128	2	0	Flavobacterium Bacteroides
no SusC/D less loci	CE12 CE8 GH105	2	0	Joostella Galbibacter
no SusC/D less loci	GH20 GH32	2	0	Spirosoma Bacteroides
no SusC/D less loci	GH3 GH63	2	0	Prevotella
no SusC/D less loci	GH84 GH85	2	0	Bacteroides
no SusC/D less loci	CE7 GH28 GH43_10 Pept	2	0	Bacteroides
no SusC/D less loci	GH85 GH92 GH97	2	0	Bacteroides
no SusC/D less loci	GH33 GH85	2	0	Bacteroides Saccharicrinis
no SusC/D less loci	GH130 GH146 GH3 GH43_34	2	0	Bacteroides
no SusC/D less loci	GH117 GH29 PL8 Sulf	2	0	Bacteroides
no SusC/D less loci	GH13_m52 GH20 GH97	2	0	Bacteroides
no SusC/D less loci	GH2 GH20 GH43_2 Pept Sulf	2	0	Bacteroides
no SusC/D less loci	CE7 GH130 GH2 GH26 GH28 GH78 GH88 GH97	2	0	Bacteroides
no SusC/D less loci	GH2 GH3 GH76 GH78 GH92	2	0	Bacteroides
no SusC/D less loci	GH16 GH3 GH30_3 GH5_46	2	0	Dysgonomonas Gramella
no SusC/D less loci	GH2 GH36 GH95	2	0	Dysgonomonas Flavobacterium
no SusC/D less loci	Pept PL21	2	0	Dysgonomonas Prevotella
no SusC/D less loci	GH127 GH13 GH43_34 GH53	2	0	Prevotella
no SusC/D less loci	GH3 GH31	2	0	Prevotella Siccationidurans
no SusC/D less loci	CE15 GH27	2	0	Prevotella
no SusC/D less loci	GH20 GH5_4	2	0	Prevotella
no SusC/D less loci	GH10 GH109 GH89	2	0	Prevotella
no SusC/D less loci	GH13_m52 GH3 GH78 GH89	2	0	Prevotella
no SusC/D less loci	CE7 GH130 GH26 GH27 GH5_7	2	0	Prevotella
no SusC/D less loci	CE1 GH26	2	0	Prevotella
no SusC/D less loci	GH146 GH27 GH43_34	2	0	Anaerophaga Thermophagus
no SusC/D less loci	GH43_18 GH43_26 GH43_31 GH5_13	2	0	Flavobacterium
no SusC/D less loci	GH2 GH92 GH95	2	0	Flavobacterium
no SusC/D less loci	GH18 GH85	2	0	Prevotella
no SusC/D less loci	GH3 GH97	2	0	Bacteroides
no SusC/D less loci	GH105 GH97 PL8	2	0	Bacteroides
no SusC/D less loci	CE4 GH20 GH3 GH89 GH9	2	0	Bacteroides
no SusC/D less loci	GH105 GH115 GH3 GH37 GH5_38 GH88 GH97	2	0	Bacteroides
no SusC/D less loci	GH130 GH2 GH20 GH33 GH85 GH92	2	0	Bacteroides
no SusC/D less loci	GH106 GH127 GH137 GH138 GH139 GH140 GH141 GH142 GH143 GH2 GH28 GH33 GH43_18 GH78 GH95 Pept PL1	2	0	Flavobacterium
no SusC/D less loci	GH15 GH32	2	0	Flavobacterium Marinilabilia
no SusC/D less loci	GH23 Pept	2	0	Bacteroides Spirosoma
no SusC/D less loci	GH144 GH2 GH3	2	0	Gramella
no SusC/D less loci	CE1 GH92 Sulf	2	0	Pedobacter Dyadobacter
no SusC/D less loci	GH29 GH36 GH76 Sulf	2	0	Bacteroides
no SusC/D less loci	GH140 GH141 GH143 GH2 GH33 GH43_18 GH78 PL1	2	0	Hymenobacter Pedobacter
no SusC/D less loci	GH125 GH2 GH20 GH29 GH3 GH33 GH35 GH92	2	0	Hymenobacter Filimonas
no SusC/D less loci	CE8 GH105 GH43_10 PL1	2	0	Lewinella Chryseobacterium
no SusC/D less loci	CE2 GH2 GH20 GH33 GH89	2	0	Bacteroides
[truncated: 1,849 more rows]
