# Supplementary material for: Bacteroidetes use thousands of enzyme combinations to break down glycans
Source: Nat Commun. 2019 May 3;10:2043. doi: 10.1038/s41467-019-10068-5 (PMC6499787; doi:10.1038/s41467-019-10068-5)
Supplement: Supplementary file 13 — Supplementary Data 11 [file 41467_2019_10068_MOESM13_ESM.xlsx]

## Sheet: simulations_nbclusters_nbespece
Legend:Number of unique PULs (0%, 10%, 20%, 30% and 40% of mismatches) after ten simulations by resampling of a growing number of genomes. 95% confidence intervals, and deviations to a normal distribution (Shapiro test) are given.
		0% of mismatches in CAZyme composition allowed.			10% of mismatches in CAZyme composition allowed.			20% of mismatches in CAZyme composition allowed.			30% of mismatches in CAZyme composition allowed.			40% of mismatches in CAZyme composition allowed.
Resampling	Number of randomly picked genomes	Number of unique PULs resulting from 10 independent resampling.	average +/- 95% confidence interval	Shapiro-test p-values (test of normality)	Number of unique PULs resulting from 10 independent resampling.	average +/- 95% confidence interval	Shapiro-test p-values (test of normality)	Number of unique PULs resulting from 10 independent resampling	average +/- 95% confidence interval	Shapiro-test p-values (test of normality)	Number of unique PULs resulting from 10 independent resampling	average +/- 95% confidence interval	Shapiro-test p-values (test of normality)	Number of unique PULs resulting from 10 independent resampling	average +/- 95% confidence interval	Shapiro-test p-values (test of normality)
1	50	259,302,395,337,309,259,332,278,294,331	309.6 +/- 29.6	0.5	305,397,521,427,384,303,433,334,359,411	387.4 +/- 47.5	0.64	304,397,521,427,382,303,433,334,359,411	387.1 +/- 47.6	0.64	295,387,505,420,377,301,425,329,354,402	379.5 +/- 45.6	0.76	290,370,478,404,364,296,410,315,344,386	365.7 +/- 41.4	0.76
2	100	484,435,428,433,436,472,416,426,451,548	452.9 +/- 28.3	0.02	642,585,587,589,599,666,562,569,626,737	616.2 +/- 38.3	0.09	641,585,587,589,598,665,561,569,626,735	615.6 +/- 38	0.1	619,569,567,571,577,637,547,557,606,714	596.4 +/- 35.9	0.04	584,536,531,542,536,593,523,528,567,668	560.8 +/- 32.1	0.01
3	150	611,596,640,600,559,537,592,579,576,570	586 +/- 20.5	1	864,845,902,876,769,754,832,830,810,801	828.3 +/- 33.2	0.97	863,843,901,875,768,752,831,828,810,800	827.1 +/- 33.3	0.98	830,804,878,838,746,730,805,792,784,776	798.3 +/- 31.2	0.98	777,756,819,775,692,680,751,745,724,725	744.4 +/- 29.6	0.94
4	200	662,719,710,722,658,735,727,651,726,659	696.9 +/- 24.7	0.02	973,1052,1030,1087,959,1114,1051,967,1091,1009	1033.3 +/- 39.6	0.47	972,1050,1026,1082,956,1111,1048,965,1085,1006	1030.1 +/- 38.9	0.54	937,1012,989,1034,921,1064,1016,922,1033,962	989 +/- 36.5	0.39	869,941,921,958,856,976,935,842,942,882	912.2 +/- 33.2	0.41
5	250	766,799,827,729,839,780,730,767,771,728	773.6 +/- 28.1	0.3	1180,1186,1241,1103,1246,1200,1091,1162,1117,1117	1164.3 +/- 40	0.39	1174,1183,1238,1100,1246,1197,1088,1160,1113,1113	1161.2 +/- 40.4	0.41	1118,1129,1186,1052,1194,1131,1040,1116,1065,1073	1110.4 +/- 38	0.43	1012,1033,1084,961,1096,1029,960,1027,978,985	1016.5 +/- 33.9	0.36
6	300	857,804,906,862,882,882,885,887,862,912	873.9 +/- 21.8	0.17	1325,1220,1422,1333,1354,1354,1342,1358,1327,1420	1345.5 +/- 40.2	0.09	1321,1216,1416,1331,1351,1351,1335,1351,1322,1417	1341.1 +/- 40.1	0.08	1261,1164,1335,1256,1300,1294,1276,1285,1256,1349	1277.6 +/- 36.4	0.3	1149,1049,1197,1150,1186,1179,1162,1157,1145,1224	1159.8 +/- 33.1	0.09
7	350	955,905,905,970,919,923,918,943,882,946	926.6 +/- 19.1	0.92	1504,1416,1413,1532,1416,1441,1413,1440,1380,1457	1441.2 +/- 32.9	0.2	1498,1411,1407,1527,1415,1438,1410,1436,1376,1453	1437.1 +/- 32.5	0.27	1415,1343,1347,1445,1350,1357,1346,1362,1310,1386	1366.1 +/- 28	0.25	1282,1218,1226,1306,1221,1232,1219,1239,1175,1256	1237.4 +/- 26.2	0.56
8	400	974,957,1045,950,1017,975,984,998,961,987	984.8 +/- 20.8	0.46	1572,1567,1670,1522,1627,1536,1593,1572,1526,1589	1577.4 +/- 32.9	0.46	1564,1561,1664,1515,1621,1531,1589,1570,1521,1582	1571.8 +/- 32.8	0.57	1471,1467,1567,1429,1530,1454,1505,1486,1435,1486	1483 +/- 30.4	0.69	1325,1312,1425,1297,1375,1317,1350,1351,1305,1342	1339.9 +/- 27.5	0.24
9	450	1060,1017,1037,1049,1085,1110,1078,981,997,1059	1047.3 +/- 28.8	0.95	1754,1674,1662,1708,1779,1805,1739,1602,1646,1707	1707.6 +/- 45.2	0.99	1748,1669,1655,1701,1773,1796,1731,1596,1638,1699	1700.6 +/- 44.9	0.98	1635,1570,1550,1605,1672,1691,1630,1497,1531,1595	1597.6 +/- 44.2	0.98	1460,1404,1398,1445,1497,1516,1472,1337,1382,1430	1434.1 +/- 39.4	0.99
10	500	1145,1133,1146,1068,1133,1129,1108,1126,1127,1159	1127.4 +/- 17.9	0.08	1874,1888,1936,1736,1848,1847,1813,1825,1842,1931	1854 +/- 41.9	0.64	1865,1882,1924,1728,1841,1839,1805,1817,1834,1922	1845.7 +/- 41.4	0.59	1755,1767,1805,1631,1737,1736,1697,1711,1730,1809	1737.8 +/- 37.4	0.66	1570,1568,1604,1454,1555,1532,1519,1536,1552,1619	1550.9 +/- 33	0.68
11	550	1134,1119,1205,1173,1175,1161,1165,1150,1113,1143	1153.8 +/- 20	0.93	1840,1860,2007,1983,1955,1948,1954,1919,1844,1921	1923.1 +/- 41.6	0.36	1831,1855,1995,1972,1946,1941,1946,1913,1838,1912	1914.9 +/- 40.5	0.36	1725,1741,1874,1844,1820,1819,1827,1789,1730,1795	1796.4 +/- 36.1	0.47	1525,1556,1668,1648,1615,1610,1605,1592,1528,1589	1593.6 +/- 33.6	0.69
12	600	1212,1228,1183,1230,1161,1221,1230,1221,1207,1224	1211.7 +/- 16.3	0.01	2063,2094,2024,2067,1995,2014,2032,2070,2019,2063	2044.1 +/- 22.5	0.57	2054,2084,2011,2060,1986,2004,2025,2060,2007,2055	2034.6 +/- 22.9	0.43	1918,1945,1880,1929,1858,1935,1911,1936,1887,1916	1911.5 +/- 20.1	0.38	1695,1718,1655,1699,1625,1674,1692,1717,1679,1689	1684.3 +/- 20.1	0.4
13	650	1216,1263,1275,1282,1232,1257,1276,1273,1252,1239	1256.5 +/- 15.6	0.44	2070,2178,2176,2175,2111,2101,2193,2186,2155,2109	2145.4 +/- 31.1	0.11	2058,2170,2169,2160,2102,2088,2181,2176,2142,2099	2134.5 +/- 31.4	0.13	1923,2027,2029,2017,1959,1952,2041,2035,1993,1957	1993.3 +/- 30.3	0.17	1683,1779,1783,1779,1715,1723,1794,1791,1743,1718	1750.8 +/- 28.1	0.15
14	700	1320,1304,1348,1266,1331,1303,1251,1326,1301,1317	1306.7 +/- 21	0.45	2281,2229,2294,2179,2304,2241,2168,2290,2239,2272	2249.7 +/- 34	0.23	2270,2217,2280,2168,2292,2230,2158,2279,2224,2261	2237.9 +/- 33.7	0.22	2112,2070,2137,2025,2135,2086,2002,2131,2071,2103	2087.2 +/- 33.1	0.29	1858,1815,1881,1782,1864,1828,1753,1866,1814,1841	1830.2 +/- 28.9	0.58
15	750	1354,1367,1322,1348,1329,1340,1356,1347,1368,1328	1345.9 +/- 11.5	0.59	2365,2355,2299,2338,2308,2358,2366,2337,2403,2297	2342.6 +/- 24.2	0.52	2350,2344,2283,2325,2293,2342,2356,2326,2390,2287	2329.6 +/- 24.4	0.56	2187,2191,2124,2166,2139,2175,2196,2238,2224,2143	2178.3 +/- 26.2	0.88	1918,1923,1857,1905,1881,1908,1928,1904,1954,1880	1905.8 +/- 19.9	0.95
16	800	1388,1397,1401,1385,1377,1384,1382,1387,1354,1388	1384.3 +/- 9.1	0.08	2419,2463,2454,2446,2431,2434,2431,2436,2364,2410	2428.8 +/- 19.7	0.15	2405,2451,2439,2433,2417,2424,2418,2425,2352,2396	2416 +/- 19.7	0.2	2250,2275,2269,2261,2245,2257,2246,2253,2192,2231	2247.9 +/- 16.7	0.09	1963,1982,1979,1963,1956,1965,1956,1967,1915,1949	1959.5 +/- 13.3	0.08
17	850	1431,1429,1426,1425,1447,1409,1431,1435,1407,1421	1426.1 +/- 8.5	0.63	2558,2520,2522,2513,2551,2493,2544,2541,2494,2532	2526.8 +/- 16.1	0.61	2542,2507,2508,2498,2536,2477,2530,2526,2480,2516	2512 +/- 16	0.62	2363,2332,2331,2332,2355,2292,2354,2350,2321,2334	2336.4 +/- 14.8	0.3	2047,2021,2020,2033,2065,2006,2042,2056,2019,2031	2034 +/- 13.2	0.88
18	900	1461,1473,1450,1454,1462,1455,1440,1461,1461,1467	1458.4 +/- 6.6	0.75	2586,2634,2599,2599,2620,2588,2582,2605,2604,2611	2602.8 +/- 11.4	0.71	2569,2619,2582,2583,2603,2571,2569,2590,2587,2597	2587 +/- 11.5	0.45	2386,2431,2402,2397,2415,2386,2389,2405,2409,2413	2403.3 +/- 10.3	0.59	2078,2113,2084,2092,2093,2072,2071,2085,2094,2100	2088.2 +/- 9.3	0.77
19	950	1501,1493,1495,1501,1493,1497,1508,1501,1500,1496	1498.5 +/- 3.3	0.3	2692,2686,2682,2689,2678,2685,2695,2694,2684,2686	2687.1 +/- 3.9	0.81	2675,2669,2666,2672,2661,2667,2678,2677,2667,2669	2670.1 +/- 3.8	0.69	2481,2477,2477,2479,2470,2477,2488,2484,2476,2478	2478.7 +/- 3.5	0.53	2153,2147,2148,2160,2143,2143,2157,2154,2150,2151	2150.6 +/- 4	0.85
20	964	1504,1504,1506,1513,1502,1511,1510,1510,1510,1507	1507.7 +/- 2.6	0.5	2707,2707,2707,2707,2707,2707,2707,2707,2707,2707	2707 +/- 0		2690,2690,2690,2689,2690,2690,2690,2690,2690,2690	2689.9 +/- 0.2		2496,2495,2497,2497,2494,2494,2496,2496,2496,2496	2495.7 +/- 0.8	0.76	2168,2166,2167,2163,2162,2169,2166,2166,2168,2164	2165.9 +/- 1.6
