# Supplementary material for: Bacteroidetes use thousands of enzyme combinations to break down glycans
Source: Nat Commun. 2019 May 3;10:2043. doi: 10.1038/s41467-019-10068-5 (PMC6499787; doi:10.1038/s41467-019-10068-5)
Supplement: Supplementary file 14 — Supplementary Data 12 [file 41467_2019_10068_MOESM14_ESM.xlsx]

## Sheet: Feuil1
Legend: List of the locus tags of the susC and susD genes encoding transporters of the tandem-repeat susC/D PULs. Organism name, NCBI TaxID and relative position within tandem repeat susC/D are given.
SusC					SusD
Locus_tag	Organism name	NCBI taxID	Position in tandem-repeat SusC/D		Locus_tag	Organism name	NCBI taxID	Position in tandem-repeat SusC/D
A4V03_00210	Bacteroides caecimuris I48	1796613	SusC1		A4V03_00215	Bacteroides caecimuris I48	1796613	SusD1
A4V03_00220	Bacteroides caecimuris I48	1796613	SusC2		A4V03_00225	Bacteroides caecimuris I48	1796613	SusD2
A4V03_00455	Bacteroides caecimuris I48	1796613	SusC1		A4V03_00460	Bacteroides caecimuris I48	1796613	SusD1
A4V03_00465	Bacteroides caecimuris I48	1796613	SusC2		A4V03_00470	Bacteroides caecimuris I48	1796613	SusD2
A4V03_18035	Bacteroides caecimuris I48	1796613	SusC2		A4V03_18030	Bacteroides caecimuris I48	1796613	SusD2
A4V03_18045	Bacteroides caecimuris I48	1796613	SusC1		A4V03_18040	Bacteroides caecimuris I48	1796613	SusD1
A4V03_19065	Bacteroides caecimuris I48	1796613	SusC1		A4V03_19070	Bacteroides caecimuris I48	1796613	SusD1
A4V03_19075	Bacteroides caecimuris I48	1796613	SusC2		A4V03_19080	Bacteroides caecimuris I48	1796613	SusD2
A8C56_09700	Niabella ginsenosidivorans BS26	1176587	SusC2		A8C56_09695	Niabella ginsenosidivorans BS26	1176587	SusD2
A8C56_09710	Niabella ginsenosidivorans BS26	1176587	SusC1		A8C56_09705	Niabella ginsenosidivorans BS26	1176587	SusD1
A8C56_12675	Niabella ginsenosidivorans BS26	1176587	SusC2		A8C56_12670	Niabella ginsenosidivorans BS26	1176587	SusD2
A8C56_12685	Niabella ginsenosidivorans BS26	1176587	SusC1		A8C56_12680	Niabella ginsenosidivorans BS26	1176587	SusD1
AlkimDRAFT_2826	Alkaliflexus imshenetskii DSM 15055	927658	SusC1		AlkimDRAFT_2827	Alkaliflexus imshenetskii DSM 15055	927658	SusD1
AlkimDRAFT_2828	Alkaliflexus imshenetskii DSM 15055	927658	SusC2		AlkimDRAFT_2829	Alkaliflexus imshenetskii DSM 15055	927658	SusD2
ALPR1_15324	Algoriphagus machipongonensis	388413	SusC2		ALPR1_15319	Algoriphagus machipongonensis	388413	SusD2
ALPR1_15334	Algoriphagus machipongonensis	388413	SusC1		ALPR1_15329	Algoriphagus machipongonensis	388413	SusD1
APS56_13720	Algibacter alginicilyticus HZ22	1736674	SusC1		APS56_13725	Algibacter alginicilyticus HZ22	1736674	SusD1
APS56_13730	Algibacter alginicilyticus HZ22	1736674	SusC2		APS56_13735	Algibacter alginicilyticus HZ22	1736674	SusD2
APS56_15550	Algibacter alginicilyticus HZ22	1736674	SusC1		APS56_15555	Algibacter alginicilyticus HZ22	1736674	SusD1
APS56_15560	Algibacter alginicilyticus HZ22	1736674	SusC2		APS56_15565	Algibacter alginicilyticus HZ22	1736674	SusD2
AXF22_02600	Prevotella scopos JCM 17725	1236518	SusC1		AXF22_02605	Prevotella scopos JCM 17725	1236518	SusD1
AXF22_02610	Prevotella scopos JCM 17725	1236518	SusC2		AXF22_02615	Prevotella scopos JCM 17725	1236518	SusD2
B045DRAFT_00775	Prevotella paludivivens DSM 17968	1122990	SusC1		B045DRAFT_00776	Prevotella paludivivens DSM 17968	1122990	SusD1
B045DRAFT_00777	Prevotella paludivivens DSM 17968	1122990	SusC2		B045DRAFT_00778	Prevotella paludivivens DSM 17968	1122990	SusD2
B050DRAFT_01850	Echinicola pacifica DSM 19836	1121859	SusC2		B050DRAFT_01849	Echinicola pacifica DSM 19836	1121859	SusD2
B050DRAFT_01852	Echinicola pacifica DSM 19836	1121859	SusC1		B050DRAFT_01851	Echinicola pacifica DSM 19836	1121859	SusD1
B050DRAFT_02783	Echinicola pacifica DSM 19836	1121859	SusC2		B050DRAFT_02782	Echinicola pacifica DSM 19836	1121859	SusD2
B050DRAFT_02785	Echinicola pacifica DSM 19836	1121859	SusC1		B050DRAFT_02784	Echinicola pacifica DSM 19836	1121859	SusD1
B050DRAFT_03414	Echinicola pacifica DSM 19836	1121859	SusC2		B050DRAFT_03413	Echinicola pacifica DSM 19836	1121859	SusD2
B050DRAFT_03416	Echinicola pacifica DSM 19836	1121859	SusC1		B050DRAFT_03415	Echinicola pacifica DSM 19836	1121859	SusD1
B153DRAFT_00446	Spirosoma panaciterrae DSM 21099	1123277	SusC1		B153DRAFT_00447	Spirosoma panaciterrae DSM 21099	1123277	SusD1
B153DRAFT_00448	Spirosoma panaciterrae DSM 21099	1123277	SusC2		B153DRAFT_00449	Spirosoma panaciterrae DSM 21099	1123277	SusD2
B156DRAFT_04559	Spirosoma luteum DSM 19990	1123276	SusC2		B156DRAFT_04558	Spirosoma luteum DSM 19990	1123276	SusD2
B156DRAFT_04561	Spirosoma luteum DSM 19990	1123276	SusC1		B156DRAFT_04560	Spirosoma luteum DSM 19990	1123276	SusD1
B160DRAFT_00161	Niabella aurantiaca DSM 17617	1122605	SusC1		B160DRAFT_00162	Niabella aurantiaca DSM 17617	1122605	SusD1
B160DRAFT_00163	Niabella aurantiaca DSM 17617	1122605	SusC2		B160DRAFT_00164	Niabella aurantiaca DSM 17617	1122605	SusD2
B160DRAFT_02901	Niabella aurantiaca DSM 17617	1122605	SusC1		B160DRAFT_02902	Niabella aurantiaca DSM 17617	1122605	SusD1
B160DRAFT_02903	Niabella aurantiaca DSM 17617	1122605	SusC2		B160DRAFT_02904	Niabella aurantiaca DSM 17617	1122605	SusD2
BACCELL_03406	Bacteroides cellulosilyticus DSM 14838	537012	SusC1		BACCELL_03407	Bacteroides cellulosilyticus DSM 14838	537012	SusD1
BACCELL_03408	Bacteroides cellulosilyticus DSM 14838	537012	SusC2		BACCELL_03409	Bacteroides cellulosilyticus DSM 14838	537012	SusD2
BACCELL_05403	Bacteroides cellulosilyticus DSM 14838	537012	SusC1		BACCELL_05404	Bacteroides cellulosilyticus DSM 14838	537012	SusD1
BACCELL_05405	Bacteroides cellulosilyticus DSM 14838	537012	SusC2		BACCELL_05406	Bacteroides cellulosilyticus DSM 14838	537012	SusD2
BACDOR_04219	Bacteroides dorei DSM 17855	483217	SusC1		BACDOR_04220	Bacteroides dorei DSM 17855	483217	SusD1
BACDOR_04221	Bacteroides dorei DSM 17855	483217	SusC2		BACDOR_04222	Bacteroides dorei DSM 17855	483217	SusD2
Bache_0576	Bacteroides helcogenes P 36-108	693979	SusC1		Bache_0577	Bacteroides helcogenes P 36-108	693979	SusD1
Bache_0578	Bacteroides helcogenes P 36-108	693979	SusC2		Bache_0579	Bacteroides helcogenes P 36-108	693979	SusD2
Bache_3249	Bacteroides helcogenes P 36-108	693979	SusC2		Bache_3248	Bacteroides helcogenes P 36-108	693979	SusD2
Bache_3251	Bacteroides helcogenes P 36-108	693979	SusC1		Bache_3250	Bacteroides helcogenes P 36-108	693979	SusD1
BACPLE_01960	Bacteroides plebeius DSM 17135	484018	SusC1		BACPLE_01961	Bacteroides plebeius DSM 17135	484018	SusD1
BACPLE_01962	Bacteroides plebeius DSM 17135	484018	SusC2		BACPLE_01963	Bacteroides plebeius DSM 17135	484018	SusD2
BACPLE_02942	Bacteroides plebeius DSM 17135	484018	SusC2		BACPLE_02941	Bacteroides plebeius DSM 17135	484018	SusD2
BACPLE_02944	Bacteroides plebeius DSM 17135	484018	SusC1		BACPLE_02943	Bacteroides plebeius DSM 17135	484018	SusD1
Barvi_0017	Barnesiella viscericola DSM 18177	880074	SusC1		Barvi_0018	Barnesiella viscericola DSM 18177	880074	SusD1
Barvi_0019	Barnesiella viscericola DSM 18177	880074	SusC2		Barvi_0020	Barnesiella viscericola DSM 18177	880074	SusD2
BcaccTSDC17_01642	Bacteroides caccae TSDC17.2	47678	SusC2		BcaccTSDC17_01641	Bacteroides caccae TSDC17.2	47678	SusD2
BcaccTSDC17_01644	Bacteroides caccae TSDC17.2	47678	SusC1		BcaccTSDC17_01643	Bacteroides caccae TSDC17.2	47678	SusD1
BcaccTSDC17_01832	Bacteroides caccae TSDC17.2	47678	SusC2		BcaccTSDC17_01831	Bacteroides caccae TSDC17.2	47678	SusD2
BcaccTSDC17_01834	Bacteroides caccae TSDC17.2	47678	SusC1		BcaccTSDC17_01833	Bacteroides caccae TSDC17.2	47678	SusD1
BcaccTSDC17_02093	Bacteroides caccae TSDC17.2	47678	SusC2		BcaccTSDC17_02092	Bacteroides caccae TSDC17.2	47678	SusD2
BcaccTSDC17_02095	Bacteroides caccae TSDC17.2	47678	SusC1		BcaccTSDC17_02094	Bacteroides caccae TSDC17.2	47678	SusD1
BcaccTSDC17_02577	Bacteroides caccae TSDC17.2	47678	SusC1		BcaccTSDC17_02578	Bacteroides caccae TSDC17.2	47678	SusD1
BcaccTSDC17_02579	Bacteroides caccae TSDC17.2	47678	SusC2		BcaccTSDC17_02580	Bacteroides caccae TSDC17.2	47678	SusD2
BcaccTSDC17_02974	Bacteroides caccae TSDC17.2	47678	SusC2		BcaccTSDC17_02973	Bacteroides caccae TSDC17.2	47678	SusD2
BcaccTSDC17_02976	Bacteroides caccae TSDC17.2	47678	SusC1		BcaccTSDC17_02975	Bacteroides caccae TSDC17.2	47678	SusD1
Belba_2159	Belliella baltica DSM 15883	866536	SusC1		Belba_2160	Belliella baltica DSM 15883	866536	SusD1
Belba_2161	Belliella baltica DSM 15883	866536	SusC2		Belba_2162	Belliella baltica DSM 15883	866536	SusD2
BfineTSDC17_00430	Bacteroides finegoldii TSDC17.2	338188	SusC2		BfineTSDC17_00429	Bacteroides finegoldii TSDC17.2	338188	SusD2
BfineTSDC17_00432	Bacteroides finegoldii TSDC17.2	338188	SusC1		BfineTSDC17_00431	Bacteroides finegoldii TSDC17.2	338188	SusD1
BfineTSDC17_02172	Bacteroides finegoldii TSDC17.2	338188	SusC2		BfineTSDC17_02171	Bacteroides finegoldii TSDC17.2	338188	SusD2
BfineTSDC17_02174	Bacteroides finegoldii TSDC17.2	338188	SusC1		BfineTSDC17_02173	Bacteroides finegoldii TSDC17.2	338188	SusD1
BfineTSDC17_03280	Bacteroides finegoldii TSDC17.2	338188	SusC2		BfineTSDC17_03279	Bacteroides finegoldii TSDC17.2	338188	SusD2
BfineTSDC17_03282	Bacteroides finegoldii TSDC17.2	338188	SusC1		BfineTSDC17_03281	Bacteroides finegoldii TSDC17.2	338188	SusD1
BFS30_00330	Pedobacter steynii DX4	430522	SusC1		BFS30_00335	Pedobacter steynii DX4	430522	SusD1
BFS30_00340	Pedobacter steynii DX4	430522	SusC2		BFS30_00345	Pedobacter steynii DX4	430522	SusD2
BFS30_03000	Pedobacter steynii DX4	430522	SusC2		BFS30_02995	Pedobacter steynii DX4	430522	SusD2
BFS30_03010	Pedobacter steynii DX4	430522	SusC1		BFS30_03005	Pedobacter steynii DX4	430522	SusD1
BinteTSDC17_00244	Bacteroides intestinalis TSDC17.2	329854	SusC2		BinteTSDC17_00243	Bacteroides intestinalis TSDC17.2	329854	SusD2
BinteTSDC17_00246	Bacteroides intestinalis TSDC17.2	329854	SusC1		BinteTSDC17_00245	Bacteroides intestinalis TSDC17.2	329854	SusD1
BinteTSDC17_01645	Bacteroides intestinalis TSDC17.2	329854	SusC2		BinteTSDC17_01644	Bacteroides intestinalis TSDC17.2	329854	SusD2
BinteTSDC17_01647	Bacteroides intestinalis TSDC17.2	329854	SusC1		BinteTSDC17_01646	Bacteroides intestinalis TSDC17.2	329854	SusD1
BinteTSDC17_01694	Bacteroides intestinalis TSDC17.2	329854	SusC1		BinteTSDC17_01695	Bacteroides intestinalis TSDC17.2	329854	SusD1
BinteTSDC17_01696	Bacteroides intestinalis TSDC17.2	329854	SusC2		BinteTSDC17_01697	Bacteroides intestinalis TSDC17.2	329854	SusD2
BinteTSDC17_05473	Bacteroides intestinalis TSDC17.2	329854	SusC2		BinteTSDC17_05472	Bacteroides intestinalis TSDC17.2	329854	SusD2
BinteTSDC17_05475	Bacteroides intestinalis TSDC17.2	329854	SusC1		BinteTSDC17_05474	Bacteroides intestinalis TSDC17.2	329854	SusD1
BTO15_05115	Polaribacter sejongensis KCTC 23670	985043	SusC2		BTO15_05110	Polaribacter sejongensis KCTC 23670	985043	SusD2
BTO15_05125	Polaribacter sejongensis KCTC 23670	985043	SusC1		BTO15_05120	Polaribacter sejongensis KCTC 23670	985043	SusD1
C11DRAFT_00042	Bacteroides ovatus NLAE-zl-C11	28116	SusC1		C11DRAFT_00043	Bacteroides ovatus NLAE-zl-C11	28116	SusD1
C11DRAFT_00044	Bacteroides ovatus NLAE-zl-C11	28116	SusC2		C11DRAFT_00045	Bacteroides ovatus NLAE-zl-C11	28116	SusD2
C11DRAFT_00097	Bacteroides ovatus NLAE-zl-C11	28116	SusC1		C11DRAFT_00098	Bacteroides ovatus NLAE-zl-C11	28116	SusD1
C11DRAFT_00099	Bacteroides ovatus NLAE-zl-C11	28116	SusC2		C11DRAFT_00100	Bacteroides ovatus NLAE-zl-C11	28116	SusD2
C11DRAFT_00292	Bacteroides ovatus NLAE-zl-C11	28116	SusC2		C11DRAFT_00291	Bacteroides ovatus NLAE-zl-C11	28116	SusD2
C11DRAFT_00294	Bacteroides ovatus NLAE-zl-C11	28116	SusC1		C11DRAFT_00293	Bacteroides ovatus NLAE-zl-C11	28116	SusD1
C11DRAFT_00453	Bacteroides ovatus NLAE-zl-C11	28116	SusC1		C11DRAFT_00454	Bacteroides ovatus NLAE-zl-C11	28116	SusD1
C11DRAFT_00455	Bacteroides ovatus NLAE-zl-C11	28116	SusC2		C11DRAFT_00456	Bacteroides ovatus NLAE-zl-C11	28116	SusD2
C11DRAFT_00699	Bacteroides ovatus NLAE-zl-C11	28116	SusC1		C11DRAFT_00700	Bacteroides ovatus NLAE-zl-C11	28116	SusD1
C11DRAFT_00701	Bacteroides ovatus NLAE-zl-C11	28116	SusC2		C11DRAFT_00702	Bacteroides ovatus NLAE-zl-C11	28116	SusD2
C11DRAFT_00776	Bacteroides ovatus NLAE-zl-C11	28116	SusC1		C11DRAFT_00777	Bacteroides ovatus NLAE-zl-C11	28116	SusD1
C11DRAFT_00778	Bacteroides ovatus NLAE-zl-C11	28116	SusC2		C11DRAFT_00779	Bacteroides ovatus NLAE-zl-C11	28116	SusD2
C11DRAFT_00787	Bacteroides ovatus NLAE-zl-C11	28116	SusC2		C11DRAFT_00786	Bacteroides ovatus NLAE-zl-C11	28116	SusD2
C11DRAFT_00789	Bacteroides ovatus NLAE-zl-C11	28116	SusC1		C11DRAFT_00788	Bacteroides ovatus NLAE-zl-C11	28116	SusD1
C11DRAFT_02162	Bacteroides ovatus NLAE-zl-C11	28116	SusC2		C11DRAFT_02161	Bacteroides ovatus NLAE-zl-C11	28116	SusD2
C11DRAFT_02164	Bacteroides ovatus NLAE-zl-C11	28116	SusC1		C11DRAFT_02163	Bacteroides ovatus NLAE-zl-C11	28116	SusD1
C11DRAFT_02515	Bacteroides ovatus NLAE-zl-C11	28116	SusC1		C11DRAFT_02516	Bacteroides ovatus NLAE-zl-C11	28116	SusD1
C11DRAFT_02517	Bacteroides ovatus NLAE-zl-C11	28116	SusC2		C11DRAFT_02518	Bacteroides ovatus NLAE-zl-C11	28116	SusD2
C1H87_18845	Flavivirga eckloniae ECD14	1803846	SusC1		C1H87_18850	Flavivirga eckloniae ECD14	1803846	SusD1
C1H87_18855	Flavivirga eckloniae ECD14	1803846	SusC2		C1H87_18860	Flavivirga eckloniae ECD14	1803846	SusD2
C233DRAFT_02206	Bacteroides gallinarum DSM 18171	1121096	SusC1		C233DRAFT_02207	Bacteroides gallinarum DSM 18171	1121096	SusD1
C233DRAFT_02208	Bacteroides gallinarum DSM 18171	1121096	SusC2		C233DRAFT_02209	Bacteroides gallinarum DSM 18171	1121096	SusD2
C233DRAFT_02719	Bacteroides gallinarum DSM 18171	1121096	SusC1		C233DRAFT_02720	Bacteroides gallinarum DSM 18171	1121096	SusD1
C233DRAFT_02721	Bacteroides gallinarum DSM 18171	1121096	SusC2		C233DRAFT_02722	Bacteroides gallinarum DSM 18171	1121096	SusD2
C3V43_04805	Bacteroides heparinolyticus F0111	28113	SusC1		C3V43_04810	Bacteroides heparinolyticus F0111	28113	SusD1
C3V43_04815	Bacteroides heparinolyticus F0111	28113	SusC2		C3V43_04820	Bacteroides heparinolyticus F0111	28113	SusD2
C506DRAFT_00433	Alistipes onderdonkii DSM 19147	1120974	SusC1		C506DRAFT_00434	Alistipes onderdonkii DSM 19147	1120974	SusD1
C506DRAFT_00435	Alistipes onderdonkii DSM 19147	1120974	SusC2		C506DRAFT_00436	Alistipes onderdonkii DSM 19147	1120974	SusD2
C511DRAFT_00693	Bacteroides graminisolvens DSM 19988	1121097	SusC1		C511DRAFT_00694	Bacteroides graminisolvens DSM 19988	1121097	SusD1
C511DRAFT_00695	Bacteroides graminisolvens DSM 19988	1121097	SusC2		C511DRAFT_00696	Bacteroides graminisolvens DSM 19988	1121097	SusD2
C511DRAFT_01616	Bacteroides graminisolvens DSM 19988	1121097	SusC1		C511DRAFT_01617	Bacteroides graminisolvens DSM 19988	1121097	SusD1
C511DRAFT_01618	Bacteroides graminisolvens DSM 19988	1121097	SusC2		C511DRAFT_01619	Bacteroides graminisolvens DSM 19988	1121097	SusD2
C511DRAFT_02163	Bacteroides graminisolvens DSM 19988	1121097	SusC1		C511DRAFT_02164	Bacteroides graminisolvens DSM 19988	1121097	SusD1
C511DRAFT_02165	Bacteroides graminisolvens DSM 19988	1121097	SusC2		C511DRAFT_02166	Bacteroides graminisolvens DSM 19988	1121097	SusD2
CA265_00715	Sphingobacteriaceae bacterium GW460-11-11-14-LB5	1986952	SusC1		CA265_00720	Sphingobacteriaceae bacterium GW460-11-11-14-LB5	1986952	SusD1
CA265_00725	Sphingobacteriaceae bacterium GW460-11-11-14-LB5	1986952	SusC2		CA265_00730	Sphingobacteriaceae bacterium GW460-11-11-14-LB5	1986952	SusD2
CA265_01425	Sphingobacteriaceae bacterium GW460-11-11-14-LB5	1986952	SusC2		CA265_01420	Sphingobacteriaceae bacterium GW460-11-11-14-LB5	1986952	SusD2
CA265_01435	Sphingobacteriaceae bacterium GW460-11-11-14-LB5	1986952	SusC1		CA265_01430	Sphingobacteriaceae bacterium GW460-11-11-14-LB5	1986952	SusD1
CA265_06085	Sphingobacteriaceae bacterium GW460-11-11-14-LB5	1986952	SusC1		CA265_06090	Sphingobacteriaceae bacterium GW460-11-11-14-LB5	1986952	SusD1
CA265_06095	Sphingobacteriaceae bacterium GW460-11-11-14-LB5	1986952	SusC2		CA265_06100	Sphingobacteriaceae bacterium GW460-11-11-14-LB5	1986952	SusD2
CA265_07150	Sphingobacteriaceae bacterium GW460-11-11-14-LB5	1986952	SusC1		CA265_07155	Sphingobacteriaceae bacterium GW460-11-11-14-LB5	1986952	SusD1
CA265_07160	Sphingobacteriaceae bacterium GW460-11-11-14-LB5	1986952	SusC2		CA265_07165	Sphingobacteriaceae bacterium GW460-11-11-14-LB5	1986952	SusD2
CA265_13370	Sphingobacteriaceae bacterium GW460-11-11-14-LB5	1986952	SusC2		CA265_13365	Sphingobacteriaceae bacterium GW460-11-11-14-LB5	1986952	SusD2
CA265_13380	Sphingobacteriaceae bacterium GW460-11-11-14-LB5	1986952	SusC1		CA265_13375	Sphingobacteriaceae bacterium GW460-11-11-14-LB5	1986952	SusD1
CDL62_06130	Alkalitalea saponilacus DSM 24412	889453	SusC2		CDL62_06125	Alkalitalea saponilacus DSM 24412	889453	SusD2
CDL62_06140	Alkalitalea saponilacus DSM 24412	889453	SusC1		CDL62_06135	Alkalitalea saponilacus DSM 24412	889453	SusD1
CDL62_06415	Alkalitalea saponilacus DSM 24412	889453	SusC2		CDL62_06410	Alkalitalea saponilacus DSM 24412	889453	SusD2
CDL62_06425	Alkalitalea saponilacus DSM 24412	889453	SusC1		CDL62_06420	Alkalitalea saponilacus DSM 24412	889453	SusD1
CDL62_07005	Alkalitalea saponilacus DSM 24412	889453	SusC1		CDL62_07010	Alkalitalea saponilacus DSM 24412	889453	SusD1
CDL62_07015	Alkalitalea saponilacus DSM 24412	889453	SusC2		CDL62_07020	Alkalitalea saponilacus DSM 24412	889453	SusD2
CGC53_05445	Capnocytophaga leadbetteri H6253	327575	SusC2		CGC53_05440	Capnocytophaga leadbetteri H6253	327575	SusD2
CGC53_05455	Capnocytophaga leadbetteri H6253	327575	SusC1		CGC53_05450	Capnocytophaga leadbetteri H6253	327575	SusD1
CGC58_07335	Capnocytophaga stomatis H2177	1848904	SusC1		CGC58_07340	Capnocytophaga stomatis H2177	1848904	SusD1
CGC58_07345	Capnocytophaga stomatis H2177	1848904	SusC2		CGC58_07350	Capnocytophaga stomatis H2177	1848904	SusD2
Coch_0196	Capnocytophaga ochracea DSM 7271	521097	SusC1		Coch_0197	Capnocytophaga ochracea DSM 7271	521097	SusD1
Coch_0198	Capnocytophaga ochracea DSM 7271	521097	SusC2		Coch_0199	Capnocytophaga ochracea DSM 7271	521097	SusD2
Coch_1020	Capnocytophaga ochracea DSM 7271	521097	SusC2		Coch_1019	Capnocytophaga ochracea DSM 7271	521097	SusD2
Coch_1022	Capnocytophaga ochracea DSM 7271	521097	SusC1		Coch_1021	Capnocytophaga ochracea DSM 7271	521097	SusD1
COR50_08665	Chitinophaga caeni 13	2029983	SusC2		COR50_08660	Chitinophaga caeni 13	2029983	SusD2
COR50_08675	Chitinophaga caeni 13	2029983	SusC1		COR50_08670	Chitinophaga caeni 13	2029983	SusD1
COR50_16900	Chitinophaga caeni 13	2029983	SusC2		COR50_16895	Chitinophaga caeni 13	2029983	SusD2
COR50_16910	Chitinophaga caeni 13	2029983	SusC1		COR50_16905	Chitinophaga caeni 13	2029983	SusD1
COR50_20005	Chitinophaga caeni 13	2029983	SusC2		COR50_20000	Chitinophaga caeni 13	2029983	SusD2
COR50_20015	Chitinophaga caeni 13	2029983	SusC1		COR50_20010	Chitinophaga caeni 13	2029983	SusD1
CPT03_14655	Pedobacter ginsengisoli T01R-27	363852	SusC2		CPT03_14650	Pedobacter ginsengisoli T01R-27	363852	SusD2
CPT03_14665	Pedobacter ginsengisoli T01R-27	363852	SusC1		CPT03_14660	Pedobacter ginsengisoli T01R-27	363852	SusD1
CUU_2729	Bacteroides vulgatus PC510	702446	SusC1		CUU_2730	Bacteroides vulgatus PC510	702446	SusD1
CUU_2731	Bacteroides vulgatus PC510	702446	SusC2		CUU_2732	Bacteroides vulgatus PC510	702446	SusD2
CUU_3787	Bacteroides vulgatus PC510	702446	SusC1		CUU_3788	Bacteroides vulgatus PC510	702446	SusD1
CUU_3789	Bacteroides vulgatus PC510	702446	SusC2		CUU_3790	Bacteroides vulgatus PC510	702446	SusD2
CW1_0416	Bacteroides xylanisolvens SD CC 2a	702444	SusC1		CW1_0417	Bacteroides xylanisolvens SD CC 2a	702444	SusD1
CW1_0418	Bacteroides xylanisolvens SD CC 2a	702444	SusC2		CW1_0419	Bacteroides xylanisolvens SD CC 2a	702444	SusD2
CW1_1611	Bacteroides xylanisolvens SD CC 2a	702444	SusC2		CW1_1610	Bacteroides xylanisolvens SD CC 2a	702444	SusD2
CW1_1613	Bacteroides xylanisolvens SD CC 2a	702444	SusC1		CW1_1612	Bacteroides xylanisolvens SD CC 2a	702444	SusD1
CW1_1763	Bacteroides xylanisolvens SD CC 2a	702444	SusC1		CW1_1764	Bacteroides xylanisolvens SD CC 2a	702444	SusD1
CW1_1765	Bacteroides xylanisolvens SD CC 2a	702444	SusC2		CW1_1766	Bacteroides xylanisolvens SD CC 2a	702444	SusD2
CW1_2202	Bacteroides xylanisolvens SD CC 2a	702444	SusC2		CW1_2201	Bacteroides xylanisolvens SD CC 2a	702444	SusD2
CW1_2204	Bacteroides xylanisolvens SD CC 2a	702444	SusC1		CW1_2203	Bacteroides xylanisolvens SD CC 2a	702444	SusD1
CW1_3775	Bacteroides xylanisolvens SD CC 2a	702444	SusC2		CW1_3774	Bacteroides xylanisolvens SD CC 2a	702444	SusD2
CW1_3777	Bacteroides xylanisolvens SD CC 2a	702444	SusC1		CW1_3776	Bacteroides xylanisolvens SD CC 2a	702444	SusD1
Cycma_4163	Cyclobacterium marinum DSM 745	880070	SusC2		Cycma_4162	Cyclobacterium marinum DSM 745	880070	SusD2
Cycma_4165	Cyclobacterium marinum DSM 745	880070	SusC1		Cycma_4164	Cyclobacterium marinum DSM 745	880070	SusD1
CytfeDRAFT_3270	Saccharicrinis fermentans DSM 9555	869213	SusC2		CytfeDRAFT_3269	Saccharicrinis fermentans DSM 9555	869213	SusD2
CytfeDRAFT_3272	Saccharicrinis fermentans DSM 9555	869213	SusC1		CytfeDRAFT_3271	Saccharicrinis fermentans DSM 9555	869213	SusD1
CytfeDRAFT_4599	Saccharicrinis fermentans DSM 9555	869213	SusC2		CytfeDRAFT_4598	Saccharicrinis fermentans DSM 9555	869213	SusD2
CytfeDRAFT_4601	Saccharicrinis fermentans DSM 9555	869213	SusC1		CytfeDRAFT_4600	Saccharicrinis fermentans DSM 9555	869213	SusD1
D576DRAFT_04869	Polaribacter franzmannii ATCC 700399	1248440	SusC2		D576DRAFT_04868	Polaribacter franzmannii ATCC 700399	1248440	SusD2
D576DRAFT_04871	Polaribacter franzmannii ATCC 700399	1248440	SusC1		D576DRAFT_04870	Polaribacter franzmannii ATCC 700399	1248440	SusD1
Echvi_4256	Echinicola vietnamensis DSM 17526	926556	SusC2		Echvi_4255	Echinicola vietnamensis DSM 17526	926556	SusD2
Echvi_4258	Echinicola vietnamensis DSM 17526	926556	SusC1		Echvi_4257	Echinicola vietnamensis DSM 17526	926556	SusD1
EJ73DRAFT_01338	Prevotella shahii DSM 15611	1122991	SusC1		EJ73DRAFT_01339	Prevotella shahii DSM 15611	1122991	SusD1
EJ73DRAFT_01340	Prevotella shahii DSM 15611	1122991	SusC2		EJ73DRAFT_01341	Prevotella shahii DSM 15611	1122991	SusD2
EM308_15855	Flavobacterium gilvum EM1308	1492737	SusC2		EM308_15850	Flavobacterium gilvum EM1308	1492737	SusD2
EM308_15865	Flavobacterium gilvum EM1308	1492737	SusC1		EM308_15860	Flavobacterium gilvum EM1308	1492737	SusD1
F453DRAFT_01762	Prevotella loescheii DSM 19665	1122985	SusC1		F453DRAFT_01763	Prevotella loescheii DSM 19665	1122985	SusD1
F453DRAFT_01764	Prevotella loescheii DSM 19665	1122985	SusC2		F453DRAFT_01765	Prevotella loescheii DSM 19665	1122985	SusD2
F592DRAFT_03329	Parabacteroides gordonii DSM 23371	1122931	SusC1		F592DRAFT_03330	Parabacteroides gordonii DSM 23371	1122931	SusD1
F592DRAFT_03331	Parabacteroides gordonii DSM 23371	1122931	SusC2		F592DRAFT_03332	Parabacteroides gordonii DSM 23371	1122931	SusD2
F597DRAFT_00010	Proteiniphilum acetatigenes DSM 18083	1123008	SusC1		F597DRAFT_00011	Proteiniphilum acetatigenes DSM 18083	1123008	SusD1
F597DRAFT_00012	Proteiniphilum acetatigenes DSM 18083	1123008	SusC2		F597DRAFT_00013	Proteiniphilum acetatigenes DSM 18083	1123008	SusD2
FAES_2398	Fibrella aestuarina BUZ 2	1166018	SusC1		FAES_2399	Fibrella aestuarina BUZ 2	1166018	SusD1
FAES_2400	Fibrella aestuarina BUZ 2	1166018	SusC2		FAES_2401	Fibrella aestuarina BUZ 2	1166018	SusD2
FBALC1_06863	Flavobacteriales bacterium ALC-1	391603	SusC1		FBALC1_06868	Flavobacteriales bacterium ALC-1	391603	SusD1
FBALC1_06873	Flavobacteriales bacterium ALC-1	391603	SusC2		FBALC1_06878	Flavobacteriales bacterium ALC-1	391603	SusD2
FG20DRAFT_0190	Zobellia uliginosa MAR_2009_138	143224	SusC1		FG20DRAFT_0191	Zobellia uliginosa MAR_2009_138	143224	SusD1
FG20DRAFT_0192	Zobellia uliginosa MAR_2009_138	143224	SusC2		FG20DRAFT_0193	Zobellia uliginosa MAR_2009_138	143224	SusD2
FG20DRAFT_0291	Zobellia uliginosa MAR_2009_138	143224	SusC1		FG20DRAFT_0292	Zobellia uliginosa MAR_2009_138	143224	SusD1
FG20DRAFT_0293	Zobellia uliginosa MAR_2009_138	143224	SusC2		FG20DRAFT_0294	Zobellia uliginosa MAR_2009_138	143224	SusD2
FG20DRAFT_1834	Zobellia uliginosa MAR_2009_138	143224	SusC1		FG20DRAFT_1835	Zobellia uliginosa MAR_2009_138	143224	SusD1
FG20DRAFT_1836	Zobellia uliginosa MAR_2009_138	143224	SusC2		FG20DRAFT_1837	Zobellia uliginosa MAR_2009_138	143224	SusD2
FH5T_15815	Draconibacterium orientale FH5	1168034	SusC1		FH5T_15820	Draconibacterium orientale FH5	1168034	SusD1
FH5T_15825	Draconibacterium orientale FH5	1168034	SusC2		FH5T_15830	Draconibacterium orientale FH5	1168034	SusD2
G466DRAFT_00589	Arenibacter certesii DSM 19833	1121011	SusC1		G466DRAFT_00590	Arenibacter certesii DSM 19833	1121011	SusD1
G466DRAFT_00591	Arenibacter certesii DSM 19833	1121011	SusC2		G466DRAFT_00592	Arenibacter certesii DSM 19833	1121011	SusD2
G466DRAFT_00948	Arenibacter certesii DSM 19833	1121011	SusC1		G466DRAFT_00949	Arenibacter certesii DSM 19833	1121011	SusD1
G466DRAFT_00950	Arenibacter certesii DSM 19833	1121011	SusC2		G466DRAFT_00951	Arenibacter certesii DSM 19833	1121011	SusD2
G638DRAFT_02596	Prevotella bryantii C21a	1280705	SusC1		G638DRAFT_02597	Prevotella bryantii C21a	1280705	SusD1
G638DRAFT_02598	Prevotella bryantii C21a	1280705	SusC2		G638DRAFT_02599	Prevotella bryantii C21a	1280705	SusD2
Ga0052865_01601	Bacteroides zoogleoformans ATCC 33285	28119	SusC1		Ga0052865_01602	Bacteroides zoogleoformans ATCC 33285	28119	SusD1
Ga0052865_01603	Bacteroides zoogleoformans ATCC 33285	28119	SusC2		Ga0052865_01604	Bacteroides zoogleoformans ATCC 33285	28119	SusD2
Ga0052865_02367	Bacteroides zoogleoformans ATCC 33285	28119	SusC1		Ga0052865_02368	Bacteroides zoogleoformans ATCC 33285	28119	SusD1
Ga0052865_02369	Bacteroides zoogleoformans ATCC 33285	28119	SusC2		Ga0052865_02370	Bacteroides zoogleoformans ATCC 33285	28119	SusD2
Ga0056044_02033	Chitinophaga terrae DSM 23920	408074	SusC2		Ga0056044_02032	Chitinophaga terrae DSM 23920	408074	SusD2
Ga0056044_02035	Chitinophaga terrae DSM 23920	408074	SusC1		Ga0056044_02034	Chitinophaga terrae DSM 23920	408074	SusD1
Ga0056070_01574	Niastella yeongjuensis DSM 17621	1122606	SusC1		Ga0056070_01575	Niastella yeongjuensis DSM 17621	1122606	SusD1
Ga0056070_01576	Niastella yeongjuensis DSM 17621	1122606	SusC2		Ga0056070_01577	Niastella yeongjuensis DSM 17621	1122606	SusD2
Ga0056078_02546	Pseudosphingobacterium domesticum DSM 18733	1123028	SusC2		Ga0056078_02545	Pseudosphingobacterium domesticum DSM 18733	1123028	SusD2
Ga0056078_02548	Pseudosphingobacterium domesticum DSM 18733	1123028	SusC1		Ga0056078_02547	Pseudosphingobacterium domesticum DSM 18733	1123028	SusD1
Ga0056078_03421	Pseudosphingobacterium domesticum DSM 18733	1123028	SusC2		Ga0056078_03420	Pseudosphingobacterium domesticum DSM 18733	1123028	SusD2
Ga0056078_03423	Pseudosphingobacterium domesticum DSM 18733	1123028	SusC1		Ga0056078_03422	Pseudosphingobacterium domesticum DSM 18733	1123028	SusD1
Ga0064114_101875	Zunongwangia mangrovi DSM 24499	1334022	SusC1		Ga0064114_101876	Zunongwangia mangrovi DSM 24499	1334022	SusD1
Ga0064114_101877	Zunongwangia mangrovi DSM 24499	1334022	SusC2		Ga0064114_101878	Zunongwangia mangrovi DSM 24499	1334022	SusD2
Ga0064114_107146	Zunongwangia mangrovi DSM 24499	1334022	SusC1		Ga0064114_107147	Zunongwangia mangrovi DSM 24499	1334022	SusD1
Ga0064114_107148	Zunongwangia mangrovi DSM 24499	1334022	SusC2		Ga0064114_107149	Zunongwangia mangrovi DSM 24499	1334022	SusD2
Ga0066805_10661	Mucilaginibacter polytrichastri DSM 26907	1302689	SusC2		Ga0066805_10660	Mucilaginibacter polytrichastri DSM 26907	1302689	SusD2
Ga0066805_10663	Mucilaginibacter polytrichastri DSM 26907	1302689	SusC1		Ga0066805_10662	Mucilaginibacter polytrichastri DSM 26907	1302689	SusD1
Ga0070003_10780	Reichenbachiella agariperforans DSM 26134	156994	SusC1		Ga0070003_10781	Reichenbachiella agariperforans DSM 26134	156994	SusD1
Ga0070003_10782	Reichenbachiella agariperforans DSM 26134	156994	SusC2		Ga0070003_10783	Reichenbachiella agariperforans DSM 26134	156994	SusD2
Ga0070009_0915	Chitinophaga niabensis DSM 24787	536979	SusC1		Ga0070009_0916	Chitinophaga niabensis DSM 24787	536979	SusD1
Ga0070009_0917	Chitinophaga niabensis DSM 24787	536979	SusC2		Ga0070009_0918	Chitinophaga niabensis DSM 24787	536979	SusD2
Ga0070009_1643	Chitinophaga niabensis DSM 24787	536979	SusC1		Ga0070009_1644	Chitinophaga niabensis DSM 24787	536979	SusD1
Ga0070009_1645	Chitinophaga niabensis DSM 24787	536979	SusC2		Ga0070009_1646	Chitinophaga niabensis DSM 24787	536979	SusD2
Ga0070232_101157	Salegentibacter agarivorans DSM 23515	345907	SusC2		Ga0070232_101156	Salegentibacter agarivorans DSM 23515	345907	SusD2
Ga0070232_101159	Salegentibacter agarivorans DSM 23515	345907	SusC1		Ga0070232_101158	Salegentibacter agarivorans DSM 23515	345907	SusD1
Ga0070232_105105	Salegentibacter agarivorans DSM 23515	345907	SusC2		Ga0070232_105104	Salegentibacter agarivorans DSM 23515	345907	SusD2
Ga0070232_105107	Salegentibacter agarivorans DSM 23515	345907	SusC1		Ga0070232_105106	Salegentibacter agarivorans DSM 23515	345907	SusD1
Ga0070246_101799	Pedobacter nutrimenti DSM 27372	1241337	SusC2		Ga0070246_101798	Pedobacter nutrimenti DSM 27372	1241337	SusD2
Ga0070246_101801	Pedobacter nutrimenti DSM 27372	1241337	SusC1		Ga0070246_101800	Pedobacter nutrimenti DSM 27372	1241337	SusD1
Ga0070246_103218	Pedobacter nutrimenti DSM 27372	1241337	SusC1		Ga0070246_103219	Pedobacter nutrimenti DSM 27372	1241337	SusD1
Ga0070246_103220	Pedobacter nutrimenti DSM 27372	1241337	SusC2		Ga0070246_103221	Pedobacter nutrimenti DSM 27372	1241337	SusD2
Ga0070246_103278	Pedobacter nutrimenti DSM 27372	1241337	SusC1		Ga0070246_103279	Pedobacter nutrimenti DSM 27372	1241337	SusD1
Ga0070246_103280	Pedobacter nutrimenti DSM 27372	1241337	SusC2		Ga0070246_103281	Pedobacter nutrimenti DSM 27372	1241337	SusD2
Ga0070246_103603	Pedobacter nutrimenti DSM 27372	1241337	SusC1		Ga0070246_103604	Pedobacter nutrimenti DSM 27372	1241337	SusD1
Ga0070246_103605	Pedobacter nutrimenti DSM 27372	1241337	SusC2		Ga0070246_103606	Pedobacter nutrimenti DSM 27372	1241337	SusD2
Ga0070580_104696	Pedobacter caeni DSM 16990	288992	SusC2		Ga0070580_104695	Pedobacter caeni DSM 16990	288992	SusD2
Ga0070580_104698	Pedobacter caeni DSM 16990	288992	SusC1		Ga0070580_104697	Pedobacter caeni DSM 16990	288992	SusD1
Ga0070580_106334	Pedobacter caeni DSM 16990	288992	SusC1		Ga0070580_106335	Pedobacter caeni DSM 16990	288992	SusD1
Ga0070580_106336	Pedobacter caeni DSM 16990	288992	SusC2		Ga0070580_106337	Pedobacter caeni DSM 16990	288992	SusD2
Ga0070588_4628	Pedobacter africanus DSM 12126	151894	SusC2		Ga0070588_4627	Pedobacter africanus DSM 12126	151894	SusD2
Ga0070588_4630	Pedobacter africanus DSM 12126	151894	SusC1		Ga0070588_4629	Pedobacter africanus DSM 12126	151894	SusD1
Ga0070636_101139	Prevotella ruminicola BPI-162	839	SusC2		Ga0070636_101138	Prevotella ruminicola BPI-162	839	SusD2
Ga0070636_101141	Prevotella ruminicola BPI-162	839	SusC1		Ga0070636_101140	Prevotella ruminicola BPI-162	839	SusD1
Ga0070636_101645	Prevotella ruminicola BPI-162	839	SusC2		Ga0070636_101644	Prevotella ruminicola BPI-162	839	SusD2
Ga0070636_101647	Prevotella ruminicola BPI-162	839	SusC1		Ga0070636_101646	Prevotella ruminicola BPI-162	839	SusD1
Ga0070636_103159	Prevotella ruminicola BPI-162	839	SusC2		Ga0070636_103158	Prevotella ruminicola BPI-162	839	SusD2
Ga0070636_103161	Prevotella ruminicola BPI-162	839	SusC1		Ga0070636_103160	Prevotella ruminicola BPI-162	839	SusD1
Ga0070636_10683	Prevotella ruminicola BPI-162	839	SusC2		Ga0070636_10682	Prevotella ruminicola BPI-162	839	SusD2
Ga0070636_10685	Prevotella ruminicola BPI-162	839	SusC1		Ga0070636_10684	Prevotella ruminicola BPI-162	839	SusD1
Ga0074826_107133	Algoriphagus aquimarinus DSM 23399	237018	SusC2		Ga0074826_107132	Algoriphagus aquimarinus DSM 23399	237018	SusD2
Ga0074826_107135	Algoriphagus aquimarinus DSM 23399	237018	SusC1		Ga0074826_107134	Algoriphagus aquimarinus DSM 23399	237018	SusD1
Ga0074827_0226	Algoriphagus locisalis DSM 23445	305507	SusC2		Ga0074827_0225	Algoriphagus locisalis DSM 23445	305507	SusD2
Ga0074827_0228	Algoriphagus locisalis DSM 23445	305507	SusC1		Ga0074827_0227	Algoriphagus locisalis DSM 23445	305507	SusD1
Ga0074827_4293	Algoriphagus locisalis DSM 23445	305507	SusC2		Ga0074827_4292	Algoriphagus locisalis DSM 23445	305507	SusD2
Ga0074827_4295	Algoriphagus locisalis DSM 23445	305507	SusC1		Ga0074827_4294	Algoriphagus locisalis DSM 23445	305507	SusD1
Ga0074839_1654	Pedobacter metabolipauper DSM 19035	425513	SusC2		Ga0074839_1653	Pedobacter metabolipauper DSM 19035	425513	SusD2
Ga0074839_1656	Pedobacter metabolipauper DSM 19035	425513	SusC1		Ga0074839_1655	Pedobacter metabolipauper DSM 19035	425513	SusD1
Ga0077589_1001247	Flammeovirga pacifica WPAGA1	915059	SusC2		Ga0077589_1001246	Flammeovirga pacifica WPAGA1	915059	SusD2
Ga0077589_1001249	Flammeovirga pacifica WPAGA1	915059	SusC1		Ga0077589_1001248	Flammeovirga pacifica WPAGA1	915059	SusD1
Ga0081967_115024	Sunxiuqinia dokdonensis SK	1409788	SusC1		Ga0081967_115025	Sunxiuqinia dokdonensis SK	1409788	SusD1
Ga0081967_115026	Sunxiuqinia dokdonensis SK	1409788	SusC2		Ga0081967_115027	Sunxiuqinia dokdonensis SK	1409788	SusD2
Ga0105823_10151	Bacteroidales bacterium KHT7	1855373	SusC2		Ga0105823_10150	Bacteroidales bacterium KHT7	1855373	SusD2
Ga0105823_10153	Bacteroidales bacterium KHT7	1855373	SusC1		Ga0105823_10152	Bacteroidales bacterium KHT7	1855373	SusD1
Ga0105823_1072	Bacteroidales bacterium KHT7	1855373	SusC1		Ga0105823_1073	Bacteroidales bacterium KHT7	1855373	SusD1
Ga0105823_1074	Bacteroidales bacterium KHT7	1855373	SusC2		Ga0105823_1075	Bacteroidales bacterium KHT7	1855373	SusD2
Ga0105824_10013	Porphyromonadaceae bacterium KHP3R9	1855398	SusC2		Ga0105824_10012	Porphyromonadaceae bacterium KHP3R9	1855398	SusD2
Ga0105824_10015	Porphyromonadaceae bacterium KHP3R9	1855398	SusC1		Ga0105824_10014	Porphyromonadaceae bacterium KHP3R9	1855398	SusD1
Ga0105831_104473	Mooreia alkaloidigena DSM 25186	1075416	SusC2		Ga0105831_104472	Mooreia alkaloidigena DSM 25186	1075416	SusD2
Ga0105831_104475	Mooreia alkaloidigena DSM 25186	1075416	SusC1		Ga0105831_104474	Mooreia alkaloidigena DSM 25186	1075416	SusD1
Ga0124346_13220	Gabonia massiliensis GM3	1686296	SusC2		Ga0124346_13219	Gabonia massiliensis GM3	1686296	SusD2
Ga0124346_13222	Gabonia massiliensis GM3	1686296	SusC1		Ga0124346_13221	Gabonia massiliensis GM3	1686296	SusD1
Ga0124346_14626	Gabonia massiliensis GM3	1686296	SusC1		Ga0124346_14627	Gabonia massiliensis GM3	1686296	SusD1
Ga0124346_14628	Gabonia massiliensis GM3	1686296	SusC2		Ga0124346_14629	Gabonia massiliensis GM3	1686296	SusD2
Ga0124346_148110	Gabonia massiliensis GM3	1686296	SusC2		Ga0124346_148109	Gabonia massiliensis GM3	1686296	SusD2
Ga0124346_148112	Gabonia massiliensis GM3	1686296	SusC1		Ga0124346_148111	Gabonia massiliensis GM3	1686296	SusD1
Ga0124346_15311	Gabonia massiliensis GM3	1686296	SusC2		Ga0124346_15310	Gabonia massiliensis GM3	1686296	SusD1
Ga0124346_1539	Gabonia massiliensis GM3	1686296	SusC1		Ga0124346_15312	Gabonia massiliensis GM3	1686296	SusD2
Ga0124346_154168	Gabonia massiliensis GM3	1686296	SusC2		Ga0124346_154167	Gabonia massiliensis GM3	1686296	SusD2
Ga0124346_154170	Gabonia massiliensis GM3	1686296	SusC1		Ga0124346_154169	Gabonia massiliensis GM3	1686296	SusD1
Ga0124346_15744	Gabonia massiliensis GM3	1686296	SusC1		Ga0124346_15745	Gabonia massiliensis GM3	1686296	SusD1
Ga0124346_15746	Gabonia massiliensis GM3	1686296	SusC2		Ga0124346_15747	Gabonia massiliensis GM3	1686296	SusD2
Ga0124346_15767	Gabonia massiliensis GM3	1686296	SusC1		Ga0124346_15768	Gabonia massiliensis GM3	1686296	SusD1
Ga0124346_15769	Gabonia massiliensis GM3	1686296	SusC2		Ga0124346_15770	Gabonia massiliensis GM3	1686296	SusD2
Ga0124346_16025	Gabonia massiliensis GM3	1686296	SusC2		Ga0124346_16024	Gabonia massiliensis GM3	1686296	SusD2
Ga0124346_16027	Gabonia massiliensis GM3	1686296	SusC1		Ga0124346_16026	Gabonia massiliensis GM3	1686296	SusD1
Ga0131159_10156	Cnuella takakiae DSM 26897	1302690	SusC2		Ga0131159_10155	Cnuella takakiae DSM 26897	1302690	SusD2
Ga0131159_10158	Cnuella takakiae DSM 26897	1302690	SusC1		Ga0131159_10157	Cnuella takakiae DSM 26897	1302690	SusD1
Ga0131162_10214	Mariniphaga anaerophila DSM 26910	1484053	SusC1		Ga0131162_10215	Mariniphaga anaerophila DSM 26910	1484053	SusD1
Ga0131162_10216	Mariniphaga anaerophila DSM 26910	1484053	SusC2		Ga0131162_10217	Mariniphaga anaerophila DSM 26910	1484053	SusD2
Ga0131162_102467	Mariniphaga anaerophila DSM 26910	1484053	SusC2		Ga0131162_102466	Mariniphaga anaerophila DSM 26910	1484053	SusD2
Ga0131162_102469	Mariniphaga anaerophila DSM 26910	1484053	SusC1		Ga0131162_102468	Mariniphaga anaerophila DSM 26910	1484053	SusD1
Ga0131173_103182	Sediminitomix flava DSM 28229	379075	SusC1		Ga0131173_103183	Sediminitomix flava DSM 28229	379075	SusD1
Ga0131173_103184	Sediminitomix flava DSM 28229	379075	SusC2		Ga0131173_103185	Sediminitomix flava DSM 28229	379075	SusD2
Ga0154429_10217	Bacteroidetes bacterium GWC2_40_13	1797325	SusC1		Ga0154429_102110	Bacteroidetes bacterium GWC2_40_13	1797325	SusD2
Ga0154429_10219	Bacteroidetes bacterium GWC2_40_13	1797325	SusC2		Ga0154429_10218	Bacteroidetes bacterium GWC2_40_13	1797325	SusD1
Ga0170446_102387	Solitalea koreensis DSM 21342	543615	SusC2		Ga0170446_102386	Solitalea koreensis DSM 21342	543615	SusD2
Ga0170446_102389	Solitalea koreensis DSM 21342	543615	SusC1		Ga0170446_102388	Solitalea koreensis DSM 21342	543615	SusD1
Ga0171598_101499	Arcticibacter pallidicorallinus CGMCC 1.9313	1259464	SusC1		Ga0171598_101500	Arcticibacter pallidicorallinus CGMCC 1.9313	1259464	SusD1
Ga0171598_101501	Arcticibacter pallidicorallinus CGMCC 1.9313	1259464	SusC2		Ga0171598_101502	Arcticibacter pallidicorallinus CGMCC 1.9313	1259464	SusD2
Ga0171598_10360	Arcticibacter pallidicorallinus CGMCC 1.9313	1259464	SusC1		Ga0171598_10361	Arcticibacter pallidicorallinus CGMCC 1.9313	1259464	SusD1
Ga0171598_10362	Arcticibacter pallidicorallinus CGMCC 1.9313	1259464	SusC2		Ga0171598_10363	Arcticibacter pallidicorallinus CGMCC 1.9313	1259464	SusD2
Ga0181020_105145	Prolixibacter denitrificans DSM 27267	1541063	SusC2		Ga0181020_105144	Prolixibacter denitrificans DSM 27267	1541063	SusD2
Ga0181020_105147	Prolixibacter denitrificans DSM 27267	1541063	SusC1		Ga0181020_105146	Prolixibacter denitrificans DSM 27267	1541063	SusD1
Ga0183469_10411	Mangrovibacterium marinum DSM 28823	1639118	SusC2		Ga0183469_10410	Mangrovibacterium marinum DSM 28823	1639118	SusD1
Ga0183469_1049	Mangrovibacterium marinum DSM 28823	1639118	SusC1		Ga0183469_10412	Mangrovibacterium marinum DSM 28823	1639118	SusD2
Ga0183469_11577	Mangrovibacterium marinum DSM 28823	1639118	SusC1		Ga0183469_11578	Mangrovibacterium marinum DSM 28823	1639118	SusD1
Ga0183469_11579	Mangrovibacterium marinum DSM 28823	1639118	SusC2		Ga0183469_11580	Mangrovibacterium marinum DSM 28823	1639118	SusD2
Ga0183469_1185	Mangrovibacterium marinum DSM 28823	1639118	SusC2		Ga0183469_1184	Mangrovibacterium marinum DSM 28823	1639118	SusD2
Ga0183469_1187	Mangrovibacterium marinum DSM 28823	1639118	SusC1		Ga0183469_1186	Mangrovibacterium marinum DSM 28823	1639118	SusD1
GQ41DRAFT_2242	Arenibacter palladensis MAR_2009_79	237373	SusC2		GQ41DRAFT_2241	Arenibacter palladensis MAR_2009_79	237373	SusD2
GQ41DRAFT_2244	Arenibacter palladensis MAR_2009_79	237373	SusC1		GQ41DRAFT_2243	Arenibacter palladensis MAR_2009_79	237373	SusD1
H144DRAFT_3741	Dyadobacter beijingensis DSM 21582	1121482	SusC2		H144DRAFT_3740	Dyadobacter beijingensis DSM 21582	1121482	SusD2
H144DRAFT_3743	Dyadobacter beijingensis DSM 21582	1121482	SusC1		H144DRAFT_3742	Dyadobacter beijingensis DSM 21582	1121482	SusD1
H144DRAFT_3800	Dyadobacter beijingensis DSM 21582	1121482	SusC1		H144DRAFT_3801	Dyadobacter beijingensis DSM 21582	1121482	SusD1
H144DRAFT_3802	Dyadobacter beijingensis DSM 21582	1121482	SusC2		H144DRAFT_3803	Dyadobacter beijingensis DSM 21582	1121482	SusD2
H164DRAFT_01105	Prevotella maculosa DSM 19339	1122986	SusC2		H164DRAFT_01104	Prevotella maculosa DSM 19339	1122986	SusD2
H164DRAFT_01107	Prevotella maculosa DSM 19339	1122986	SusC1		H164DRAFT_01106	Prevotella maculosa DSM 19339	1122986	SusD1
H164DRAFT_01616	Prevotella maculosa DSM 19339	1122986	SusC2		H164DRAFT_01615	Prevotella maculosa DSM 19339	1122986	SusD2
H164DRAFT_01618	Prevotella maculosa DSM 19339	1122986	SusC1		H164DRAFT_01617	Prevotella maculosa DSM 19339	1122986	SusD1
H164DRAFT_02160	Prevotella maculosa DSM 19339	1122986	SusC1		H164DRAFT_02161	Prevotella maculosa DSM 19339	1122986	SusD1
H164DRAFT_02162	Prevotella maculosa DSM 19339	1122986	SusC2		H164DRAFT_02163	Prevotella maculosa DSM 19339	1122986	SusD2
H164DRAFT_02684	Prevotella maculosa DSM 19339	1122986	SusC2		H164DRAFT_02683	Prevotella maculosa DSM 19339	1122986	SusD2
H164DRAFT_02686	Prevotella maculosa DSM 19339	1122986	SusC1		H164DRAFT_02685	Prevotella maculosa DSM 19339	1122986	SusD1
H344DRAFT_02300	Arenibacter latericius DSM 15913	1121012	SusC1		H344DRAFT_02301	Arenibacter latericius DSM 15913	1121012	SusD1
H344DRAFT_02302	Arenibacter latericius DSM 15913	1121012	SusC2		H344DRAFT_02303	Arenibacter latericius DSM 15913	1121012	SusD2
H344DRAFT_02644	Arenibacter latericius DSM 15913	1121012	SusC2		H344DRAFT_02643	Arenibacter latericius DSM 15913	1121012	SusD2
H344DRAFT_02646	Arenibacter latericius DSM 15913	1121012	SusC1		H344DRAFT_02645	Arenibacter latericius DSM 15913	1121012	SusD1
H526DRAFT_02609	Aquimarina latercula DSM 2041	1121006	SusC2		H526DRAFT_02608	Aquimarina latercula DSM 2041	1121006	SusD2
H526DRAFT_02611	Aquimarina latercula DSM 2041	1121006	SusC1		H526DRAFT_02610	Aquimarina latercula DSM 2041	1121006	SusD1
H600DRAFT_01775	Flavobacterium denitrificans DSM 15936	1121888	SusC2		H600DRAFT_01774	Flavobacterium denitrificans DSM 15936	1121888	SusD2
H600DRAFT_01777	Flavobacterium denitrificans DSM 15936	1121888	SusC1		H600DRAFT_01776	Flavobacterium denitrificans DSM 15936	1121888	SusD1
Halhy_6795	Haliscomenobacter hydrossis DSM 1100	760192	SusC1		Halhy_6796	Haliscomenobacter hydrossis DSM 1100	760192	SusD1
Halhy_6797	Haliscomenobacter hydrossis DSM 1100	760192	SusC2		Halhy_6798	Haliscomenobacter hydrossis DSM 1100	760192	SusD2
HMPREF0645_2322	Prevotella bergensis DSM 17361	585502	SusC2		HMPREF0645_2321	Prevotella bergensis DSM 17361	585502	SusD2
HMPREF0645_2324	Prevotella bergensis DSM 17361	585502	SusC1		HMPREF0645_2323	Prevotella bergensis DSM 17361	585502	SusD1
HMPREF0649_00757	Prevotella buccae D17	575611	SusC1		HMPREF0649_00758	Prevotella buccae D17	575611	SusD1
HMPREF0649_00759	Prevotella buccae D17	575611	SusC2		HMPREF0649_00760	Prevotella buccae D17	575611	SusD2
HMPREF0649_01082	Prevotella buccae D17	575611	SusC2		HMPREF0649_01081	Prevotella buccae D17	575611	SusD2
HMPREF0649_01084	Prevotella buccae D17	575611	SusC1		HMPREF0649_01083	Prevotella buccae D17	575611	SusD1
HMPREF0649_02033	Prevotella buccae D17	575611	SusC1		HMPREF0649_02034	Prevotella buccae D17	575611	SusD1
HMPREF0649_02035	Prevotella buccae D17	575611	SusC2		HMPREF0649_02036	Prevotella buccae D17	575611	SusD2
HMPREF0665_01538	Prevotella oris C735	563008	SusC1		HMPREF0665_01539	Prevotella oris C735	563008	SusD1
HMPREF0665_01540	Prevotella oris C735	563008	SusC2		HMPREF0665_01541	Prevotella oris C735	563008	SusD2
HMPREF1016_02171	Bacteroides eggerthii 1_2_48FAA	665953	SusC2		HMPREF1016_02170	Bacteroides eggerthii 1_2_48FAA	665953	SusD2
HMPREF1016_02173	Bacteroides eggerthii 1_2_48FAA	665953	SusC1		HMPREF1016_02172	Bacteroides eggerthii 1_2_48FAA	665953	SusD1
HMPREF1068_00262	Bacteroides nordii CL02T12C05	997884	SusC2		HMPREF1068_00261	Bacteroides nordii CL02T12C05	997884	SusD2
HMPREF1068_00264	Bacteroides nordii CL02T12C05	997884	SusC1		HMPREF1068_00263	Bacteroides nordii CL02T12C05	997884	SusD1
HMPREF1068_01640	Bacteroides nordii CL02T12C05	997884	SusC1		HMPREF1068_01641	Bacteroides nordii CL02T12C05	997884	SusD1
HMPREF1068_01642	Bacteroides nordii CL02T12C05	997884	SusC2		HMPREF1068_01643	Bacteroides nordii CL02T12C05	997884	SusD2
HMPREF1072_01769	Bacteroides uniformis CL03T00C23	997889	SusC2		HMPREF1072_01768	Bacteroides uniformis CL03T00C23	997889	SusD2
HMPREF1072_01771	Bacteroides uniformis CL03T00C23	997889	SusC1		HMPREF1072_01770	Bacteroides uniformis CL03T00C23	997889	SusD1
HMPREF1532_01896	Bacteroides salyersiae WAL 10018	1121101	SusC1		HMPREF1532_01897	Bacteroides salyersiae WAL 10018	1121101	SusD1
HMPREF1532_01898	Bacteroides salyersiae WAL 10018	1121101	SusC2		HMPREF1532_01899	Bacteroides salyersiae WAL 10018	1121101	SusD2
HMPREF1532_02071	Bacteroides salyersiae WAL 10018	1121101	SusC2		HMPREF1532_02070	Bacteroides salyersiae WAL 10018	1121101	SusD2
HMPREF1532_02073	Bacteroides salyersiae WAL 10018	1121101	SusC1		HMPREF1532_02072	Bacteroides salyersiae WAL 10018	1121101	SusD1
HMPREF1981_00910	Bacteroides pyogenes F0041	1321819	SusC2		HMPREF1981_00909	Bacteroides pyogenes F0041	1321819	SusD2
HMPREF1981_00912	Bacteroides pyogenes F0041	1321819	SusC1		HMPREF1981_00911	Bacteroides pyogenes F0041	1321819	SusD1
HMPREF1981_02990	Bacteroides pyogenes F0041	1321819	SusC1		HMPREF1981_02991	Bacteroides pyogenes F0041	1321819	SusD1
HMPREF1981_02992	Bacteroides pyogenes F0041	1321819	SusC2		HMPREF1981_02993	Bacteroides pyogenes F0041	1321819	SusD2
HMPREF9138_01370	Prevotella histicola F0411	857291	SusC2		HMPREF9138_01369	Prevotella histicola F0411	857291	SusD2
HMPREF9138_01372	Prevotella histicola F0411	857291	SusC1		HMPREF9138_01371	Prevotella histicola F0411	857291	SusD1
HMPREF9151_02176	Prevotella saccharolytica F0055	1127699	SusC2		HMPREF9151_02175	Prevotella saccharolytica F0055	1127699	SusD2
HMPREF9151_02178	Prevotella saccharolytica F0055	1127699	SusC1		HMPREF9151_02177	Prevotella saccharolytica F0055	1127699	SusD1
HMPREF9420_1917	Prevotella salivae DSM 15606	888832	SusC1		HMPREF9420_1918	Prevotella salivae DSM 15606	888832	SusD1
HMPREF9420_1919	Prevotella salivae DSM 15606	888832	SusC2		HMPREF9420_1920	Prevotella salivae DSM 15606	888832	SusD2
HMPREF9446_02206	Bacteroides fluxus YIT 12057	763034	SusC1		HMPREF9446_02207	Bacteroides fluxus YIT 12057	763034	SusD1
HMPREF9446_02208	Bacteroides fluxus YIT 12057	763034	SusC2		HMPREF9446_02209	Bacteroides fluxus YIT 12057	763034	SusD2
HMPREF9446_03258	Bacteroides fluxus YIT 12057	763034	SusC2		HMPREF9446_03257	Bacteroides fluxus YIT 12057	763034	SusD2
HMPREF9446_03260	Bacteroides fluxus YIT 12057	763034	SusC1		HMPREF9446_03259	Bacteroides fluxus YIT 12057	763034	SusD1
HMPREF9447_01294	Bacteroides oleiciplenus YIT 12058	742727	SusC2		HMPREF9447_01293	Bacteroides oleiciplenus YIT 12058	742727	SusD2
HMPREF9447_01296	Bacteroides oleiciplenus YIT 12058	742727	SusC1		HMPREF9447_01295	Bacteroides oleiciplenus YIT 12058	742727	SusD1
HMPREF9447_03259	Bacteroides oleiciplenus YIT 12058	742727	SusC2		HMPREF9447_03258	Bacteroides oleiciplenus YIT 12058	742727	SusD2
HMPREF9447_03261	Bacteroides oleiciplenus YIT 12058	742727	SusC1		HMPREF9447_03260	Bacteroides oleiciplenus YIT 12058	742727	SusD1
HMPREF9447_03588	Bacteroides oleiciplenus YIT 12058	742727	SusC2		HMPREF9447_03587	Bacteroides oleiciplenus YIT 12058	742727	SusD2
HMPREF9447_03590	Bacteroides oleiciplenus YIT 12058	742727	SusC1		HMPREF9447_03589	Bacteroides oleiciplenus YIT 12058	742727	SusD1
HMPREF9447_03612	Bacteroides oleiciplenus YIT 12058	742727	SusC1		HMPREF9447_03613	Bacteroides oleiciplenus YIT 12058	742727	SusD1
HMPREF9447_03614	Bacteroides oleiciplenus YIT 12058	742727	SusC2		HMPREF9447_03615	Bacteroides oleiciplenus YIT 12058	742727	SusD2
HMPREF9447_03645	Bacteroides oleiciplenus YIT 12058	742727	SusC1		HMPREF9447_03646	Bacteroides oleiciplenus YIT 12058	742727	SusD1
HMPREF9447_03647	Bacteroides oleiciplenus YIT 12058	742727	SusC2		HMPREF9447_03648	Bacteroides oleiciplenus YIT 12058	742727	SusD2
HMPREF9448_01744	Barnesiella intestinihominis YIT 11860	742726	SusC2		HMPREF9448_01743	Barnesiella intestinihominis YIT 11860	742726	SusD2
HMPREF9448_01746	Barnesiella intestinihominis YIT 11860	742726	SusC1		HMPREF9448_01745	Barnesiella intestinihominis YIT 11860	742726	SusD1
HMPREF9450_00679	Alistipes indistinctus YIT 12060	742725	SusC1		HMPREF9450_00680	Alistipes indistinctus YIT 12060	742725	SusD1
HMPREF9450_00681	Alistipes indistinctus YIT 12060	742725	SusC2		HMPREF9450_00682	Alistipes indistinctus YIT 12060	742725	SusD2
HMPREF9455_01384	Dysgonomonas gadei ATCC BAA-286	742766	SusC2		HMPREF9455_01383	Dysgonomonas gadei ATCC BAA-286	742766	SusD2
HMPREF9455_01386	Dysgonomonas gadei ATCC BAA-286	742766	SusC1		HMPREF9455_01385	Dysgonomonas gadei ATCC BAA-286	742766	SusD1
HMPREF9455_01585	Dysgonomonas gadei ATCC BAA-286	742766	SusC1		HMPREF9455_01586	Dysgonomonas gadei ATCC BAA-286	742766	SusD1
HMPREF9455_01587	Dysgonomonas gadei ATCC BAA-286	742766	SusC2		HMPREF9455_01588	Dysgonomonas gadei ATCC BAA-286	742766	SusD2
HMPREF9455_01693	Dysgonomonas gadei ATCC BAA-286	742766	SusC1		HMPREF9455_01694	Dysgonomonas gadei ATCC BAA-286	742766	SusD1
HMPREF9455_01695	Dysgonomonas gadei ATCC BAA-286	742766	SusC2		HMPREF9455_01696	Dysgonomonas gadei ATCC BAA-286	742766	SusD2
I215_07072	Galbibacter marinus	555500	SusC2		I215_07067	Galbibacter marinus	555500	SusD2
I215_07082	Galbibacter marinus	555500	SusC1		I215_07077	Galbibacter marinus	555500	SusD1
IE21DRAFT_1957	Prevotellaceae bacterium HUN156	1520830	SusC1		IE21DRAFT_1958	Prevotellaceae bacterium HUN156	1520830	SusD1
IE21DRAFT_1959	Prevotellaceae bacterium HUN156	1520830	SusC2		IE21DRAFT_1960	Prevotellaceae bacterium HUN156	1520830	SusD2
IE52DRAFT_02887	Bacteroides thetaiotaomicron KPPR-3	818	SusC2		IE52DRAFT_02886	Bacteroides thetaiotaomicron KPPR-3	818	SusD2
IE52DRAFT_02889	Bacteroides thetaiotaomicron KPPR-3	818	SusC1		IE52DRAFT_02888	Bacteroides thetaiotaomicron KPPR-3	818	SusD1
IE52DRAFT_03483	Bacteroides thetaiotaomicron KPPR-3	818	SusC1		IE52DRAFT_03484	Bacteroides thetaiotaomicron KPPR-3	818	SusD1
IE52DRAFT_03485	Bacteroides thetaiotaomicron KPPR-3	818	SusC2		IE52DRAFT_03486	Bacteroides thetaiotaomicron KPPR-3	818	SusD2
IE52DRAFT_04500	Bacteroides thetaiotaomicron KPPR-3	818	SusC2		IE52DRAFT_04499	Bacteroides thetaiotaomicron KPPR-3	818	SusD2
IE52DRAFT_04502	Bacteroides thetaiotaomicron KPPR-3	818	SusC1		IE52DRAFT_04501	Bacteroides thetaiotaomicron KPPR-3	818	SusD1
IE52DRAFT_04628	Bacteroides thetaiotaomicron KPPR-3	818	SusC1		IE52DRAFT_04629	Bacteroides thetaiotaomicron KPPR-3	818	SusD1
IE52DRAFT_04630	Bacteroides thetaiotaomicron KPPR-3	818	SusC2		IE52DRAFT_04631	Bacteroides thetaiotaomicron KPPR-3	818	SusD2
ING2E5A_1964	Petrimonas mucosa DSM 28695	1642646	SusC2		ING2E5A_1963	Petrimonas mucosa DSM 28695	1642646	SusD2
ING2E5A_1966	Petrimonas mucosa DSM 28695	1642646	SusC1		ING2E5A_1965	Petrimonas mucosa DSM 28695	1642646	SusD1
IQ13DRAFT_2814	Lacibacter cauensis CGMCC 1.7271	510947	SusC1		IQ13DRAFT_2815	Lacibacter cauensis CGMCC 1.7271	510947	SusD1
IQ13DRAFT_2816	Lacibacter cauensis CGMCC 1.7271	510947	SusC2		IQ13DRAFT_2817	Lacibacter cauensis CGMCC 1.7271	510947	SusD2
IQ31DRAFT_02126	Sphingobacterium siyangensis CGMCC 1.6855	459529	SusC1		IQ31DRAFT_02127	Sphingobacterium siyangensis CGMCC 1.6855	459529	SusD1
IQ31DRAFT_02128	Sphingobacterium siyangensis CGMCC 1.6855	459529	SusC2		IQ31DRAFT_02129	Sphingobacterium siyangensis CGMCC 1.6855	459529	SusD2
IQ32DRAFT_03611	Sinomicrobium oceani CGMCC 1.12145	1150368	SusC2		IQ32DRAFT_03610	Sinomicrobium oceani CGMCC 1.12145	1150368	SusD2
IQ32DRAFT_03613	Sinomicrobium oceani CGMCC 1.12145	1150368	SusC1		IQ32DRAFT_03612	Sinomicrobium oceani CGMCC 1.12145	1150368	SusD1
K322DRAFT_01719	Dysgonomonas capnocytophagoides DSM 22835	1121485	SusC1		K322DRAFT_01720	Dysgonomonas capnocytophagoides DSM 22835	1121485	SusD1
K322DRAFT_01721	Dysgonomonas capnocytophagoides DSM 22835	1121485	SusC2		K322DRAFT_01722	Dysgonomonas capnocytophagoides DSM 22835	1121485	SusD2
K322DRAFT_03033	Dysgonomonas capnocytophagoides DSM 22835	1121485	SusC2		K322DRAFT_03032	Dysgonomonas capnocytophagoides DSM 22835	1121485	SusD2
K322DRAFT_03035	Dysgonomonas capnocytophagoides DSM 22835	1121485	SusC1		K322DRAFT_03034	Dysgonomonas capnocytophagoides DSM 22835	1121485	SusD1
K333DRAFT_00350	Prevotella albensis DSM 11370	1122978	SusC2		K333DRAFT_00349	Prevotella albensis DSM 11370	1122978	SusD2
K333DRAFT_00352	Prevotella albensis DSM 11370	1122978	SusC1		K333DRAFT_00351	Prevotella albensis DSM 11370	1122978	SusD1
K339DRAFT_02024	Runella limosa DSM 17973	1123077	SusC1		K339DRAFT_02025	Runella limosa DSM 17973	1123077	SusD1
K339DRAFT_02026	Runella limosa DSM 17973	1123077	SusC2		K339DRAFT_02027	Runella limosa DSM 17973	1123077	SusD2
Lbys_0004	Leadbetterella byssophila DSM 17132	649349	SusC1		Lbys_0005	Leadbetterella byssophila DSM 17132	649349	SusD1
Lbys_0006	Leadbetterella byssophila DSM 17132	649349	SusC2		Lbys_0007	Leadbetterella byssophila DSM 17132	649349	SusD2
Lbys_2311	Leadbetterella byssophila DSM 17132	649349	SusC2		Lbys_2310	Leadbetterella byssophila DSM 17132	649349	SusD2
Lbys_2313	Leadbetterella byssophila DSM 17132	649349	SusC1		Lbys_2312	Leadbetterella byssophila DSM 17132	649349	SusD1
LV89DRAFT_02070	Arcicella aurantiaca DSM 22214	591202	SusC1		LV89DRAFT_02071	Arcicella aurantiaca DSM 22214	591202	SusD1
LV89DRAFT_02072	Arcicella aurantiaca DSM 22214	591202	SusC2		LV89DRAFT_02073	Arcicella aurantiaca DSM 22214	591202	SusD2
LX61DRAFT_0511	Chitinophaga ginsengisegetis DSM 18108	393003	SusC2		LX61DRAFT_0510	Chitinophaga ginsengisegetis DSM 18108	393003	SusD2
LX61DRAFT_0513	Chitinophaga ginsengisegetis DSM 18108	393003	SusC1		LX61DRAFT_0512	Chitinophaga ginsengisegetis DSM 18108	393003	SusD1
LX61DRAFT_5738	Chitinophaga ginsengisegetis DSM 18108	393003	SusC1		LX61DRAFT_5739	Chitinophaga ginsengisegetis DSM 18108	393003	SusD1
LX61DRAFT_5740	Chitinophaga ginsengisegetis DSM 18108	393003	SusC2		LX61DRAFT_5741	Chitinophaga ginsengisegetis DSM 18108	393003	SusD2
LX66DRAFT_4347	Chitinophaga japonensis DSM 13484	1121281	SusC2		LX66DRAFT_4346	Chitinophaga japonensis DSM 13484	1121281	SusD2
LX66DRAFT_4349	Chitinophaga japonensis DSM 13484	1121281	SusC1		LX66DRAFT_4348	Chitinophaga japonensis DSM 13484	1121281	SusD1
LX87DRAFT_04970	Larkinella arboricola DSM 21851	643671	SusC1		LX87DRAFT_04971	Larkinella arboricola DSM 21851	643671	SusD1
LX87DRAFT_04972	Larkinella arboricola DSM 21851	643671	SusC2		LX87DRAFT_04973	Larkinella arboricola DSM 21851	643671	SusD2
LX99DRAFT_00558	Mucilaginibacter oryzae DSM 19975	468058	SusC2		LX99DRAFT_00557	Mucilaginibacter oryzae DSM 19975	468058	SusD2
LX99DRAFT_00560	Mucilaginibacter oryzae DSM 19975	468058	SusC1		LX99DRAFT_00559	Mucilaginibacter oryzae DSM 19975	468058	SusD1
LY03DRAFT_5049	Ohtaekwangia koreensis DSM 25262	688867	SusC2		LY03DRAFT_5048	Ohtaekwangia koreensis DSM 25262	688867	SusD2
LY03DRAFT_5051	Ohtaekwangia koreensis DSM 25262	688867	SusC1		LY03DRAFT_5050	Ohtaekwangia koreensis DSM 25262	688867	SusD1
LY64DRAFT_1681	Sphingobacterium psychroaquaticum DSM 22418	561061	SusC2		LY64DRAFT_1680	Sphingobacterium psychroaquaticum DSM 22418	561061	SusD2
LY64DRAFT_1683	Sphingobacterium psychroaquaticum DSM 22418	561061	SusC1		LY64DRAFT_1682	Sphingobacterium psychroaquaticum DSM 22418	561061	SusD1
LY64DRAFT_2351	Sphingobacterium psychroaquaticum DSM 22418	561061	SusC1		LY64DRAFT_2352	Sphingobacterium psychroaquaticum DSM 22418	561061	SusD1
LY64DRAFT_2353	Sphingobacterium psychroaquaticum DSM 22418	561061	SusC2		LY64DRAFT_2354	Sphingobacterium psychroaquaticum DSM 22418	561061	SusD2
Palpr_0436	Paludibacter propionicigenes WB4	694427	SusC1		Palpr_0437	Paludibacter propionicigenes WB4	694427	SusD1
Palpr_0438	Paludibacter propionicigenes WB4	694427	SusC2		Palpr_0439	Paludibacter propionicigenes WB4	694427	SusD2
PARMER_00529	Parabacteroides merdae ATCC 43184	411477	SusC2		PARMER_00528	Parabacteroides merdae ATCC 43184	411477	SusD2
PARMER_00531	Parabacteroides merdae ATCC 43184	411477	SusC1		PARMER_00530	Parabacteroides merdae ATCC 43184	411477	SusD1
Pedsa_0302	Pseudopedobacter saltans DSM 12145	762903	SusC1		Pedsa_0303	Pseudopedobacter saltans DSM 12145	762903	SusD1
Pedsa_0304	Pseudopedobacter saltans DSM 12145	762903	SusC2		Pedsa_0305	Pseudopedobacter saltans DSM 12145	762903	SusD2
Pedsa_2564	Pseudopedobacter saltans DSM 12145	762903	SusC2		Pedsa_2563	Pseudopedobacter saltans DSM 12145	762903	SusD2
Pedsa_2566	Pseudopedobacter saltans DSM 12145	762903	SusC1		Pedsa_2565	Pseudopedobacter saltans DSM 12145	762903	SusD1
Pedsa_3324	Pseudopedobacter saltans DSM 12145	762903	SusC1		Pedsa_3325	Pseudopedobacter saltans DSM 12145	762903	SusD1
Pedsa_3326	Pseudopedobacter saltans DSM 12145	762903	SusC2		Pedsa_3327	Pseudopedobacter saltans DSM 12145	762903	SusD2
Phep_3875	Pedobacter heparinus DSM 2366	485917	SusC2		Phep_3874	Pedobacter heparinus DSM 2366	485917	SusD2
Phep_3877	Pedobacter heparinus DSM 2366	485917	SusC1		Phep_3876	Pedobacter heparinus DSM 2366	485917	SusD1
PMEL1_01253	Prevotella melaninogenica GAI 07411	28132	SusC2		PMEL1_01252	Prevotella melaninogenica GAI 07411	28132	SusD2
PMEL1_01255	Prevotella melaninogenica GAI 07411	28132	SusC1		PMEL1_01254	Prevotella melaninogenica GAI 07411	28132	SusD1
Premu_2402	Prevotella multisaccharivorax DSM 17128	688246	SusC2		Premu_2401	Prevotella multisaccharivorax DSM 17128	688246	SusD2
Premu_2404	Prevotella multisaccharivorax DSM 17128	688246	SusC1		Premu_2403	Prevotella multisaccharivorax DSM 17128	688246	SusD1
PREVCOP_02117	Prevotella copri DSM 18205	537011	SusC2		PREVCOP_02116	Prevotella copri DSM 18205	537011	SusD2
PREVCOP_02119	Prevotella copri DSM 18205	537011	SusC1		PREVCOP_02118	Prevotella copri DSM 18205	537011	SusD1
PROKKA_03517	Bacteroides fragilis VIII-271F	1422847	SusC1		PROKKA_03518	Bacteroides fragilis VIII-271F	1422847	SusD1
PROKKA_03519	Bacteroides fragilis VIII-271F	1422847	SusC2		PROKKA_03520	Bacteroides fragilis VIII-271F	1422847	SusD2
PSM36_2074	Proteiniphilum saccharofermentans	1642647	SusC2		PSM36_2073	Proteiniphilum saccharofermentans	1642647	SusD2
PSM36_2076	Proteiniphilum saccharofermentans	1642647	SusC1		PSM36_2075	Proteiniphilum saccharofermentans	1642647	SusD1
PSM36_2698	Proteiniphilum saccharofermentans	1642647	SusC2		PSM36_2697	Proteiniphilum saccharofermentans	1642647	SusD2
PSM36_2700	Proteiniphilum saccharofermentans	1642647	SusC1		PSM36_2699	Proteiniphilum saccharofermentans	1642647	SusD1
Slin_2101	Spirosoma linguale DSM 74	504472	SusC1		Slin_2102	Spirosoma linguale DSM 74	504472	SusD1
Slin_2103	Spirosoma linguale DSM 74	504472	SusC2		Slin_2104	Spirosoma linguale DSM 74	504472	SusD2
T426DRAFT_01305	Prolixibacter bellariivorans ATCC BAA-1284	1408473	SusC1		T426DRAFT_01306	Prolixibacter bellariivorans ATCC BAA-1284	1408473	SusD1
T426DRAFT_01307	Prolixibacter bellariivorans ATCC BAA-1284	1408473	SusC2		T426DRAFT_01308	Prolixibacter bellariivorans ATCC BAA-1284	1408473	SusD2
T496DRAFT_00515	Prevotella brevis P6B11	1410666	SusC2		T496DRAFT_00514	Prevotella brevis P6B11	1410666	SusD2
T496DRAFT_00517	Prevotella brevis P6B11	1410666	SusC1		T496DRAFT_00516	Prevotella brevis P6B11	1410666	SusD1
U735DRAFT_1328	Arenibacter algicola TG409	616991	SusC1		U735DRAFT_1329	Arenibacter algicola TG409	616991	SusD1
U735DRAFT_1330	Arenibacter algicola TG409	616991	SusC2		U735DRAFT_1331	Arenibacter algicola TG409	616991	SusD2
XylorDRAFT_1944	Prevotella oryzae DSM 17970	915438	SusC2		XylorDRAFT_1943	Prevotella oryzae DSM 17970	915438	SusD2
XylorDRAFT_1946	Prevotella oryzae DSM 17970	915438	SusC1		XylorDRAFT_1945	Prevotella oryzae DSM 17970	915438	SusD1
ZPR_0748	Zunongwangia profunda SM-A87	655815	SusC1		ZPR_0749	Zunongwangia profunda SM-A87	655815	SusD1
ZPR_0750	Zunongwangia profunda SM-A87	655815	SusC2		ZPR_0751	Zunongwangia profunda SM-A87	655815	SusD2
